# Supplementary material for: Mapping the global interactome of the ARF family reveals spatial organization in cellular signaling pathways
Source: J Cell Sci. 2024 May 14;137(9):jcs262140. doi: 10.1242/jcs.262140 (PMC11166204; doi:10.1242/jcs.262140)
Supplement: Table S7 BioID on WT ARFs/ARLs [file joces-137-262140-TableS7.xlsx]

## Sheet: SAINT ARFs WT HeLa
Bait.Gene_Name	mutation	Prey	PreyGene	Entrez_ID	Spec	CV	SpecSum	AvgSpec	NSAF	NumReplicates	ctrlCounts	AvgCtrl	AvgP	MaxP	TopoAvgP	TopoMaxP	SaintScore	logOddsScore	FoldChange	BFDR	UniqueSpec	UniqueSpecSum	UniqueAvgSpec	PreySequenceLength	UniProtID	CBNP	AvgCBNP	CV_CBNP	contaminant	cell_line	mean_CAAX_SC	CAAX_ratio
ARF6	WT	NP_001012680.1	SLC3A2	6520	641|413	30.5921	1054	527	0.00956677	2	26|21|0|3	12.5	1	1	1	1	1	430.11	39.1111	0	39|37	76	38	631	4F2_HUMAN	0.014899077861353|0.0107157826034124	0.0128074	23.0963	NA	HeLa	18.5	27.0769
SAR1A	WT	NP_001027454.1	TMPO	7112	308|423	22.2482	731	365.5	0.0101308	2	67|54|0|20	35.25	1	1	1	1	1	140.9	10.1103	0	27|27	54	27	454	LAP2B_HUMAN	0.0101817099558432|0.0125135200742186	0.0113476	14.5303	NA	HeLa	26.5	13.3273
ARF4	WT	NP_001027454.1	TMPO	7112	488|403	13.4914	891	445.5	0.0116357	2	67|54|0|20	35.25	1	1	1	1	1	221.64	12.3172	0	29|27	56	28	454	LAP2B_HUMAN	0.0117621478374821|0.010685456870445	0.0112238	6.78322	NA	HeLa	26.5	16.2364
ARF1	WT	NP_001308780.1	TRIP11	9321	323|318	1.10313	641	320.5	0.00206599	2	13|4|0|0	4.25	1	1	1	1	1	49.53	61.2381	0	104|103	207	103.5	1978	TRIPB_HUMAN	0.00843933895095011|0.00957753551613654	0.00900844	8.93414	NA	HeLa	0	321.5
SAR1A	WT	NP_002849.1	ABCD3	5825	232|275	11.9943	507	253.5	0.00484067	2	30|33|2|13	19.5	1	1	1	1	1	168.07	12.4146	0	41|40	81	40.5	659	ABCD3_HUMAN	0.00786017774458378|0.00837215398305256	0.00811617	4.4605	NA	HeLa	9.5	24.2381
ARF1	WT	NP_001137533.1	COPB1	1315	309|257	12.9928	566	283	0.00378634	2	22|25|1|5	13.25	1	1	1	1	1	227.25	19.9298	0	50|43	93	46.5	953	COPB_HUMAN	0.00809788386448881|0.00786067652373575	0.00797928	2.10208	NA	HeLa	9	28.4
ARF1	WT	NP_001027454.1	TMPO	7112	289|244	11.9399	533	266.5	0.00748459	2	67|54|0|20	35.25	1	1	1	1	1	85.91	7.37931	0	30|27	57	28.5	454	LAP2B_HUMAN	0.0076100908838298|0.0074947885417487	0.00755244	1.07953	NA	HeLa	26.5	9.72727
ARF4	WT	NP_001137533.1	COPB1	1315	262|283	5.44926	545	272.5	0.00339059	2	22|25|1|5	13.25	1	1	1	1	1	233.54	19.193	0	46|45	91	45.5	953	COPB_HUMAN	0.00655956956860548|0.00767219853376361	0.00711588	11.0562	NA	HeLa	9	27.35
ARF1	WT	NP_001012680.1	SLC3A2	6520	286|213	20.6889	499	249.5	0.00504159	2	26|21|0|3	12.5	1	1	1	1	1	172.77	18.5556	0	34|32	66	33	631	4F2_HUMAN	0.00753692193673095|0.00662228643085649	0.0070796	9.13533	NA	HeLa	18.5	12.8462
ARF1	WT	NP_001166028.1	GOLGA3	2802	229|195	11.3404	424	212	0.00238369	2	2|3|0|0	1.25	1	1	1	1	1	256.87	94.6667	0	68|66	134	67	1134	GOGA3_HUMAN	0.00614671194185278|0.00611567230195134	0.00613119	0.357978	NA	HeLa	0	213
ARF6	WT	NP_001337231.1	EPB41L2	2037	232|228	1.22975	460	230	0.00262147	2	77|66|0|21	41	1	1	1	1	1	55.11	5.5	0	55|57	112	56	1005	E41L2_HUMAN	0.00572620623670064|0.00616417723989903	0.00594519	5.20912	NA	HeLa	80	2.85185
ARF4	WT	NP_001012680.1	SLC3A2	6520	277|172	33.0718	449	224.5	0.0042188	2	26|21|0|3	12.5	1	1	1	1	1	124.03	16.7037	0	31|30	61	30.5	631	4F2_HUMAN	0.00690487343600879|0.00488493457233332	0.0058949	24.2296	NA	HeLa	18.5	11.5641
ARF1	WT	NP_001243415.1	GOLGB1	2804	193|203	3.57125	396	198	0.000772283	2	11|15|0|0	6.5	1	1	1	1	1	191.22	26.5333	0	87|104	191	95.5	3269	GOGB1_HUMAN	0.00526868457666656|0.0063408341370203	0.00580476	13.0604	NA	HeLa	0	199
ARF6	WT	NP_001027454.1	TMPO	7112	219|219	0	438	219	0.00552551	2	67|54|0|20	35.25	1	1	1	1	1	62.2	6.06897	0	30|26	56	28	454	LAP2B_HUMAN	0.0054346479699024|0.00594274778978216	0.0056887	6.3157	NA	HeLa	26.5	8
ARF4	WT	NP_002849.1	ABCD3	5825	220|203	5.6836	423	211.5	0.00380563	2	30|33|2|13	19.5	1	1	1	1	1	135.08	10.3659	0	44|42	86	43	659	ABCD3_HUMAN	0.00559271873987619|0.00566335964264268	0.00562804	0.887532	NA	HeLa	9.5	20.2381
ARF1	WT	NP_001186211.2	LRBA	987	200|165	13.561	365	182.5	0.000816192	2	4|0|0|0	1	1	1	1	1	1	35.46	91.75	0	69|65	134	67	2851	LRBA_HUMAN	0.00543941211989721|0.00527131542044276	0.00535536	2.2195	NA	HeLa	12.5	13.5926
ARF4	WT	NP_001308780.1	TRIP11	9321	201|186	5.48145	387	193.5	0.00116	2	13|4|0|0	4.25	1	1	1	1	1	28.39	37.0476	0	77|74	151	75.5	1978	TRIPB_HUMAN	0.00515533384116533|0.00523648137827948	0.00519591	1.10433	NA	HeLa	0	194.5
SAR1A	WT	NP_001263347.1	SEC16A	9919	101|199	46.1976	300	150	0.00080873	2	31|36|7|5	19.75	1	1	1	1	1	18.41	7.27711	0	43|59	102	51	2334	SC16A_HUMAN	0.00385858932780766|0.00624550653083217	0.00505205	33.4083	NA	HeLa	7.5	17.7647
ARF1	WT	NP_001121620.1	TFRC	7037	180|142	16.6895	322	161	0.00270109	2	9|15|0|0	6	1	1	1	1	1	89.78	23.1429	0	38|34	72	36	760	TFR1_HUMAN	0.00495161913923821|0.00462397514461951	0.0047878	4.83895	NA	HeLa	2	54
ARF4	WT	NP_005561.1	LMAN1	3998	182|162	8.22217	344	172	0.00399908	2	4|3|0|0	1.75	1	1	1	1	1	203.28	62.9091	0	25|23	48	24	510	LMAN1_HUMAN	0.00471794894245446|0.0046338297109432	0.00467589	1.27208	NA	HeLa	0	173
ARF1	WT	NP_002849.1	ABCD3	5825	179|133	20.8506	312	156	0.00301832	2	30|33|2|13	19.5	1	1	1	1	1	60.58	7.65854	0	43|30	73	36.5	659	ABCD3_HUMAN	0.00492722949020525|0.00437066808016694	0.00464895	8.46532	NA	HeLa	9.5	14.9524
ARF6	WT	NP_001245308.1	SLC4A7	9497	163|158	2.20282	321	160.5	0.00162553	2	4|3|0|0	1.75	1	1	1	1	1	197.7	58.7273	0	39|37	76	38	1131	S4A7_HUMAN	0.00417870466677152|0.00444194818343452	0.00431033	4.3185	NA	HeLa	29	5.38333
ARF1	WT	NP_055481.1	CLINT1	9685	144|125	9.98887	269	134.5	0.0027439	2	26|17|3|5	12.75	1	1	1	1	1	40.15	9.85455	0	28|23	51	25.5	625	EPN4_HUMAN	0.00407359177405199|0.00414550624509798	0.00410955	1.23739	NA	HeLa	16.5	7.74286
ARF6	WT	NP_001934.2	DSG2	1829	141|157	7.59309	298	149	0.00152661	2	32|33|0|11	19	1	1	1	1	1	66.6	7.5	0	37|31	68	34	1118	DSG2_HUMAN	0.00368529836911295|0.00441734491119931	0.00405132	12.7769	NA	HeLa	20.5	6.97674
ARF1	WT	NP_001934.2	DSG2	1829	143|114	15.9581	257	128.5	0.00146551	2	32|33|0|11	19	1	1	1	1	1	36.63	6.475	0	34|31	65	32.5	1118	DSG2_HUMAN	0.00404920212501904|0.00383590872187817	0.00394256	3.82547	NA	HeLa	20.5	6.02326
ARF6	WT	NP_001128471.1	FERMT2	10979	146|137	4.4975	283	141.5	0.0023593	2	8|1|0|0	2.25	1	1	1	1	1	19.95	43.8462	0	32|29	61	30.5	687	FERM2_HUMAN	0.00379743616403535|0.00392527946649517	0.00386136	2.34112	NA	HeLa	10.5	12.3913
SAR1A	WT	NP_055692.2	HELZ	9931	107|105	1.33416	212	106	0.000686862	2	38|40|11|12	25.25	1	1	1	1	1	6.28	4.07619	0	40|38	78	39	1942	HELZ_HUMAN	0.0040418681865913|0.00361517941887538	0.00382852	7.8807	NA	HeLa	25	4.11538
ARF1	WT	NP_001653.1	ARF5	381	119|104	9.51265	223	111.5	0.00789821	2	24|23|3|9	14.75	1	1	1	1	1	50.12	7.14286	0	9|10	19	9.5	180	ARF5_HUMAN	0.00346385054822823|0.00355445642804197	0.00350915	1.82574	NA	HeLa	4	22.5
ARF1	WT	NP_005561.1	LMAN1	3998	109|107	1.30946	216	108	0.0027001	2	4|3|0|0	1.75	1	1	1	1	1	126.77	39.6364	0	20|22	42	21	510	LMAN1_HUMAN	0.00321995405789873|0.00363889211619283	0.00342942	8.63801	NA	HeLa	0	109
ARF6	WT	NP_001121620.1	TFRC	7037	138|109	16.6041	247	123.5	0.00186139	2	9|15|0|0	6	1	1	1	1	1	62.33	17.7857	0	34|31	65	32.5	760	TFR1_HUMAN	0.00361801569215951|0.00323638784390936	0.0034272	7.87382	NA	HeLa	2	41.5
ARF6	WT	NP_001139317.1	ROBO1	6091	99|144	26.1891	243	121.5	0.000897322	2	2|1|0|0	0.75	1	1	1	1	1	129.74	70	0	40|42	82	41	1551	ROBO1_HUMAN	0.00274334089176479|0.00409750237214162	0.00342042	27.9947	NA	HeLa	0	122.5
SAR1A	WT	NP_002287.2	LBR	3930	77|108	23.6976	185	92.5	0.00189269	2	30|23|4|10	16.75	1	1	1	1	1	10.88	5.26761	0	17|20	37	18.5	615	LBR_HUMAN	0.0031254738926731|0.00369912602883145	0.0034123	11.8874	NA	HeLa	21	4.25
ARF1	WT	NP_001651.1	ARF4	378	114|99	9.95925	213	106.5	0.00754403	2	26|26|6|11	17.25	1	1	1	1	1	37.98	5.89041	0	10|8	18	9	180	ARF4_HUMAN	0.00334190230306348|0.00341373028112387	0.00337782	1.50364	NA	HeLa	6	15.3571
ARF6	WT	NP_001124000.1	SPAG9	9043	120|117	1.79014	237	118.5	0.00102754	2	8|7|0|0	3.75	1	1	1	1	1	117.9	25.1579	0	45|46	91	45.5	1321	JIP4_HUMAN	0.00321431963043887|0.00343321402179102	0.00332377	4.65682	NA	HeLa	0	119.5
SAR1A	WT	NP_005561.1	LMAN1	3998	74|103	23.1707	177	88.5	0.00218367	2	4|3|0|0	1.75	1	1	1	1	1	81.4	32.5455	0	17|18	35	17.5	510	LMAN1_HUMAN	0.00303383446328128|0.003559215012238	0.00329652	11.2694	NA	HeLa	0	89.5
SAR1A	WT	NP_006311.2	PGRMC2	10424	74|98	19.7332	172	86	0.00438142	2	5|5|0|3	3.25	1	1	1	1	1	73.41	20.4706	0	10|9	19	9.5	247	PGRC2_HUMAN	0.00303383446328128|0.00341930399564455	0.00322657	8.44761	NA	HeLa	2	29
ARF1	WT	NP_001245308.1	SLC4A7	9497	105|91	10.1015	196	98	0.00110482	2	4|3|0|0	1.75	1	1	1	1	1	104.69	36	0	31|26	57	28.5	1131	S4A7_HUMAN	0.00312239546176692|0.00318856844605492	0.00315548	1.48286	NA	HeLa	29	3.3
ARF4	WT	NP_002287.2	LBR	3930	108|103	3.35122	211	105.5	0.00203413	2	30|23|4|10	16.75	1	1	1	1	1	41.07	6	0	18|19	37	18.5	615	LBR_HUMAN	0.00301444986326478|0.00315231102874152	0.00308338	3.16155	NA	HeLa	21	4.84091
ARF4	WT	NP_001245308.1	SLC4A7	9497	106|103	2.02997	209	104.5	0.00109561	2	4|3|0|0	1.75	1	1	1	1	1	121.24	38.3636	0	30|27	57	28.5	1131	S4A7_HUMAN	0.002968409347611|0.00315231102874152	0.00306036	4.24911	NA	HeLa	29	3.51667
ARF1	WT	NP_001128471.1	FERMT2	10979	94|87	5.46933	181	90.5	0.00167965	2	8|1|0|0	2.25	1	1	1	1	1	12.75	28.1538	0	22|25	47	23.5	687	FERM2_HUMAN	0.00285410932240447|0.00307598752852044	0.00296505	5.29137	NA	HeLa	10.5	7.95652
ARF1	WT	NP_001248755.1	AP3D1	8943	94|87	5.46933	181	90.5	0.000949727	2	9|8|0|0	4.25	1	1	1	1	1	74.67	17.4286	0	32|28	60	30	1215	AP3D1_HUMAN	0.00285410932240447|0.00307598752852044	0.00296505	5.29137	NA	HeLa	4.5	16.6364
ARF1	WT	NP_000867.2	IGF2R	3482	93|79	11.511	172	86	0.000440201	2	0|0|0|0	0	1	1	1	1	1	116.01	87	0	35|33	68	34	2491	MPRI_HUMAN	0.00282971967337152|0.00285082569345148	0.00284027	0.52545	NA	HeLa	0	87
ARF4	WT	NP_001934.2	DSG2	1829	97|93	2.97729	190	95	0.00100759	2	32|33|0|11	19	1	1	1	1	1	11.82	4.8	0	30|31	61	30.5	1118	DSG2_HUMAN	0.00276122702716901|0.0029012061673514	0.00283122	3.49603	NA	HeLa	20.5	4.46512
ARF4	WT	NP_001121620.1	TFRC	7037	110|81	21.4724	191	95.5	0.00149002	2	9|15|0|0	6	1	1	1	1	1	39.82	13.7857	0	31|28	59	29.5	760	TFR1_HUMAN	0.00306049037891855|0.00259988033368326	0.00283019	11.5081	NA	HeLa	2	32.1667
ARF4	WT	NP_001166028.1	GOLGA3	2802	102|88	10.4205	190	95	0.000993372	2	2|3|0|0	1.25	1	1	1	1	1	106.98	42.6667	0	45|45	90	45	1134	GOGA3_HUMAN	0.00287632831630345|0.00277565373665634	0.00282599	2.51903	NA	HeLa	0	96
ARF6	WT	NP_002849.1	ABCD3	5825	96|98	1.45795	194	97	0.00168605	2	30|33|2|13	19.5	1	1	1	1	1	18.49	4.78049	0	32|31	63	31.5	659	ABCD3_HUMAN	0.00267605821481135|0.00296575184932208	0.00282091	7.26165	NA	HeLa	9.5	9.33333
ARF4	WT	NP_001243415.1	GOLGB1	2804	101|82	14.6831	183	91.5	0.0003319	2	11|15|0|0	6.5	1	1	1	1	1	53.42	12.3333	0	55|45	100	50	3269	GOGB1_HUMAN	0.00285330805847656|0.00262499081982227	0.00273915	5.89397	NA	HeLa	0	92.5
ARF6	WT	NP_001078927.1	CTNND1	1500	88|85	2.45239	173	86.5	0.00102359	2	3|7|0|2	3	1	1	1	1	1	53.67	21.875	0	31|30	61	30.5	968	CTND1_HUMAN	0.00249663774293551|0.00264590931026439	0.00257127	4.10501	NA	HeLa	16	5.14706
SAR1A	WT	NP_001171725.1	ESYT1	23344	52|75	25.6117	127	63.5	0.000717301	2	10|10|0|0	5	1	1	1	1	1	28.93	10.75	0	20|25	45	22.5	1114	ESYT1_HUMAN	0.0023618119810746|0.0027757133193147	0.00256876	11.3935	NA	HeLa	9	6.45
ARF4	WT	NP_001123952.1	VRK2	7444	90|76	11.9271	166	83	0.00193738	2	1|2|0|0	0.75	1	1	1	1	1	97.35	48	0	23|20	43	21.5	508	VRK2_HUMAN	0.0026000852223808|0.0024743279029882	0.00253721	3.50479	NA	HeLa	0	84
ARF4	WT	NP_001171725.1	ESYT1	23344	78|85	6.07331	163	81.5	0.000867509	2	10|10|0|0	5	1	1	1	1	1	58.16	13.75	0	33|27	60	30	1114	ESYT1_HUMAN	0.00232384212845815|0.00270032227823931	0.00251208	10.5973	NA	HeLa	9	8.25
ARF1	WT	NP_001017408.1	GOPC	57120	71|74	2.92596	145	72.5	0.00203614	2	0|0|0|0	0	1	1	1	1	1	104.63	73.5	0	18|20	38	19	454	GOPC_HUMAN	0.00229314739464661|0.00271009954653339	0.00250162	11.7855	NA	HeLa	0	73.5
ARF4	WT	NP_006311.2	PGRMC2	10424	82|79	2.63518	161	80.5	0.00386456	2	5|5|0|3	3.25	1	1	1	1	1	80.04	19.1765	0	12|10	22	11	247	PGRC2_HUMAN	0.0024159231597657|0.00254965936140524	0.00248279	3.80885	NA	HeLa	2	27.1667
ARF6	WT	NP_060587.8	WDR11	55717	91|72	16.4847	163	81.5	0.000762711	2	14|15|0|0	7.25	1	1	1	1	1	38.78	10	0	28|28	56	28	1224	WDR11_HUMAN	0.00256392041988895|0.00232606677120669	0.00244499	6.87887	NA	HeLa	6	11.7857
ARF1	WT	NP_064504.2	ZC3HAV1	56829	77|64	13.0388	141	70.5	0.000996573	2	18|17|2|4	10.25	1	1	1	1	1	22.31	6.35556	0	26|23	49	24.5	902	ZCCHV_HUMAN	0.00243948528884431|0.00242864725269719	0.00243407	0.31485	NA	HeLa	14.5	4.6129
ARF4	WT	NP_055481.1	CLINT1	9685	76|78	1.83664	154	77	0.00146087	2	26|17|3|5	12.75	1	1	1	1	1	11.84	5.67273	0	23|20	43	21.5	625	EPN4_HUMAN	0.00227780161280437|0.00252454887526623	0.00240118	7.2663	NA	HeLa	16.5	4.45714
ARF4	WT	NP_060506.5	ATG2B	55102	76|75	0.936565	151	75.5	0.000430827	2	15|17|0|0	8	1	1	1	1	1	38.28	8.5	0	40|35	75	37.5	2078	ATG2B_HUMAN	0.00227780161280437|0.00244921741684919	0.00236351	5.12836	NA	HeLa	4	15.3
ARF1	WT	NP_060506.5	ATG2B	55102	78|58	20.7973	136	68	0.000417244	2	15|17|0|0	8	1	1	1	1	1	19.74	7.66667	0	34|27	61	30.5	2078	ATG2B_HUMAN	0.00246387493787726|0.00225977587639548	0.00236183	6.11052	NA	HeLa	4	13.8
ARF1	WT	NP_001135753.1	ARCN1	372	71|63	8.44307	134	67	0.00201958	2	11|8|0|3	5.5	1	1	1	1	1	42.35	10.4615	0	23|20	43	21.5	423	COPD_HUMAN	0.00229314739464661|0.00240050202331357	0.00234682	3.23463	NA	HeLa	6	9.71429
ARF4	WT	NP_001072989.1	KTN1	3895	85|65	18.8562	150	75	0.000655364	2	22|14|0|2	9.5	1	1	1	1	1	11.95	7.2381	0	40|34	74	37	1357	KTN1_HUMAN	0.00248498393324636|0.00219811255545907	0.00234155	8.66302	NA	HeLa	0	76
ARF1	WT	NP_060587.8	WDR11	55717	82|52	31.6615	134	67	0.000697943	2	14|15|0|0	7.25	1	1	1	1	1	17.16	8.24242	0	26|23	49	24.5	1224	WDR11_HUMAN	0.00256143353400906|0.00209090450009376	0.00232617	14.3031	NA	HeLa	6	9.71429
SAR1A	WT	NP_001123952.1	VRK2	7444	43|65	28.8081	108	54	0.00133765	2	1|2|0|0	0.75	1	1	1	1	1	51	31.4286	0	18|19	37	18.5	508	VRK2_HUMAN	0.00208689369289914|0.0024958912861278	0.00229139	12.6214	NA	HeLa	0	55
ARF6	WT	NP_060506.5	ATG2B	55102	71|75	3.87456	146	73	0.000402403	2	15|17|0|0	8	1	1	1	1	1	34.06	8.22222	0	34|34	68	34	2078	ATG2B_HUMAN	0.00211536924019934|0.00239987658791232	0.00225762	8.91101	NA	HeLa	4	14.8
ARF6	WT	NP_000692.2	ATP1A1	476	70|73	2.96688	143	71.5	0.000800598	2	0|0|0|0	0	1	1	1	1	1	103.2	72.5	0	28|25	53	26.5	1023	AT1A1_HUMAN	0.00209294168121486|0.0023506700434419	0.00222181	8.2024	NA	HeLa	14	4.83333
ARF1	WT	NP_001138616.1	SLC1A5	6510	70|52	20.8654	122	61	0.00248492	2	8|7|1|5	5.25	1	1	1	1	1	35.92	9.92	0	15|12	27	13.5	313	AAAT_HUMAN	0.00226875774561366|0.00209090450009376	0.00217983	5.76931	NA	HeLa	17.5	3.35135
ARF4	WT	NP_064504.2	ZC3HAV1	56829	69|66	3.1427	135	67.5	0.000887358	2	18|17|2|4	10.25	1	1	1	1	1	24.57	6.08889	0	23|26	49	24.5	902	ZCCHV_HUMAN	0.00211665980801616|0.00222322304159809	0.00216994	3.47252	NA	HeLa	14.5	4.41935
ARF4	WT	NP_060587.8	WDR11	55717	72|62	10.5538	134	67	0.000649075	2	14|15|0|0	7.25	1	1	1	1	1	28.28	8.24242	0	25|25	50	25	1224	WDR11_HUMAN	0.00218572058149682|0.00212278109704204	0.00215425	2.06591	NA	HeLa	6	9.71429
ARF6	WT	NP_000601.3	CD44	960	61|74	13.6184	135	67.5	0.00104204	2	0|0|0|0	0	1	1	1	1	1	90.38	68.5	0	9|9	18	9	742	CD44_HUMAN	0.00189109365035454|0.00237527331567711	0.00213318	16.0496	NA	HeLa	0	68.5
ARF1	WT	NP_001310948.1	PDXDC1	23042	71|47	28.7637	118	59	0.000955881	2	0|0|0|0	0	1	1	1	1	1	70.36	60	0	26|20	46	23	787	PDXD1_HUMAN	0.00229314739464661|0.00195017835317566	0.00212166	11.4305	NA	HeLa	0	60
ARF1	WT	NP_001139317.1	ROBO1	6091	55|59	4.96215	114	57	0.000468586	2	2|1|0|0	0.75	1	1	1	1	1	67.82	33.1429	0	25|25	50	25	1551	ROBO1_HUMAN	0.0019029130101194|0.00228792110577909	0.00209542	12.9923	NA	HeLa	0	58
ARF1	WT	NP_006546.1	YKT6	10652	68|46	27.2918	114	57	0.00367059	2	0|0|0|0	0	1	1	1	1	1	68.92	58	0	13|10	23	11.5	198	YKT6_HUMAN	0.00221997844754776|0.00192203312379204	0.00207101	10.1728	NA	HeLa	15	3.625
ARF6	WT	NP_001138616.1	SLC1A5	6510	68|61	7.67403	129	64.5	0.00236047	2	8|7|1|5	5.25	1	1	1	1	1	46.51	10.48	0	15|13	28	14	313	AAAT_HUMAN	0.0020480865632459|0.00205543077661941	0.00205176	0.253107	NA	HeLa	17.5	3.54054
ARF1	WT	NP_006311.2	PGRMC2	10424	58|53	6.37033	111	55.5	0.00286499	2	5|5|0|3	3.25	1	1	1	1	1	46.17	13.2941	0	9|9	18	9	247	PGRC2_HUMAN	0.00197608195721825|0.00211904972947738	0.00204757	4.93725	NA	HeLa	2	18.8333
ARF6	WT	NP_006491.2	MCAM	4162	63|65	2.20971	128	64	0.00113483	2	0|0|0|0	0	1	1	1	1	1	93.23	65	0	16|17	33	16.5	646	MUC18_HUMAN	0.0019359487683235|0.00215384386556024	0.0020449	7.53462	NA	HeLa	2	21.6667
ARF6	WT	NP_006546.1	YKT6	10652	66|58	9.12396	124	62	0.00358683	2	0|0|0|0	0	1	1	1	1	1	86.1	63	0	12|11	23	11.5	198	YKT6_HUMAN	0.00200323144527694|0.00198162095991379	0.00199243	0.76695	NA	HeLa	15	3.9375
ARF1	WT	NP_056345.3	GORASP2	26003	68|40	36.6648	108	54	0.00152329	2	0|0|0|0	0	1	1	1	1	1	60.3	55	0	12|9	21	10.5	452	GORS2_HUMAN	0.00221997844754776|0.00175316174749032	0.00198657	16.616	NA	HeLa	0	55
ARF6	WT	NP_005561.1	LMAN1	3998	62|60	2.31838	122	61	0.00137007	2	4|3|0|0	1.75	1	1	1	1	1	62.44	22.5455	0	15|17	32	16	510	LMAN1_HUMAN	0.00191352120933902|0.00203082750438421	0.00197217	4.20592	NA	HeLa	0	62
ARF4	WT	NP_001258356.1	EMC1	23065	60|56	4.8766	116	58	0.000693295	2	3|3|0|0	1.5	1	1	1	1	1	59.75	23.6	0	22|23	45	22.5	992	EMC1_HUMAN	0.00190947748757417|0.00197211818020797	0.0019408	2.28224	NA	HeLa	2	19.6667
ARF1	WT	NP_001123952.1	VRK2	7444	56|46	13.8648	102	51	0.00128007	2	1|2|0|0	0.75	1	1	1	1	1	55.2	29.7143	0	18|19	37	18.5	508	VRK2_HUMAN	0.00192730265915235|0.00192203312379204	0.00192467	0.193598	NA	HeLa	0	52
ARF1	WT	NP_001078927.1	CTNND1	1500	59|41	25.4558	100	50	0.000658599	2	3|7|0|2	3	1	1	1	1	1	20.27	12.75	0	23|15	38	19	968	CTND1_HUMAN	0.00200047160625121|0.00178130697687394	0.00189089	8.19576	NA	HeLa	16	3
ARF1	WT	NP_001166184.1	GOLGA4	2803	45|53	11.5446	98	49	0.000278544	2	0|0|0|0	0	1	1	1	1	1	67.49	50	0	28|29	57	28.5	2243	GOGA4_HUMAN	0.0016590165197899|0.00211904972947738	0.00188903	17.2201	NA	HeLa	0	50
ARF1	WT	NP_001165882.1	VANGL1	81839	53|46	9.99949	99	49.5	0.0012091	2	1|1|0|0	0.5	1	1	1	1	1	58.87	33.6667	0	14|14	28	14	522	VANG1_HUMAN	0.0018541337120535|0.00192203312379204	0.00188808	2.5429	NA	HeLa	14	3.36667
ARF6	WT	NP_064504.2	ZC3HAV1	56829	61|54	8.60826	115	57.5	0.000730206	2	18|17|2|4	10.25	1	1	1	1	1	10.67	5.2	0	23|24	47	23.5	902	ZCCHV_HUMAN	0.00189109365035454|0.00188320787097296	0.00188715	0.295477	NA	HeLa	14.5	3.77419
ARF1	WT	NP_001020766.1	ARFIP1	27236	61|38	32.8555	99	49.5	0.00169209	2	0|0|0|0	0	1	1	1	1	1	57.42	50.5	0	15|15	30	15	373	ARFP1_HUMAN	0.00204925090431711|0.00169687128872309	0.00187306	13.3028	NA	HeLa	0	50.5
ARF4	WT	NP_003092.4	SOAT1	6646	54|55	1.29744	109	54.5	0.00117499	2	4|5|0|0	2.25	1	1	1	1	1	49.62	17.0769	0	12|11	23	11.5	550	SOAT1_HUMAN	0.00177135594061284|0.00194700769406896	0.00185918	6.6806	NA	HeLa	0	55.5
ARF6	WT	NP_001138471.1	ITGAV	3685	63|49	17.6777	112	56	0.000640183	2	0|0|0|0	0	1	1	1	1	1	73.22	57	0	20|20	40	20	1002	ITAV_HUMAN	0.0019359487683235|0.00176019150979693	0.00184807	6.72481	NA	HeLa	0	57
ARF6	WT	NP_008877.1	SPTBN2	6712	49|61	15.4278	110	55	0.000263602	2	0|0|0|0	0	1	1	1	1	1	73.22	56	0	31|33	64	32	2390	SPTN2_HUMAN	0.00162196294254078|0.00205543077661941	0.0018387	16.6699	NA	HeLa	6	8
ARF1	WT	NP_038479.1	MYOF	26509	53|42	16.3751	95	47.5	0.000293861	2	1|2|0|0	0.75	1	1	1	1	1	49.61	27.7143	0	29|26	55	27.5	2061	MYOF_HUMAN	0.0018541337120535|0.00180945220625756	0.00183179	1.72479	NA	HeLa	0	48.5
ARF1	WT	NP_000601.3	CD44	960	53|41	18.0538	94	47	0.000807645	2	0|0|0|0	0	1	1	1	1	1	61.74	48	0	9|8	17	8.5	742	CD44_HUMAN	0.0018541337120535|0.00178130697687394	0.00181772	2.83301	NA	HeLa	0	48
ARF6	WT	NP_002221.1	JUP	3728	60|49	14.2719	109	54.5	0.000837962	2	17|17|0|0	8.5	1	1	1	1	1	6.17	5.84211	0	22|20	42	21	745	PLAK_HUMAN	0.00186866609137006|0.00176019150979693	0.00181443	4.2274	NA	HeLa	10	5.04545
SAR1A	WT	NP_001258849.1	SEC11A	23478	31|44	24.513	75	37.5	0.0028774	2	0|0|0|0	0	1	1	1	1	1	47.31	38.5	0	5|6	11	5.5	164	SC11A_HUMAN	0.00172033597533187|0.00190826501643533	0.0018143	7.32436	NA	HeLa	0	38.5
ARF6	WT	NP_000867.2	IGF2R	3482	49|59	13.0946	108	54	0.000248316	2	0|0|0|0	0	1	1	1	1	1	73.22	55	0	23|24	47	23.5	2491	MPRI_HUMAN	0.00162196294254078|0.002006224232149	0.00181409	14.9779	NA	HeLa	0	55
ARF6	WT	NP_001165882.1	VANGL1	81839	51|57	7.85674	108	54	0.00118497	2	1|1|0|0	0.5	1	1	1	1	1	65.95	36.6667	0	19|18	37	18.5	522	VANG1_HUMAN	0.00166681806050974|0.00195701768767858	0.00181192	11.3251	NA	HeLa	14	3.66667
ARF6	WT	NP_003816.2	SNAP23	8773	60|48	15.7135	108	54	0.00293154	2	0|0|0|0	0	1	1	1	1	1	71.79	55	0	17|13	30	15	211	SNP23_HUMAN	0.00186866609137006|0.00173558823756172	0.00180213	5.22162	NA	HeLa	7	6.875
SAR1A	WT	NP_000108.1	EMD	2010	31|42	21.3101	73	36.5	0.00180831	2	8|11|4|8	7.75	1	1	1	1	1	7.38	4.28571	0	11|13	24	12	254	EMD_HUMAN	0.00172033597533187|0.00185230060979795	0.00178632	5.22377	NA	HeLa	8.5	3.94737
ARF1	WT	NP_006411.2	ARFGEF2	10564	44|46	3.1427	90	45	0.000321441	2	0|0|0|0	0	1	1	1	1	1	66.05	46	0	24|25	49	24.5	1785	BIG2_HUMAN	0.00163462687075695|0.00192203312379204	0.00177833	11.428	NA	HeLa	0	46
ARF1	WT	NP_055385.3	ARFGAP3	26286	54|37	26.4194	91	45.5	0.00112432	2	0|0|0|0	0	1	1	1	1	1	55.98	46.5	0	17|15	32	16	516	ARFG3_HUMAN	0.00187852336108645|0.00166872605933947	0.00177362	8.36418	NA	HeLa	0	46.5
ARF4	WT	NP_001135753.1	ARCN1	372	46|55	12.6019	101	50.5	0.00141564	2	11|8|0|3	5.5	1	1	1	1	1	23.93	7.92308	0	19|20	39	19.5	423	COPD_HUMAN	0.00158719387799774|0.00194700769406896	0.0017671	14.398	NA	HeLa	6	7.35714
ARF6	WT	NP_001037.1	SLC12A2	6558	51|53	2.71964	104	52	0.000491456	2	0|0|0|0	0	1	1	1	1	1	76.09	53	0	21|22	43	21.5	1212	S12A2_HUMAN	0.00166681806050974|0.00185860459873776	0.00176271	7.69346	NA	HeLa	24.5	2.07843
ARF1	WT	NP_001304847.1	FAM91A1	157769	47|42	7.94502	89	44.5	0.000719133	2	6|4|0|0	2.5	1	1	1	1	1	32.5	13	0	13|12	25	12.5	789	F91A1_HUMAN	0.0017077958178558|0.00180945220625756	0.00175862	4.0874	NA	HeLa	3.5	10.1111
ARF4	WT	NP_000108.1	EMD	2010	49|51	2.82843	100	50	0.0023342	2	8|11|4|8	7.75	1	1	1	1	1	27.03	5.82857	0	14|15	29	14.5	254	EMD_HUMAN	0.0016562546514784|0.00184656574951291	0.00175141	7.68354	NA	HeLa	8.5	5.36842
ARF6	WT	NP_001129292.1	CEMIP2	23670	49|53	5.54594	102	51	0.000442568	2	0|0|0|0	0	1	1	1	1	1	73.22	52	0	26|24	50	25	1320	CEIP2_HUMAN	0.00162196294254078|0.00185860459873776	0.00174028	9.61515	NA	HeLa	0	52
ARF4	WT	NP_004448.2	ACSL3	2181	55|44	15.7135	99	49.5	0.000815219	2	0|4|0|0	1	1	1	1	1	1	10.17	25.25	0	19|18	37	18.5	720	ACSL3_HUMAN	0.00179437619843973|0.00167079234653983	0.00173258	5.04374	NA	HeLa	0	50.5
ARF1	WT	NP_005091.2	AKAP12	9590	41|45	6.57774	86	43	0.000307671	2	14|8|0|0	5.5	1	1	1	1	1	9.23	6.76923	0	18|19	37	18.5	1782	AKA12_HUMAN	0.0015614579236581|0.00189388789440842	0.00172767	13.6058	NA	HeLa	43.5	0.988764
ARF4	WT	NP_006546.1	YKT6	10652	54|44	14.4308	98	49	0.00293449	2	0|0|0|0	0	1	1	1	1	1	66.05	50	0	12|11	23	11.5	198	YKT6_HUMAN	0.00177135594061284|0.00167079234653983	0.00172107	4.13168	NA	HeLa	15	3.125
SAR1A	WT	NP_001254507.1	TOR1AIP1	26092	26|42	33.2756	68	34	0.000732621	2	4|3|0|0	1.75	1	1	1	1	1	18.55	12.7273	0	11|13	24	12	584	TOIP1_HUMAN	0.00156760359301217|0.00185230060979795	0.00170995	11.7729	NA	HeLa	0	35
ARF4	WT	NP_001165882.1	VANGL1	81839	50|46	5.89256	96	48	0.00109037	2	1|1|0|0	0.5	1	1	1	1	1	58.87	32.6667	0	14|14	28	14	522	VANG1_HUMAN	0.00167927490930529|0.00172101331881785	0.00170014	1.73594	NA	HeLa	14	3.26667
ARF4	WT	NP_001128471.1	FERMT2	10979	54|42	17.6777	96	48	0.000828488	2	8|1|0|0	2.25	1	1	1	1	1	5.87	15.0769	0	19|18	37	18.5	687	FERM2_HUMAN	0.00177135594061284|0.00162057137426181	0.00169596	6.28674	NA	HeLa	10.5	4.26087
ARF1	WT	NP_001171725.1	ESYT1	23344	45|39	10.1015	84	42	0.000480718	2	10|10|0|0	5	1	1	1	1	1	15.11	7.16667	0	24|22	46	23	1114	ESYT1_HUMAN	0.0016590165197899|0.00172501651810671	0.00169202	2.75819	NA	HeLa	9	4.3
ARF6	WT	NP_001159477.1	EPB41	2035	50|48	2.88615	98	49	0.00064963	2	19|13|0|0	8	1	1	1	1	1	10.09	5.55556	0	21|21	42	21	864	41_HUMAN	0.00164439050152526|0.00173558823756172	0.00168999	3.8158	NA	HeLa	48	1.02041
ARF6	WT	NP_001304847.1	FAM91A1	157769	54|44	14.4308	98	49	0.000711382	2	6|4|0|0	2.5	1	1	1	1	1	34.94	14.2857	0	19|17	36	18	789	F91A1_HUMAN	0.00173410073746318|0.00163717514862089	0.00168564	4.06592	NA	HeLa	3.5	11.1111
ARF4	WT	NP_005104.3	GOLGA5	9950	46|47	1.52066	93	46.5	0.000725506	2	3|3|0|0	1.5	1	1	1	1	1	46.29	19	0	23|24	47	23.5	760	GOGA5_HUMAN	0.00158719387799774|0.00174612380495686	0.00166666	6.74286	NA	HeLa	0	47.5
SAR1A	WT	NP_000415.2	KRT5	3852	35|29	13.2583	64	32	0.000682513	2	0|0|0|0	0	1	1	1	1	1	44.4	33	0	10|8	18	9	590	K2C5_HUMAN	0.00184252188118763|0.00148853196665499	0.00166553	15.0288	contaminant	HeLa	10	3
SAR1A	WT	NP_003092.4	SOAT1	6646	29|35	13.2583	64	32	0.00073215	2	4|5|0|0	2.25	1	1	1	1	1	18.81	10.1538	0	10|9	19	9.5	550	SOAT1_HUMAN	0.00165924302240399|0.00165642518656713	0.00165783	0.120188	NA	HeLa	0	33
SAR1A	WT	NP_001258356.1	EMC1	23065	25|39	30.9359	64	32	0.00040593	2	3|3|0|0	1.5	1	1	1	1	1	19.13	13.2	0	12|17	29	14.5	992	EMC1_HUMAN	0.00153705711654823|0.00176835399984188	0.00165271	9.89599	NA	HeLa	2	11
ARF6	WT	NP_001185845.1	PPFIBP1	8496	54|41	19.3524	95	47.5	0.000555203	2	0|0|0|0	0	1	1	1	1	1	61.74	48.5	0	28|22	50	25	980	LIPB1_HUMAN	0.00173410073746318|0.00156336533191527	0.00164873	7.32248	NA	HeLa	6	6.92857
ARF4	WT	NP_038479.1	MYOF	26509	43|48	7.7704	91	45.5	0.000261779	2	1|2|0|0	0.75	1	1	1	1	1	51	26.5714	0	24|28	52	26	2061	MYOF_HUMAN	0.00151813310451708|0.00177123429109588	0.00164468	10.8817	NA	HeLa	0	46.5
SAR1A	WT	NP_006546.1	YKT6	10652	28|35	15.7135	63	31.5	0.00200197	2	0|0|0|0	0	1	1	1	1	1	42.95	32.5	0	8|10	18	9	198	YKT6_HUMAN	0.00162869654594005|0.00165642518656713	0.00164256	1.19369	NA	HeLa	15	2.03125
ARF1	WT	NP_004772.1	VAMP3	9341	34|45	19.6916	79	39.5	0.00503644	2	0|0|0|0	0	1	1	1	1	1	51.65	40.5	0	7|7	14	7	100	VAMP3_HUMAN	0.00139073038042744|0.00189388789440842	0.00164231	21.6638	NA	HeLa	3	10.125
ARF1	WT	NP_002202.2	ITGB1	3688	42|37	8.95072	79	39.5	0.000631133	2	0|0|0|0	0	1	1	1	1	1	55.98	40.5	0	14|11	25	12.5	798	ITB1_HUMAN	0.00158584757269105|0.00166872605933947	0.00162729	3.60133	NA	HeLa	5.5	6.23077
ARF4	WT	NP_002941.1	RPN1	6184	44|45	1.589	89	44.5	0.000869306	2	8|7|0|0	3.75	1	1	1	1	1	26.9	9.57895	0	15|17	32	16	607	RPN1_HUMAN	0.00154115336234397|0.00169590283267884	0.00161853	6.76074	NA	HeLa	0	45.5
ARF4	WT	NP_001254507.1	TOR1AIP1	26092	47|42	7.94502	89	44.5	0.000903543	2	4|3|0|0	1.75	1	1	1	1	1	38.61	16.5455	0	16|14	30	15	584	TOIP1_HUMAN	0.00161021413582463|0.00162057137426181	0.00161539	0.453368	NA	HeLa	0	45.5
ARF6	WT	NP_004987.2	ABCC1	4363	46|45	1.55408	91	45.5	0.000340424	2	0|0|0|0	0	1	1	1	1	1	67.49	46.5	0	19|23	42	21	1531	MRP1_HUMAN	0.00155468026558734|0.0016617784208561	0.00160823	4.7089	NA	HeLa	5.5	7.15385
ARF6	WT	NP_006311.2	PGRMC2	10424	45|45	0	90	45	0.00208689	2	5|5|0|3	3.25	1	1	1	1	1	36.17	10.8235	0	9|10	19	9.5	247	PGRC2_HUMAN	0.00153225270660286|0.0016617784208561	0.00159702	5.73498	NA	HeLa	2	15.3333
ARF1	WT	NP_001258698.1	AP3B1	8546	46|31	27.5496	77	38.5	0.000469754	2	3|4|0|0	1.75	1	1	1	1	1	24.64	14.3636	0	22|17	39	19.5	1045	AP3B1_HUMAN	0.00168340616882285|0.00149985468303775	0.00159163	8.15456	NA	HeLa	2	13.1667
ARF1	WT	NP_005104.3	GOLGA5	9950	39|37	3.72161	76	38	0.000637524	2	3|3|0|0	1.5	1	1	1	1	1	34.39	15.6	0	21|20	41	20.5	760	GOGA5_HUMAN	0.0015126786255922|0.00166872605933947	0.0015907	6.9367	NA	HeLa	0	39
ARF1	WT	NP_001139490.1	TJAP1	93643	40|36	7.44323	76	38	0.000885774	2	0|0|0|0	0	1	1	1	1	1	54.54	39	0	17|14	31	15.5	547	TJAP1_HUMAN	0.00153706827462515|0.00164058082995585	0.00158882	4.60683	NA	HeLa	0	39
ARF1	WT	NP_878919.2	STEAP3	55240	42|34	14.8865	76	38	0.000972928	2	0|0|0|0	0	1	1	1	1	1	51.65	39	0	9|8	17	8.5	498	STEA3_HUMAN	0.00158584757269105|0.00158429037118861	0.00158507	0.0694675	NA	HeLa	3	9.75
SAR1A	WT	NP_001161086.1	LEMD3	23592	15|45	70.7107	60	30	0.000414852	2	0|0|0|0	0	1	1	1	1	1	23.82	31	0	10|17	27	13.5	910	MAN1_HUMAN	0.00123159235190883|0.00193624721975402	0.00158392	31.4578	NA	HeLa	0	31
ARF1	WT	NP_061885.2	PLEKHA5	54477	43|33	18.6081	76	38	0.000434156	2	0|0|0|0	0	1	1	1	1	1	50.2	39	0	20|14	34	17	1116	PKHA5_HUMAN	0.001610237221724|0.00155614514180499	0.00158319	2.41594	NA	HeLa	10	3.54545
ARF1	WT	NP_001229761.1	ARFGAP2	84364	41|34	13.1993	75	37.5	0.000969864	2	0|0|0|0	0	1	1	1	1	1	51.65	38.5	0	15|15	30	15	493	ARFG2_HUMAN	0.0015614579236581|0.00158429037118861	0.00157287	1.02646	NA	HeLa	0	38.5
ARF4	WT	NP_001186211.2	LRBA	987	45|40	8.3189	85	42.5	0.000176764	2	4|0|0|0	1	1	1	1	1	1	9.27	21.75	0	28|29	57	28.5	2851	LRBA_HUMAN	0.00156417362017085|0.00157035040198378	0.00156726	0.27868	NA	HeLa	12.5	3.22222
ARF4	WT	NP_000867.2	IGF2R	3482	33|51	30.3046	84	42	0.00019993	2	0|0|0|0	0	1	1	1	1	1	50.2	43	0	16|24	40	20	2491	MPRI_HUMAN	0.0012879305262482|0.00184656574951291	0.00156725	25.2044	NA	HeLa	0	43
SAR1A	WT	NP_005104.3	GOLGA5	9950	23|33	25.2538	56	28	0.000463615	2	3|3|0|0	1.5	1	1	1	1	1	16.69	11.6	0	17|22	39	19.5	760	GOGA5_HUMAN	0.00147596416362035|0.00160046077992975	0.00153821	5.72303	NA	HeLa	0	29
ARF4	WT	NP_001139317.1	ROBO1	6091	41|41	0	82	41	0.000313454	2	2|1|0|0	0.75	1	1	1	1	1	48.21	24	0	18|18	36	18	1551	ROBO1_HUMAN	0.0014720925888633|0.00159546088812279	0.00153378	5.68757	NA	HeLa	0	42
ARF1	WT	NP_055146.1	SLC7A11	23657	40|32	15.7135	72	36	0.000916202	2	1|1|0|0	0.5	1	1	1	1	1	39.04	24.6667	0	8|9	17	8.5	501	XCT_HUMAN	0.00153706827462515|0.00152799991242137	0.00153253	0.418412	NA	HeLa	2	12.3333
ARF6	WT	NP_002202.2	ITGB1	3688	40|44	6.73435	84	42	0.000602879	2	0|0|0|0	0	1	1	1	1	1	60.3	43	0	14|13	27	13.5	798	ITB1_HUMAN	0.00142011491168046|0.00163717514862089	0.00152865	10.0406	NA	HeLa	5.5	6.61538
ARF4	WT	NP_001161086.1	LEMD3	23592	46|35	19.2054	81	40.5	0.000527734	2	0|0|0|0	0	1	1	1	1	1	53.09	41.5	0	23|17	40	20	910	MAN1_HUMAN	0.00158719387799774|0.00144479797128872	0.001516	6.64178	NA	HeLa	0	41.5
ARF1	WT	NP_003477.4	SLC7A5	8140	30|39	18.4463	69	34.5	0.000867636	2	9|9|3|5	6.5	1	1	1	1	1	7.68	4.73333	0	6|9	15	7.5	507	LAT1_HUMAN	0.00129317178429564|0.00172501651810671	0.00150909	20.2347	NA	HeLa	0	35.5
ARF1	WT	NP_001258535.1	BASP1	10409	39|31	16.1624	70	35	0.00196593	2	3|5|0|0	2	1	1	1	1	1	22.79	12	0	11|9	20	10	227	BASP1_HUMAN	0.0015126786255922|0.00149985468303775	0.00150627	0.602011	NA	HeLa	5	6
ARF1	WT	NP_000692.2	ATP1A1	476	35|34	2.04958	69	34.5	0.000430001	2	0|0|0|0	0	1	1	1	1	1	51.65	35.5	0	18|18	36	18	1023	AT1A1_HUMAN	0.0014151200294604|0.00158429037118861	0.00149971	7.97633	NA	HeLa	14	2.36667
ARF6	WT	NP_055146.1	SLC7A11	23657	41|40	1.74594	81	40.5	0.000925979	2	1|1|0|0	0.5	1	1	1	1	1	50.37	27.6667	0	7|7	14	7	501	XCT_HUMAN	0.00144254247066494|0.00153876205968006	0.00149065	4.56428	NA	HeLa	2	13.8333
ARF4	WT	NP_056345.3	GORASP2	26003	47|32	26.8522	79	39.5	0.00103624	2	0|0|0|0	0	1	1	1	1	1	48.75	40.5	0	8|7	15	7.5	452	GORS2_HUMAN	0.00161021413582463|0.00136946651287169	0.00148984	11.4263	NA	HeLa	0	40.5
ARF4	WT	NP_001304847.1	FAM91A1	157769	38|40	3.62619	78	39	0.000586123	2	6|4|0|0	2.5	1	1	1	1	1	27.69	11.4286	0	12|15	27	13.5	789	F91A1_HUMAN	0.00140303181538264|0.00157035040198378	0.00148669	7.95808	NA	HeLa	3.5	8.88889
SAR1A	WT	NP_573566.2	LRPPRC	10128	26|26	0	52	26	0.000234706	2	4|6|0|2	3	1	1	1	1	1	14.08	6.75	0	13|13	26	13	1394	LPPRC_HUMAN	0.00156760359301217|0.00140458535669892	0.00148609	7.75666	NA	HeLa	2	9
ARF4	WT	NP_006816.2	CKAP4	10970	41|37	7.25238	78	39	0.000768192	2	0|2|0|0	0.5	1	1	1	1	1	20.18	26.6667	0	20|19	39	19.5	602	CKAP4_HUMAN	0.0014720925888633|0.00149501894356675	0.00148356	1.09274	NA	HeLa	0	40
ARF1	WT	NP_001129292.1	CEMIP2	23670	40|28	24.9567	68	34	0.000328421	2	0|0|0|0	0	1	1	1	1	1	42.95	35	0	21|13	34	17	1320	CEIP2_HUMAN	0.00153706827462515|0.00141541899488689	0.00147624	5.82689	NA	HeLa	0	35
ARF6	WT	NP_001229687.1	HLA-A	3105	44|36	14.1421	80	40	0.00125531	2	2|2|0|0	1	1	1	1	1	1	38.19	20.5	0	10|10	20	10	365	1A01_HUMAN	0.00150982514761838|0.00144034897073923	0.00147509	3.33045	NA	HeLa	9	4.1
ARF6	WT	NP_001171725.1	ESYT1	23344	35|44	16.1113	79	39.5	0.000406159	2	10|10|0|0	5	1	1	1	1	1	10.57	6.75	0	17|21	38	19	1114	ESYT1_HUMAN	0.00130797711675806|0.00163717514862089	0.00147258	15.8075	NA	HeLa	9	4.05
ARF6	WT	NP_878919.2	STEAP3	55240	39|40	1.79014	79	39.5	0.000908556	2	0|0|0|0	0	1	1	1	1	1	58.86	40.5	0	9|9	18	9	498	STEA3_HUMAN	0.00139768735269598|0.00153876205968006	0.00146822	6.79425	NA	HeLa	3	10.125
ARF1	WT	NP_073613.2	OSBPL11	114885	37|30	14.7754	67	33.5	0.000571809	2	6|3|0|0	2.25	1	1	1	1	1	19.96	10.6154	0	16|18	34	17	747	OSB11_HUMAN	0.0014638993275263|0.00147170945365413	0.0014678	0.376249	NA	HeLa	2	11.5
ARF1	WT	NP_001138471.1	ITGAV	3685	38|29	18.9969	67	33.5	0.000426288	2	0|0|0|0	0	1	1	1	1	1	44.4	34.5	0	17|15	32	16	1002	ITAV_HUMAN	0.00148828897655925|0.00144356422427051	0.00146593	2.15735	NA	HeLa	0	34.5
ARF1	WT	NP_003816.2	SNAP23	8773	31|35	8.57099	66	33	0.00199415	2	0|0|0|0	0	1	1	1	1	1	47.31	34	0	11|13	24	12	211	SNP23_HUMAN	0.00131756143332859|0.00161243560057223	0.001465	14.2326	NA	HeLa	7	4.25
ARF6	WT	NP_001258535.1	BASP1	10409	36|42	10.8786	78	39	0.00196799	2	3|5|0|0	2	1	1	1	1	1	28.89	13.3333	0	10|12	22	11	227	BASP1_HUMAN	0.00133040467574254|0.00158796860415048	0.00145919	12.4813	NA	HeLa	5	6.66667
ARF4	WT	NP_005756.2	ATP6AP2	10159	45|31	26.0513	76	38	0.00128741	2	0|1|0|0	0.25	1	1	1	1	1	41.86	31.2	0	12|10	22	11	350	RENR_HUMAN	0.00156417362017085|0.00134435602673268	0.00145426	10.6882	NA	HeLa	0	39
ARF6	WT	NP_003477.4	SLC7A5	8140	33|44	20.2031	77	38.5	0.000869835	2	9|9|3|5	6.5	1	1	1	1	1	11.15	5.26667	0	7|10	17	8.5	507	LAT1_HUMAN	0.0012631219987891|0.00163717514862089	0.00145015	18.2392	NA	HeLa	0	39.5
ARF4	WT	NP_001138616.1	SLC1A5	6510	41|34	13.1993	75	37.5	0.00142065	2	8|7|1|5	5.25	1	1	1	1	1	16.29	6.16	0	11|11	22	11	313	AAAT_HUMAN	0.0014720925888633|0.00141968748514971	0.00144589	2.56285	NA	HeLa	17.5	2.08108
ARF4	WT	NP_149038.3	MUC13	56667	41|34	13.1993	75	37.5	0.000868486	2	1|0|0|0	0.25	1	1	1	1	1	46.17	30.8	0	7|6	13	6.5	512	MUC13_HUMAN	0.0014720925888633|0.00141968748514971	0.00144589	2.56285	NA	HeLa	0	38.5
SAR1A	WT	NP_056375.2	OPA1	4976	27|22	14.4308	49	24.5	0.00032115	2	6|5|3|2	4	1	1	1	1	1	8.54	5.1	0	14|13	27	13.5	960	OPA1_HUMAN	0.00159815006947611|0.00129265654342416	0.0014454	14.9451	NA	HeLa	3.5	5.66667
ARF6	WT	NP_067072.3	SNX6	58533	40|37	5.50992	77	38.5	0.00152071	2	1|0|0|0	0.25	1	1	1	1	1	50.48	31.6	0	16|14	30	15	290	SNX6_HUMAN	0.00142011491168046|0.00146495224297444	0.00144253	2.19785	NA	HeLa	0	39.5
ARF1	WT	NP_067072.3	SNX6	58533	30|34	8.83883	64	32	0.00140695	2	1|0|0|0	0.25	1	1	1	1	1	40.42	26.4	0	13|13	26	13	290	SNX6_HUMAN	0.00129317178429564|0.00158429037118861	0.00143873	14.3079	NA	HeLa	0	33
ARF1	WT	NP_000108.1	EMD	2010	32|32	0	64	32	0.00160636	2	8|11|4|8	7.75	1	1	1	1	1	8.55	3.77143	0	13|12	25	12.5	254	EMD_HUMAN	0.00134195108236154|0.00152799991242137	0.00143498	9.16785	NA	HeLa	8.5	3.47368
SAR1A	WT	NP_065816.2	UBR4	23352	25|23	5.89256	48	24	5.82697e-05	2	7|6|0|0	3.25	1	1	1	1	1	6.85	5.88235	0	14|11	25	12.5	5183	UBR4_HUMAN	0.00153705711654823|0.00132063874674285	0.00142885	10.7101	NA	HeLa	2	8.33333
SAR1A	WT	NP_849193.1	STT3B	201595	20|27	21.0628	47	23.5	0.000358015	2	0|0|0|0	0	1	1	1	1	1	31.24	24.5	0	10|12	22	11	826	STT3B_HUMAN	0.00138432473422853|0.00143256756001761	0.00140845	2.42202	NA	HeLa	0	24.5
ARF6	WT	NP_000415.2	KRT5	3852	39|35	7.6444	74	37	0.000718346	2	0|0|0|0	0	1	1	1	1	1	53.09	38	0	17|14	31	15.5	590	K2C5_HUMAN	0.00139768735269598|0.00141574569850402	0.00140672	0.907729	contaminant	HeLa	10	3.45455
ARF1	WT	NP_004090.4	STOM	2040	33|29	9.12396	62	31	0.00137245	2	9|6|0|1	4	1	1	1	1	1	10.84	6.4	0	8|7	15	7.5	288	STOM_HUMAN	0.00136634073139449|0.00144356422427051	0.00140495	3.88663	NA	HeLa	0	32
ARF1	WT	NP_060679.1	ARFGAP1	55738	27|33	14.1421	60	30	0.000942154	2	6|10|0|0	4	1	1	1	1	1	7.12	6.2	0	12|13	25	12.5	406	ARFG1_HUMAN	0.00122000283719679|0.00155614514180499	0.00138807	17.1236	NA	HeLa	0	31
ARF4	WT	NP_849193.1	STT3B	201595	39|31	16.1624	70	35	0.000502446	2	0|0|0|0	0	1	1	1	1	1	47.31	36	0	16|13	29	14.5	826	STT3B_HUMAN	0.00142605207320953|0.00134435602673268	0.0013852	4.17035	NA	HeLa	0	36
ARF1	WT	NP_001744.2	CAV1	857	29|31	4.71405	60	30	0.00214896	2	0|0|0|0	0	1	1	1	1	1	44.4	31	0	7|8	15	7.5	178	CAV1_HUMAN	0.00126878213526269|0.00149985468303775	0.00138432	11.8031	NA	HeLa	3.5	6.88889
ARF1	WT	NP_001035809.1	ABCE1	6059	30|30	0	60	30	0.000638588	2	5|4|2|1	3	1	1	1	1	1	19.96	7.75	0	12|12	24	12	599	ABCE1_HUMAN	0.00129317178429564|0.00147170945365413	0.00138244	9.13205	NA	HeLa	7.5	3.64706
ARF4	WT	NP_000517.2	KRT14	3861	33|36	6.14875	69	34.5	0.000866719	2	0|0|0|0	0	1	1	1	1	1	50.2	35.5	0	11|11	22	11	472	K1C14_HUMAN	0.0012879305262482|0.00146990845742774	0.00137892	9.33179	contaminant	HeLa	5	5.91667
ARF1	WT	NP_001317054.1	VAMP2	6844	28|31	7.19092	59	29.5	0.00318762	2	0|0|0|0	0	1	1	1	1	1	42.95	30.5	0	7|6	13	6.5	118	F8WCA0_HUMAN	0.00124439248622974|0.00149985468303775	0.00137212	13.1649	NA	HeLa	3	7.625
ARF1	WT	NP_078862.4	OSBPL9	114883	30|29	2.39697	59	29.5	0.000511059	2	7|7|0|0	3.5	1	1	1	1	1	12.2	6.77778	0	14|12	26	13	736	OSBL9_HUMAN	0.00129317178429564|0.00144356422427051	0.00136837	7.77156	NA	HeLa	0	30.5
ARF4	WT	NP_878919.2	STEAP3	55240	32|36	8.3189	68	34	0.000809564	2	0|0|0|0	0	1	1	1	1	1	48.75	35	0	9|9	18	9	498	STEA3_HUMAN	0.00126491026842131|0.00146990845742774	0.00136741	10.6007	NA	HeLa	3	8.75
ARF1	WT	NP_001037.1	SLC12A2	6558	30|28	4.8766	58	29	0.000305086	2	0|0|0|0	0	1	1	1	1	1	42.95	30	0	18|15	33	16.5	1212	S12A2_HUMAN	0.00129317178429564|0.00141541899488689	0.0013543	6.38279	NA	HeLa	24.5	1.17647
ARF4	WT	NP_001171313.1	SRPRA	6734	37|30	14.7754	67	33.5	0.000651203	2	6|3|0|0	2.25	1	1	1	1	1	19.96	10.6154	0	14|12	26	13	610	SRPRA_HUMAN	0.00138001155755575|0.00131924554059367	0.00134963	3.1837	NA	HeLa	0	34.5
ARF4	WT	NP_002202.2	ITGB1	3688	38|29	18.9969	67	33.5	0.000497787	2	0|0|0|0	0	1	1	1	1	1	44.4	34.5	0	12|11	23	11.5	798	ITB1_HUMAN	0.00140303181538264|0.00129413505445465	0.00134858	5.70982	NA	HeLa	5.5	5.30769
ARF6	WT	NP_006589.2	SLC12A7	10723	28|40	24.9567	68	34	0.000359612	2	0|0|0|0	0	1	1	1	1	1	42.95	35	0	19|22	41	20.5	1083	S12A7_HUMAN	0.0011509842038667|0.00153876205968006	0.00134487	20.3886	NA	HeLa	0	35
ARF6	WT	NP_001333828.1	EGFR	1956	30|38	16.6378	68	34	0.0003343	2	0|0|0|1	0.25	1	1	1	1	1	40.42	28	0	13|14	27	13.5	1165	Q504U8_HUMAN	0.00119583932183566|0.00148955551520965	0.0013427	15.468	NA	HeLa	0	35
ARF6	WT	NP_004090.4	STOM	2040	33|35	4.15945	68	34	0.00135229	2	9|6|0|1	4	1	1	1	1	1	15.23	7	0	7|10	17	8.5	288	STOM_HUMAN	0.0012631219987891|0.00141574569850402	0.00133943	8.05723	NA	HeLa	0	35
ARF6	WT	NP_065875.3	ARHGAP21	57584	35|33	4.15945	68	34	0.000198907	2	0|0|0|0	0	1	1	1	1	1	50.2	35	0	21|22	43	21.5	1958	RHG21_HUMAN	0.00130797711675806|0.00136653915403361	0.00133726	3.09661	NA	HeLa	5	5.83333
ARF6	WT	NP_002347.5	MARCKS	4082	24|43	40.1046	67	33.5	0.00115582	2	0|0|0|0	0	1	1	1	1	1	37.12	34.5	0	10|12	22	11	332	MARCS_HUMAN	0.00106127396792878|0.00161257187638568	0.00133692	29.1585	NA	HeLa	11	2.875
ARF6	WT	NP_001120729.1	SLC39A10	57181	36|32	8.3189	68	34	0.000468664	2	0|0|0|0	0	1	1	1	1	1	48.75	35	0	14|11	25	12.5	831	S39AA_HUMAN	0.00133040467574254|0.0013419358817984	0.00133617	0.610236	NA	HeLa	4	7
ARF1	WT	NP_061849.2	SLC38A2	54407	27|29	5.05076	56	28	0.00070556	2	0|0|0|0	0	1	1	1	1	1	41.49	29	0	5|5	10	5	506	S38A2_HUMAN	0.00122000283719679|0.00144356422427051	0.00133178	11.8699	NA	HeLa	2	9.66667
ARF1	WT	NP_001333828.1	EGFR	1956	27|29	5.05076	56	28	0.000306449	2	0|0|0|1	0.25	1	1	1	1	1	36.1	23.2	0	12|12	24	12	1165	Q504U8_HUMAN	0.00122000283719679|0.00144356422427051	0.00133178	11.8699	NA	HeLa	0	29
SAR1A	WT	NP_001243439.1	SSBP1	6742	20|21	3.4493	41	20.5	0.00174303	2	3|3|2|2	2.5	1	1	1	1	1	13.12	6.14286	0	6|6	12	6	148	SSBP_HUMAN	0.00138432473422853|0.00126467434010547	0.0013245	6.38774	NA	HeLa	4	4.3
ARF1	WT	NP_006491.2	MCAM	4162	31|25	15.1523	56	28	0.000552652	2	0|0|0|0	0	1	1	1	1	1	38.58	29	0	9|10	19	9.5	646	MUC18_HUMAN	0.00131756143332859|0.00133098330673603	0.00132427	0.716673	NA	HeLa	2	9.66667
ARF6	WT	NP_000517.2	KRT14	3861	39|28	23.2184	67	33.5	0.000812993	2	0|0|0|0	0	1	1	1	1	1	42.95	34.5	0	15|9	24	12	472	K1C14_HUMAN	0.00139768735269598|0.00124352279285757	0.00132061	8.25461	contaminant	HeLa	5	5.75
ARF1	WT	NP_001254507.1	TOR1AIP1	26092	27|28	2.5713	55	27.5	0.000600408	2	4|3|0|0	1.75	1	1	1	1	1	19.75	10.3636	0	10|12	22	11	584	TOIP1_HUMAN	0.00122000283719679|0.00141541899488689	0.00131771	10.4864	NA	HeLa	0	28.5
ARF6	WT	NP_001030611.1	NIBAN2	64855	33|33	0	66	33	0.000515696	2	4|6|0|0	2.5	1	1	1	1	1	21.85	9.71429	0	15|13	28	14	733	NIBL1_HUMAN	0.0012631219987891|0.00136653915403361	0.00131483	5.5617	NA	HeLa	8	3.77778
ARF4	WT	NP_853553.1	AUP1	550	35|29	13.2583	64	32	0.000925481	2	0|0|0|0	0	1	1	1	1	1	44.4	33	0	12|11	23	11.5	410	AUP1_HUMAN	0.00133397104190198|0.00129413505445465	0.00131405	2.14362	NA	HeLa	0	33
ARF1	WT	NP_002941.1	RPN1	6184	25|29	10.4757	54	27	0.000567155	2	8|7|0|0	3.75	1	1	1	1	1	6.26	5.89474	0	12|13	25	12.5	607	RPN1_HUMAN	0.00117122353913089|0.00144356422427051	0.00130739	14.7296	NA	HeLa	0	28
SAR1A	WT	NP_001304267.1	2023-03-02	54996	16|24	28.2843	40	20	0.000751274	2	0|0|0|0	0	1	1	1	1	1	25.32	21	0	8|9	17	8.5	335	MARC2_HUMAN	0.00126213882837277|0.00134862095006154	0.00130538	4.68462	NA	HeLa	0	21
ARF6	WT	NP_001110.2	ADD1	118	32|33	2.17571	65	32.5	0.000505126	2	3|2|0|0	1.25	1	1	1	1	1	30.22	14.8889	0	11|15	26	13	737	ADDA_HUMAN	0.00124069443980462|0.00136653915403361	0.00130362	6.82606	NA	HeLa	20	1.59524
ARF4	WT	NP_001288141.1	TRPM7	54822	35|28	15.7135	63	31.5	0.000200385	2	0|2|0|0	0.5	1	1	1	1	1	15.12	21.6667	0	19|18	37	18.5	1864	TRPM7_HUMAN	0.00133397104190198|0.00126902456831564	0.0013015	3.52856	NA	HeLa	0	32.5
ARF1	WT	NP_149038.3	MUC13	56667	29|25	10.4757	54	27	0.000672388	2	1|0|0|0	0.25	1	1	1	1	1	33.22	22.4	0	6|6	12	6	512	MUC13_HUMAN	0.00126878213526269|0.00133098330673603	0.00129988	3.3836	NA	HeLa	0	28
ARF6	WT	NP_065779.1	ESYT2	57488	29|35	13.2583	64	32	0.000410471	2	11|8|0|7	6.5	1	1	1	1	1	5	4.4	0	14|17	31	15.5	893	ESYT2_HUMAN	0.00117341176285118|0.00141574569850402	0.00129458	13.2364	NA	HeLa	8	3.66667
ARF1	WT	NP_004448.2	ACSL3	2181	32|22	26.1891	54	27	0.000478143	2	0|4|0|0	1	1	1	1	1	1	4.97	14	0	12|12	24	12	720	ACSL3_HUMAN	0.00134195108236154|0.00124654761858517	0.00129425	5.21232	NA	HeLa	0	28
ARF1	WT	NP_001070952.1	SLC38A1	81539	25|28	8.00498	53	26.5	0.000693815	2	0|0|0|0	0	1	1	1	1	1	38.58	27.5	0	8|9	17	8.5	487	S38A1_HUMAN	0.00117122353913089|0.00141541899488689	0.00129332	13.3511	NA	HeLa	0	27.5
SAR1A	WT	NP_001268446.1	CEP85	64793	17|22	18.1309	39	19.5	0.000345126	2	4|0|4|5	3.25	1	1	1	1	1	5.71	4.82353	0	11|12	23	11.5	711	CEP85_HUMAN	0.00129268530483671|0.00129265654342416	0.00129267	0.00157328	NA	HeLa	10	1.86364
ARF1	WT	NP_004857.4	SCAMP1	9522	26|27	2.66833	53	26.5	0.000999668	2	0|0|0|0	0	1	1	1	1	1	40.04	27.5	0	8|9	17	8.5	338	SCAM1_HUMAN	0.00119561318816384|0.00138727376550327	0.00129144	10.494	NA	HeLa	3	6.875
SAR1A	WT	NP_001124437.1	SUN1	23353	15|24	32.6357	39	19.5	0.000312592	2	3|3|0|0	1.5	1	1	1	1	1	7.5	8.2	0	7|12	19	9.5	785	SUN1_HUMAN	0.00123159235190883|0.00134862095006154	0.00129011	6.41433	NA	HeLa	0	20.5
ARF6	WT	NP_001317569.1	DENND4C	55667	34|30	8.83883	64	32	0.000187207	2	10|8|0|0	4.5	1	1	1	1	1	7.68	6	0	21|19	40	20	1958	DEN4C_HUMAN	0.00128554955777358|0.00129272933732799	0.00128914	0.393819	NA	HeLa	0	33
ARF4	WT	NP_003565.4	VAPA	9218	27|34	16.2287	61	30.5	0.00123014	2	0|0|0|0	0	1	1	1	1	1	41.49	31.5	0	8|7	15	7.5	294	VAPA_HUMAN	0.00114980897928688|0.00141968748514971	0.00128475	14.8537	NA	HeLa	0	31.5
SAR1A	WT	NP_055567.2	SPCS2	9789	10|29	68.8976	39	19.5	0.00108577	2	0|0|0|0	0	1	1	1	1	1	16.24	20.5	0	4|8	12	6	226	SPCS2_HUMAN	0.00107885996958913|0.00148853196665499	0.0012837	22.5662	NA	HeLa	0	20.5
SAR1A	WT	NP_000179.2	HK1	3098	15|23	29.7729	38	19	0.000260734	2	2|2|0|0	1	1	1	1	1	1	10.58	10	0	8|13	21	10.5	917	HXK1_HUMAN	0.00123159235190883|0.00132063874674285	0.00127612	4.93414	NA	HeLa	3	5
ARF6	WT	NP_001310482.1	EFR3A	23167	28|34	13.6859	62	31	0.000452351	2	1|0|0|0	0.25	1	1	1	1	1	37.55	25.6	0	8|12	20	10	785	EFR3A_HUMAN	0.0011509842038667|0.00139114242626882	0.00127106	13.3603	NA	HeLa	4	6.4
ARF4	WT	NP_001310948.1	PDXDC1	23042	29|31	4.71405	60	30	0.00045201	2	0|0|0|0	0	1	1	1	1	1	44.4	31	0	17|15	32	16	787	PDXD1_HUMAN	0.00119584949494065|0.00134435602673268	0.0012701	8.26783	NA	HeLa	0	31
ARF6	WT	NP_001035887.1	SLC16A3	9123	29|33	9.12396	62	31	0.000763647	2	6|6|3|1	4	1	1	1	1	1	14.76	6.4	0	9|10	19	9.5	465	MOT4_HUMAN	0.00117341176285118|0.00136653915403361	0.00126998	10.7531	NA	HeLa	0	32
ARF1	WT	NP_004299.1	ARHGAP1	392	31|21	27.1964	52	26	0.000755154	2	0|0|0|0	0	1	1	1	1	1	32.72	27	0	14|12	26	13	439	RHG01_HUMAN	0.00131756143332859|0.00121840238920155	0.00126798	5.52973	NA	HeLa	0	27
ARF1	WT	NP_077719.2	NOTCH2	4853	24|27	8.3189	51	25.5	0.000131581	2	0|0|0|0	0	1	1	1	1	1	37.12	26.5	0	11|15	26	13	2471	NOTC2_HUMAN	0.00114683389009794|0.00138727376550327	0.00126705	13.4183	NA	HeLa	10.5	2.30435
ARF4	WT	NP_001129292.1	CEMIP2	23670	23|36	31.1606	59	29.5	0.000265002	2	0|0|0|0	0	1	1	1	1	1	35.65	30.5	0	13|19	32	16	1320	CEIP2_HUMAN	0.00105772794797932|0.00146990845742774	0.00126382	23.0615	NA	HeLa	0	30.5
ARF6	WT	NP_003861.1	IQGAP1	8826	29|32	6.95515	61	30.5	0.000210844	2	7|3|0|0	2.5	1	1	1	1	1	11.59	9	0	18|19	37	18.5	1657	IQGA1_HUMAN	0.00117341176285118|0.0013419358817984	0.00125767	9.475	NA	HeLa	2	10.5
ARF6	WT	NP_038479.1	MYOF	26509	29|32	6.95515	61	30.5	0.000169514	2	1|2|0|0	0.75	1	1	1	1	1	31.54	18	0	19|22	41	20.5	2061	MYOF_HUMAN	0.00117341176285118|0.0013419358817984	0.00125767	9.475	NA	HeLa	0	31.5
ARF1	WT	NP_005566.2	LNPEP	4012	29|22	19.4108	51	25.5	0.000317207	2	0|0|0|0	0	1	1	1	1	1	34.19	26.5	0	13|13	26	13	1025	LCAP_HUMAN	0.00126878213526269|0.00124654761858517	0.00125766	1.25011	NA	HeLa	0	26.5
ARF4	WT	NP_000601.3	CD44	960	32|27	11.9849	59	29.5	0.000471433	2	0|0|0|0	0	1	1	1	1	1	41.49	30.5	0	8|8	16	8	742	CD44_HUMAN	0.00126491026842131|0.00124391408217663	0.00125441	1.18355	NA	HeLa	0	30.5
ARF1	WT	NP_001185845.1	PPFIBP1	8496	24|26	5.65685	50	25	0.000325267	2	0|0|0|0	0	1	1	1	1	1	37.12	26	0	17|18	35	17.5	980	LIPB1_HUMAN	0.00114683389009794|0.00135912853611965	0.00125298	11.9806	NA	HeLa	6	3.71429
SAR1A	WT	NP_000373.1	ALDH3A2	224	13|23	39.2837	36	18	0.000467029	2	0|0|0|0	0	1	1	1	1	1	20.82	19	0	7|9	16	8	485	AL3A2_HUMAN	0.00117049939898095|0.00132063874674285	0.00124557	8.52338	NA	HeLa	0	19
SAR1A	WT	NP_005756.2	ATP6AP2	10159	12|24	47.1405	36	18	0.000647169	2	0|1|0|0	0.25	1	1	1	1	1	14.36	15.2	0	6|9	15	7.5	350	RENR_HUMAN	0.00113995292251701|0.00134862095006154	0.00124429	11.8582	NA	HeLa	0	19
ARF6	WT	NP_001123952.1	VRK2	7444	30|30	0	60	30	0.000676459	2	1|2|0|0	0.75	1	1	1	1	1	32.92	17.7143	0	15|14	29	14.5	508	VRK2_HUMAN	0.00119583932183566|0.00129272933732799	0.00124428	5.5061	NA	HeLa	0	31
ARF6	WT	NP_001156769.1	MARK2	2011	32|28	9.42809	60	30	0.000484684	2	0|0|0|0	0	1	1	1	1	1	42.95	31	0	16|14	30	15	709	MARK2_HUMAN	0.00124069443980462|0.00124352279285757	0.00124211	0.161012	NA	HeLa	11	2.58333
ARF4	WT	NP_055385.3	ARFGAP3	26286	24|33	22.3297	57	28.5	0.000654933	2	0|0|0|0	0	1	1	1	1	1	37.12	29.5	0	10|14	24	12	516	ARFG3_HUMAN	0.00108074820580621|0.0013945769990107	0.00123766	17.9298	NA	HeLa	0	29.5
SAR1A	WT	NP_001171313.1	SRPRA	6734	17|18	4.04061	35	17.5	0.000361012	2	6|3|0|0	2.25	1	1	1	1	1	5.71	5.69231	0	9|11	20	10	610	SRPRA_HUMAN	0.00129268530483671|0.00118072773014941	0.00123671	6.40135	NA	HeLa	0	18.5
ARF4	WT	NP_001078927.1	CTNND1	1500	25|32	17.3675	57	28.5	0.000349117	2	3|7|0|2	3	1	1	1	1	1	8.82	7.375	0	14|15	29	14.5	968	CTND1_HUMAN	0.0011037684636331|0.00136946651287169	0.00123662	15.1928	NA	HeLa	16	1.73529
ARF1	WT	NP_001295.2	CPD	1362	26|23	8.65845	49	24.5	0.000226367	2	0|0|0|0	0	1	1	1	1	1	35.65	25.5	0	16|14	30	15	1380	CBPD_HUMAN	0.00119561318816384|0.00127469284796879	0.00123515	4.52719	NA	HeLa	0	25.5
ARF4	WT	NP_006491.2	MCAM	4162	27|30	7.44323	57	28.5	0.000523135	2	0|0|0|0	0	1	1	1	1	1	41.49	29.5	0	10|10	20	10	646	MUC18_HUMAN	0.00114980897928688|0.00131924554059367	0.00123453	9.70491	NA	HeLa	2	9.83333
ARF6	WT	NP_060839.2	DEPDC1B	55789	32|27	11.9849	59	29.5	0.000638778	2	0|0|0|0	0	1	1	1	1	1	41.49	30.5	0	9|10	19	9.5	529	DEP1B_HUMAN	0.00124069443980462|0.00121891952062237	0.00122981	1.252	NA	HeLa	6.5	4.06667
ARF6	WT	NP_077719.2	NOTCH2	4853	28|30	4.8766	58	29	0.000134434	2	0|0|0|0	0	1	1	1	1	1	42.95	30	0	14|18	32	16	2471	NOTC2_HUMAN	0.0011509842038667|0.00129272933732799	0.00122186	8.203	NA	HeLa	10.5	2.6087
ARF4	WT	NP_001258849.1	SEC11A	23478	31|25	15.1523	56	28	0.00202449	2	0|0|0|0	0	1	1	1	1	1	38.58	29	0	7|5	12	6	164	SC11A_HUMAN	0.00124189001059443|0.00119369310989861	0.00121779	2.79854	NA	HeLa	0	29
SAR1A	WT	NP_001166937.1	AAAS	8086	12|22	41.5945	34	17	0.000417008	2	0|0|0|0	0	1	1	1	1	1	19.3	18	0	7|10	17	8.5	513	AAAS_HUMAN	0.00113995292251701|0.00129265654342416	0.0012163	8.87753	NA	HeLa	0	18
ARF1	WT	NP_001258356.1	EMC1	23065	29|19	29.4628	48	24	0.000308479	2	3|3|0|0	1.5	1	1	1	1	1	11.96	10	0	11|8	19	9.5	992	EMC1_HUMAN	0.00126878213526269|0.00116211193043432	0.00121545	6.20572	NA	HeLa	2	8.33333
SAR1A	WT	NP_853553.1	AUP1	550	10|24	58.2323	34	17	0.000521769	2	0|0|0|0	0	1	1	1	1	1	16.24	18	0	5|10	15	7.5	410	AUP1_HUMAN	0.00107885996958913|0.00134862095006154	0.00121374	15.7159	NA	HeLa	0	18
SAR1A	WT	NP_064583.2	CCDC47	57003	10|24	58.2323	34	17	0.000442909	2	0|0|0|0	0	1	1	1	1	1	16.24	18	0	5|8	13	6.5	483	CCD47_HUMAN	0.00107885996958913|0.00134862095006154	0.00121374	15.7159	NA	HeLa	0	18
ARF1	WT	NP_001118.3	AP1B1	162	30|18	35.3553	48	24	0.000322457	2	0|0|0|0	0	1	1	1	1	1	28.29	25	0	12|6	18	9	949	AP1B1_HUMAN	0.00129317178429564|0.0011339667010507	0.00121357	9.27636	NA	HeLa	0	25
ARF6	WT	NP_061885.2	PLEKHA5	54477	29|28	2.48108	57	28.5	0.000292526	2	0|0|0|0	0	1	1	1	1	1	42.95	29.5	0	16|13	29	14.5	1116	PKHA5_HUMAN	0.00117341176285118|0.00124352279285757	0.00120847	4.10239	NA	HeLa	10	2.68182
ARF4	WT	NP_005207.2	DDOST	1650	28|27	2.5713	55	27.5	0.000715104	2	10|7|0|0	4.25	1	1	1	1	1	5.64	5.42857	0	11|11	22	11	456	OST48_HUMAN	0.00117282923711376|0.00124391408217663	0.00120837	4.1597	NA	HeLa	3	7.125
ARF4	WT	NP_001248755.1	AP3D1	8943	28|27	2.5713	55	27.5	0.000268385	2	9|8|0|0	4.25	1	1	1	1	1	5.64	5.42857	0	13|10	23	11.5	1215	AP3D1_HUMAN	0.00117282923711376|0.00124391408217663	0.00120837	4.1597	NA	HeLa	4.5	5.18182
ARF1	WT	NP_006412.2	ARFGEF1	10565	26|21	15.0448	47	23.5	0.000162053	2	0|0|0|0	0	1	1	1	1	1	32.72	24.5	0	13|15	28	14	1849	BIG1_HUMAN	0.00119561318816384|0.00121840238920155	0.00120701	1.33507	NA	HeLa	0	24.5
ARF1	WT	NP_056493.3	NBEA	26960	21|25	12.2975	46	23	9.95455e-05	2	0|0|0|0	0	1	1	1	1	1	32.72	24	0	6|14	20	10	2946	NBEA_HUMAN	0.00107366494299909|0.00133098330673603	0.00120232	15.1333	NA	HeLa	0	24
ARF1	WT	NP_001230824.1	TPD52L2	7165	22|24	6.14875	46	23	0.001321	2	2|1|0|0	0.75	1	1	1	1	1	21.97	13.7143	0	9|11	20	10	222	A0A087WYR3_HUMAN	0.00109805459203204|0.00130283807735241	0.00120045	12.0625	NA	HeLa	3	6
ARF1	WT	NP_001229687.1	HLA-A	3105	23|23	0	46	23	0.000803455	2	2|2|0|0	1	1	1	1	1	1	20.76	12	0	9|8	17	8.5	365	1A01_HUMAN	0.00112244424106499|0.00127469284796879	0.00119857	8.98205	NA	HeLa	9	2.4
ARF1	WT	NP_001333158.1	RELCH	57614	23|23	0	46	23	0.000234609	2	0|0|0|0	0	1	1	1	1	1	35.65	24	0	12|14	26	13	1250	RELCH_HUMAN	0.00112244424106499|0.00127469284796879	0.00119857	8.98205	NA	HeLa	0	24
ARF4	WT	NP_000373.1	ALDH3A2	224	34|20	36.6648	54	27	0.000660121	2	0|0|0|0	0	1	1	1	1	1	31.24	28	0	13|9	22	11	485	AL3A2_HUMAN	0.00131095078407509|0.00106814067920355	0.00118955	14.4335	NA	HeLa	0	28
ARF4	WT	NP_004883.3	SEC22B	9554	24|29	13.3416	53	26.5	0.00146153	2	0|0|0|0	0	1	1	1	1	1	37.12	27.5	0	12|11	23	11.5	215	SC22B_HUMAN	0.00108074820580621|0.00129413505445465	0.00118744	12.7069	NA	HeLa	0	27.5
SAR1A	WT	NP_001137474.1	CTPS2	56474	19|12	31.9339	31	15.5	0.000332849	2	0|0|0|0	0	1	1	1	1	1	19.3	16.5	0	1|4	5	2.5	586	PYRG2_HUMAN	0.00135377825776459|0.00101283451023727	0.00118331	20.3737	NA	HeLa	0	16.5
ARF6	WT	NP_004847.2	KIF23	9493	22|32	26.1891	54	27	0.000361305	2	4|4|0|0	2	1	1	1	1	1	12.42	9.33333	0	11|15	26	13	856	KIF23_HUMAN	0.00101641884995982|0.0013419358817984	0.00117918	19.52	NA	HeLa	0	28
ARF6	WT	NP_061849.2	SLC38A2	54407	23|31	20.9513	54	27	0.000611219	2	0|0|0|0	0	1	1	1	1	1	35.65	28	0	5|5	10	5	506	S38A2_HUMAN	0.0010388464089443|0.0013173326095632	0.00117809	16.7152	NA	HeLa	2	9.33333
ARF6	WT	NP_001744.2	CAV1	857	24|30	15.7135	54	27	0.00173751	2	0|0|0|0	0	1	1	1	1	1	37.12	28	0	6|8	14	7	178	CAV1_HUMAN	0.00106127396792878|0.00129272933732799	0.001177	13.9051	NA	HeLa	3.5	6.22222
ARF1	WT	NP_006816.2	CKAP4	10970	22|22	0	44	22	0.000465964	2	0|2|0|0	0.5	1	1	1	1	1	11.68	15.3333	0	14|15	29	14.5	602	CKAP4_HUMAN	0.00109805459203204|0.00124654761858517	0.0011723	8.95678	NA	HeLa	0	23
SAR1A	WT	NP_004883.3	SEC22B	9554	15|15	0	30	15	0.000877942	2	0|0|0|0	0	1	1	1	1	1	23.82	16	0	6|8	14	7	215	SC22B_HUMAN	0.00123159235190883|0.00109678112019334	0.00116419	8.1882	NA	HeLa	0	16
ARF6	WT	NP_060087.3	NOTCH1	4851	27|26	2.66833	53	26.5	0.000118806	2	0|0|0|0	0	1	1	1	1	1	40.04	27.5	0	11|11	22	11	2555	NOTC1_HUMAN	0.00112855664488222|0.00119431624838716	0.00116144	4.00358	NA	HeLa	3	6.875
ARF4	WT	NP_003816.2	SNAP23	8773	25|26	2.77297	51	25.5	0.00143304	2	0|0|0|0	0	1	1	1	1	1	38.58	26.5	0	9|11	20	10	211	SNP23_HUMAN	0.0011037684636331|0.00121880359603762	0.00116129	7.00449	NA	HeLa	7	3.3125
SAR1A	WT	NP_001162023.1	NDC1	55706	11|19	37.7124	30	15	0.000297725	2	0|0|0|0	0	1	1	1	1	1	17.78	16	0	5|9	14	7	634	NDC1_HUMAN	0.00110940644605307|0.0012087099334681	0.00115906	6.05821	NA	HeLa	0	16
ARF1	WT	NP_849193.1	STT3B	201595	24|19	16.4443	43	21.5	0.000331883	2	0|0|0|0	0	1	1	1	1	1	29.77	22.5	0	12|9	21	10.5	826	STT3B_HUMAN	0.00114683389009794|0.00116211193043432	0.00115447	0.93577	NA	HeLa	0	22.5
ARF1	WT	NP_006589.2	SLC12A7	10723	18|24	20.2031	42	21	0.000247239	2	0|0|0|0	0	1	1	1	1	1	28.29	22	0	12|15	27	13.5	1083	S12A7_HUMAN	0.00100049599590024|0.00130283807735241	0.00115167	18.5634	NA	HeLa	0	22
ARF6	WT	NP_004772.1	VAMP3	9341	25|27	5.43928	52	26	0.00297822	2	0|0|0|0	0	1	1	1	1	1	38.58	27	0	7|6	13	6.5	100	VAMP3_HUMAN	0.00108370152691326|0.00121891952062237	0.00115131	8.30476	NA	HeLa	3	6.75
ARF6	WT	NP_001070952.1	SLC38A1	81539	26|26	0	52	26	0.000611545	2	0|0|0|0	0	1	1	1	1	1	40.04	27	0	8|8	16	8	487	S38A1_HUMAN	0.00110612908589774|0.00119431624838716	0.00115022	5.42136	NA	HeLa	0	27
ARF6	WT	NP_002196.4	ITGA5	3678	26|26	0	52	26	0.000283911	2	0|0|0|0	0	1	1	1	1	1	40.04	27	0	11|10	21	10.5	1049	ITA5_HUMAN	0.00110612908589774|0.00119431624838716	0.00115022	5.42136	NA	HeLa	0	27
ARF6	WT	NP_001112.2	ADD3	120	27|25	5.43928	52	26	0.000441873	2	4|3|0|0	1.75	1	1	1	1	1	17.36	9.81818	0	15|15	30	15	674	ADDG_HUMAN	0.00112855664488222|0.00116971297615195	0.00114913	2.53251	NA	HeLa	22.5	1.14894
ARF6	WT	NP_004551.2	ROR2	4920	28|24	10.8786	52	26	0.000315824	2	0|0|0|0	0	1	1	1	1	1	37.12	27	0	8|8	16	8	943	ROR2_HUMAN	0.0011509842038667|0.00114510970391674	0.00114805	0.361823	NA	HeLa	0	27
ARF1	WT	NP_853553.1	AUP1	550	20|22	6.73435	42	21	0.000653073	2	0|0|0|0	0	1	1	1	1	1	31.24	22	0	7|8	15	7.5	410	AUP1_HUMAN	0.00104927529396614|0.00124654761858517	0.00114791	12.1519	NA	HeLa	0	22
ARF1	WT	NP_065875.3	ARHGAP21	57584	21|21	0	42	21	0.000136752	2	0|0|0|0	0	1	1	1	1	1	32.72	22	0	12|12	24	12	1958	RHG21_HUMAN	0.00107366494299909|0.00121840238920155	0.00114603	8.93035	NA	HeLa	5	3.66667
SAR1A	WT	NP_001165882.1	VANGL1	81839	8|21	63.3958	29	14.5	0.000349551	2	1|1|0|0	0.5	1	1	1	1	1	5.72	10.3333	0	4|10	14	7	522	VANG1_HUMAN	0.00101776701666125|0.00126467434010547	0.00114122	15.2985	NA	HeLa	14	1.03333
ARF1	WT	NP_004773.1	SNAP29	9342	17|24	24.1451	41	20.5	0.00101312	2	4|3|0|0	1.75	1	1	1	1	1	8.36	7.81818	0	11|11	22	11	258	SNP29_HUMAN	0.000976106346867288|0.00130283807735241	0.00113947	20.2755	NA	HeLa	7.5	2.52941
ARF4	WT	NP_001138471.1	ITGAV	3685	22|27	14.4308	49	24.5	0.000289934	2	0|0|0|0	0	1	1	1	1	1	34.19	25.5	0	11|13	24	12	1002	ITAV_HUMAN	0.00103470769015244|0.00124391408217663	0.00113931	12.9843	NA	HeLa	0	25.5
SAR1A	WT	NP_064507.3	KCMF1	56888	16|12	20.2031	28	14	0.000462398	2	2|1|2|0	1.25	1	1	1	1	1	7	6.66667	0	3|3	6	3	381	KCMF1_HUMAN	0.00126213882837277|0.00101283451023727	0.00113749	15.4977	NA	HeLa	2	5
ARF1	WT	NP_003092.4	SOAT1	6646	19|22	10.3479	41	20.5	0.000475245	2	4|5|0|0	2.25	1	1	1	1	1	7.94	6.61538	0	6|8	14	7	550	SOAT1_HUMAN	0.00102488564493319|0.00124654761858517	0.00113572	13.8009	NA	HeLa	0	21.5
ARF4	WT	NP_001229687.1	HLA-A	3105	21|27	17.6777	48	24	0.000779686	2	2|2|0|0	1	1	1	1	1	1	18.16	12.5	0	8|7	15	7.5	365	1A01_HUMAN	0.00101168743232555|0.00124391408217663	0.0011278	14.5601	NA	HeLa	9	2.5
ARF1	WT	NP_001028725.1	SPECC1	92521	18|22	14.1421	40	20	0.000238773	2	2|0|0|0	0.5	1	1	1	1	1	9.34	14	0	7|11	18	9	1068	CYTSB_HUMAN	0.00100049599590024|0.00124654761858517	0.00112352	15.4857	NA	HeLa	0	21
ARF4	WT	NP_001120676.1	HMOX2	3163	29|19	29.4628	48	24	0.000900587	2	0|0|0|0	0	1	1	1	1	1	29.77	25	0	9|7	16	8	316	HMOX2_HUMAN	0.00119584949494065|0.00104303019306454	0.00111944	9.653	NA	HeLa	0	25
ARF6	WT	NP_001229862.1	SNX1	6642	22|27	14.4308	49	24.5	0.000503842	2	7|4|0|0	2.75	1	1	1	1	1	8.54	6.8	0	12|13	25	12.5	557	SNX1_HUMAN	0.00101641884995982|0.00121891952062237	0.00111767	12.8114	NA	HeLa	4.5	4.63636
SAR1A	WT	NP_001287790.1	YIF1A	10897	11|16	26.1891	27	13.5	0.000704904	2	1|1|0|0	0.5	1	1	1	1	1	9.7	9.66667	0	4|5	9	4.5	241	A6NGW1_HUMAN	0.00110940644605307|0.00112476332351203	0.00111708	0.972079	NA	HeLa	0	14.5
SAR1A	WT	NP_001278485.1	PCK2	5106	11|16	26.1891	27	13.5	0.000335735	2	2|2|0|2	1.5	1	1	1	1	1	5.85	5.8	0	7|7	14	7	506	PCKGM_HUMAN	0.00110940644605307|0.00112476332351203	0.00111708	0.972079	NA	HeLa	0	14.5
ARF1	WT	NP_008877.1	SPTBN2	6712	22|18	14.1421	40	20	0.000106699	2	0|0|0|0	0	1	1	1	1	1	28.29	21	0	15|9	24	12	2390	SPTN2_HUMAN	0.00109805459203204|0.0011339667010507	0.00111601	2.2754	NA	HeLa	6	3
ARF6	WT	NP_689449.1	CDC42EP1	11135	25|24	2.88615	49	24.5	0.00071775	2	0|0|0|0	0	1	1	1	1	1	37.12	25.5	0	13|11	24	12	391	BORG5_HUMAN	0.00108370152691326|0.00114510970391674	0.00111441	3.89644	NA	HeLa	5.5	3.92308
ARF4	WT	NP_006398.1	ARL6IP5	10550	25|22	9.0269	47	23.5	0.00148222	2	2|2|1|0	1.25	1	1	1	1	1	19.45	10.8889	0	6|6	12	6	188	PRAF3_HUMAN	0.0011037684636331|0.00111836165148157	0.00111107	0.928743	NA	HeLa	0	24.5
ARF6	WT	NP_001122390.2	MARK3	4140	29|20	25.9754	49	24.5	0.000372696	2	0|0|0|0	0	1	1	1	1	1	31.24	25.5	0	9|12	21	10.5	753	MARK3_HUMAN	0.00117341176285118|0.00104669661497591	0.00111005	8.07178	NA	HeLa	9	2.55
ARF1	WT	NP_877499.1	SLC6A15	55117	18|21	10.8786	39	19.5	0.000340595	2	0|0|0|0	0	1	1	1	1	1	28.29	20.5	0	8|9	17	8.5	730	S6A15_HUMAN	0.00100049599590024|0.00121840238920155	0.00110945	13.8883	NA	HeLa	4	4.1
ARF1	WT	NP_009121.1	SEC23IP	11196	19|20	3.62619	39	19.5	0.000248634	2	2|2|0|0	1	1	1	1	1	1	15.58	10.25	0	11|10	21	10.5	1000	S23IP_HUMAN	0.00102488564493319|0.00119025715981794	0.00110757	10.5578	NA	HeLa	2	6.83333
ARF6	WT	NP_001309172.1	BSG	682	22|26	11.7851	48	24	0.00102198	2	0|0|0|0	0	1	1	1	1	1	34.19	25	0	6|7	13	6.5	269	BASI_HUMAN	0.00101641884995982|0.00119431624838716	0.00110537	11.3801	NA	HeLa	4.5	4.54545
ARF4	WT	NP_000692.2	ATP1A1	476	19|27	24.595	46	23	0.000266596	2	0|0|0|0	0	1	1	1	1	1	29.77	24	0	10|14	24	12	1023	AT1A1_HUMAN	0.000965646916671774|0.00124391408217663	0.00110478	17.8103	NA	HeLa	14	1.6
ARF1	WT	NP_002347.5	MARCKS	4082	15|23	29.7729	38	19	0.000729696	2	0|0|0|0	0	1	1	1	1	1	23.82	20	0	6|10	16	8	332	MARCS_HUMAN	0.000927327048801387|0.00127469284796879	0.00110101	22.309	NA	HeLa	11	1.66667
ARF4	WT	NP_064583.2	CCDC47	57003	26|20	18.4463	46	23	0.000564654	2	0|0|0|0	0	1	1	1	1	1	31.24	24	0	11|10	21	10.5	483	CCD47_HUMAN	0.00112678872145999|0.00106814067920355	0.00109746	3.77875	NA	HeLa	0	24
ARF6	WT	NP_001037850.1	TMEM237	65062	30|18	35.3553	48	24	0.000673806	2	0|0|0|0	0	1	1	1	1	1	28.29	25	0	13|7	20	10	408	TM237_HUMAN	0.00119583932183566|0.0009974900705055	0.00109666	12.7892	NA	HeLa	0	25
ARF1	WT	NP_006398.1	ARL6IP5	10550	19|19	0	38	19	0.00128861	2	2|2|1|0	1.25	1	1	1	1	1	15.58	8.88889	0	5|6	11	5.5	188	PRAF3_HUMAN	0.00102488564493319|0.00116211193043432	0.0010935	8.87368	NA	HeLa	0	20
ARF6	WT	NP_001186211.2	LRBA	987	24|23	3.00897	47	23.5	9.44179e-05	2	4|0|0|0	1	1	1	1	1	1	5.22	12.25	0	14|17	31	15.5	2851	LRBA_HUMAN	0.00106127396792878|0.00112050643168154	0.00109089	3.8394	NA	HeLa	12.5	1.81481
SAR1A	WT	NP_002746.1	MAP2K1	5604	12|13	5.65685	25	12.5	0.000400249	2	2|3|2|1	2	1	1	1	1	1	5.59	4.5	0	6|9	15	7.5	393	MP2K1_HUMAN	0.00113995292251701|0.00104081671355596	0.00109038	6.42891	NA	HeLa	8	1.5
SAR1A	WT	NP_006398.1	ARL6IP5	10550	11|14	16.9706	25	12.5	0.000836691	2	2|2|1|0	1.25	1	1	1	1	1	5.85	6	0	5|5	10	5	188	PRAF3_HUMAN	0.00110940644605307|0.00106879891687465	0.0010891	2.63647	NA	HeLa	0	13.5
ARF6	WT	NP_001035809.1	ABCE1	6059	26|21	15.0448	47	23.5	0.000449392	2	5|4|2|1	3	1	1	1	1	1	10.08	6.125	0	9|8	17	8.5	599	ABCE1_HUMAN	0.00110612908589774|0.00107129988721112	0.00108871	2.26211	NA	HeLa	7.5	2.88235
ARF4	WT	NP_001035809.1	ABCE1	6059	26|19	21.9989	45	22.5	0.000445407	2	5|4|2|1	3	1	1	1	1	1	7.94	5.875	0	12|9	21	10.5	599	ABCE1_HUMAN	0.00112678872145999|0.00104303019306454	0.00108491	5.45909	NA	HeLa	7.5	2.76471
ARF4	WT	NP_004729.1	VAPB	9217	20|24	12.8565	44	22	0.00107354	2	0|0|0|0	0	1	1	1	1	1	31.24	23	0	8|10	18	9	243	VAPB_HUMAN	0.000988667174498662|0.0011685826237596	0.00107862	11.7946	NA	HeLa	0	23
SAR1A	WT	NP_001186189.1	TOR1AIP2	163590	9|15	35.3553	24	12	0.000321289	2	0|0|0|0	0	1	1	1	1	1	14.7	13	0	5|9	14	7	470	TOIP2_HUMAN	0.00104831349312519|0.00109678112019334	0.00107255	3.19536	NA	HeLa	0	13
SAR1A	WT	NP_055422.1	UBXN4	23190	9|15	35.3553	24	12	0.000297256	2	0|0|0|0	0	1	1	1	1	1	14.7	13	0	3|7	10	5	508	UBXN4_HUMAN	0.00104831349312519|0.00109678112019334	0.00107255	3.19536	NA	HeLa	0	13
SAR1A	WT	NP_060244.2	CDKAL1	54901	9|15	35.3553	24	12	0.000260805	2	0|0|0|0	0	1	1	1	1	1	14.7	13	0	8|8	16	8	579	CDKAL_HUMAN	0.00104831349312519|0.00109678112019334	0.00107255	3.19536	NA	HeLa	0	13
ARF6	WT	NP_001306961.1	ABCC5	10057	19|26	21.9989	45	22.5	0.000267079	2	0|0|0|0	0	1	1	1	1	1	29.77	23.5	0	12|15	27	13.5	965	MRP5_HUMAN	0.000949136173006378|0.00119431624838716	0.00107173	16.1766	NA	HeLa	0	23.5
ARF6	WT	NP_149038.3	MUC13	56667	21|24	9.42809	45	22.5	0.000503381	2	1|0|0|0	0.25	1	1	1	1	1	27.44	18.8	0	6|6	12	6	512	MUC13_HUMAN	0.000993991290975338|0.00114510970391674	0.00106955	9.99082	NA	HeLa	0	23.5
SAR1A	WT	NP_056345.3	GORASP2	26003	6|18	70.7107	24	12	0.000334084	2	0|0|0|0	0	1	1	1	1	1	9.95	13	0	3|4	7	3.5	452	GORS2_HUMAN	0.000956674063733369|0.00118072773014941	0.0010687	14.8245	NA	HeLa	0	13
ARF6	WT	NP_001230824.1	TPD52L2	7165	22|23	3.1427	45	22.5	0.00116095	2	2|1|0|0	0.75	1	1	1	1	1	21.97	13.4286	0	9|10	19	9.5	222	A0A087WYR3_HUMAN	0.00101641884995982|0.00112050643168154	0.00106846	6.8885	NA	HeLa	3	5.875
ARF1	WT	NP_001309172.1	BSG	682	19|17	7.85674	36	18	0.000853192	2	0|0|0|0	0	1	1	1	1	1	26.8	19	0	6|6	12	6	269	BASI_HUMAN	0.00102488564493319|0.00110582147166708	0.00106535	5.37195	NA	HeLa	4.5	3.45455
ARF4	WT	NP_002215.2	ITPR3	3710	21|22	3.28887	43	21.5	9.54478e-05	2	0|0|0|0	0	1	1	1	1	1	32.72	22.5	0	12|12	24	12	2671	ITPR3_HUMAN	0.00101168743232555|0.00111836165148157	0.00106502	7.08247	NA	HeLa	0	22.5
ARF1	WT	NP_001139433.1	SLC12A4	6560	20|16	15.7135	36	18	0.000212705	2	0|0|0|0	0	1	1	1	1	1	25.32	19	0	15|11	26	13	1079	S12A4_HUMAN	0.00104927529396614|0.00107767624228346	0.00106348	1.88838	NA	HeLa	0	19
ARF6	WT	NP_003617.1	PPFIA1	8500	27|18	28.2843	45	22.5	0.000214418	2	0|0|0|0	0	1	1	1	1	1	28.29	23.5	0	16|12	28	14	1202	LIPA1_HUMAN	0.00112855664488222|0.0009974900705055	0.00106302	8.71835	NA	HeLa	4	4.7
SAR1A	WT	NP_001229687.1	HLA-A	3105	12|11	6.14875	23	11.5	0.000396477	2	2|2|0|0	1	1	1	1	1	1	5.85	6.25	0	4|5	9	4.5	365	1A01_HUMAN	0.00113995292251701|0.000984852306918582	0.0010624	10.3231	NA	HeLa	9	1.25
SAR1A	WT	NP_003565.4	VAPA	9218	7|16	55.3388	23	11.5	0.000492225	2	0|0|0|0	0	1	1	1	1	1	11.55	12.5	0	4|6	10	5	294	VAPA_HUMAN	0.000987220540197309|0.00112476332351203	0.00105599	9.21005	NA	HeLa	0	12.5
ARF4	WT	NP_004772.1	VAMP3	9341	20|22	6.73435	42	21	0.00249012	2	0|0|0|0	0	1	1	1	1	1	31.24	22	0	7|7	14	7	100	VAMP3_HUMAN	0.000988667174498662|0.00111836165148157	0.00105351	8.70494	NA	HeLa	3	5.5
ARF1	WT	NP_073572.2	ACBD3	64746	19|16	12.1218	35	17.5	0.000422601	2	0|0|0|0	0	1	1	1	1	1	25.32	18.5	0	10|10	20	10	528	GCP60_HUMAN	0.00102488564493319|0.00107767624228346	0.00105128	3.55077	NA	HeLa	0	18.5
ARF4	WT	NP_001744.2	CAV1	857	23|19	13.4687	42	21	0.00139895	2	0|0|0|0	0	1	1	1	1	1	29.77	22	0	7|7	14	7	178	CAV1_HUMAN	0.00105772794797932|0.00104303019306454	0.00105038	0.989441	NA	HeLa	3.5	4.88889
SAR1A	WT	NP_001244941.2	FDXR	2232	11|11	0	22	11	0.000259218	2	0|1|0|1	0.5	1	1	1	1	1	9.7	8	0	5|5	10	5	534	ADRO_HUMAN	0.00110940644605307|0.000984852306918582	0.00104713	8.41091	NA	HeLa	0	12
SAR1A	WT	NP_073583.3	2023-03-01	64757	10|12	12.8565	22	11	0.000410748	2	0|0|0|0	0	1	1	1	1	1	16.24	12	0	5|5	10	5	337	MARC1_HUMAN	0.00107885996958913|0.00101283451023727	0.00104585	4.46404	NA	HeLa	0	12
SAR1A	WT	NP_001128496.1	PDHX	8050	10|12	12.8565	22	11	0.000284819	2	0|1|1|3	1.25	1	1	1	1	1	4.73	5.33333	0	6|5	11	5.5	486	ODPX_HUMAN	0.00107885996958913|0.00101283451023727	0.00104585	4.46404	NA	HeLa	0	12
ARF4	WT	NP_001317223.1	STX5	6811	17|24	24.1451	41	20.5	0.000807586	2	0|0|0|0	0	1	1	1	1	1	26.8	21.5	0	8|11	19	9.5	301	STX5_HUMAN	0.000919606401017999|0.0011685826237596	0.00104409	16.8618	NA	HeLa	0	21.5
ARF1	WT	NP_004883.3	SEC22B	9554	16|18	8.3189	34	17	0.00100818	2	0|0|0|0	0	1	1	1	1	1	25.32	18	0	9|9	18	9	215	SC22B_HUMAN	0.000951716697834338|0.0011339667010507	0.00104284	12.3576	NA	HeLa	0	18
ARF1	WT	NP_002196.4	ITGA5	3678	16|18	8.3189	34	17	0.000206633	2	0|0|0|0	0	1	1	1	1	1	25.32	18	0	9|8	17	8.5	1049	ITA5_HUMAN	0.000951716697834338|0.0011339667010507	0.00104284	12.3576	NA	HeLa	0	18
ARF6	WT	NP_056382.1	SLITRK5	26050	23|20	9.86661	43	21.5	0.000257073	2	0|0|0|0	0	1	1	1	1	1	31.24	22.5	0	9|11	20	10	958	SLIK5_HUMAN	0.0010388464089443|0.00104669661497591	0.00104277	0.532325	NA	HeLa	0	22.5
ARF4	WT	NP_001258535.1	BASP1	10409	19|22	10.3479	41	20.5	0.00107085	2	3|5|0|0	2	1	1	1	1	1	9.22	7.16667	0	8|8	16	8	227	BASP1_HUMAN	0.000965646916671774|0.00111836165148157	0.001042	10.3633	NA	HeLa	5	3.58333
ARF1	WT	NP_001161086.1	LEMD3	23592	17|17	0	34	17	0.000238196	2	0|0|0|0	0	1	1	1	1	1	26.8	18	0	10|12	22	11	910	MAN1_HUMAN	0.000976106346867288|0.00110582147166708	0.00104096	8.8113	NA	HeLa	0	18
ARF4	WT	NP_055422.1	UBXN4	23190	23|18	17.2465	41	20.5	0.000478511	2	0|0|0|0	0	1	1	1	1	1	28.29	21.5	0	6|6	12	6	508	UBXN4_HUMAN	0.00105772794797932|0.00101791970692553	0.00103782	2.71228	NA	HeLa	0	21.5
ARF1	WT	NP_001007026.1	GOSR1	9527	19|15	16.6378	34	17	0.000874025	2	0|0|0|0	0	1	1	1	1	1	23.82	18	0	6|6	12	6	248	GOSR1_HUMAN	0.00102488564493319|0.00104953101289984	0.00103721	1.68017	NA	HeLa	0	18
ARF6	WT	NP_036451.3	SLC39A6	25800	18|24	20.2031	42	21	0.000318608	2	0|0|0|0	0	1	1	1	1	1	28.29	22	0	7|8	15	7.5	755	S39A6_HUMAN	0.000926708614021898|0.00114510970391674	0.00103591	14.908	NA	HeLa	3	5.5
ARF4	WT	NP_061849.2	SLC38A2	54407	18|22	14.1421	40	20	0.000468685	2	0|0|0|0	0	1	1	1	1	1	28.29	21	0	4|3	7	3.5	506	S38A2_HUMAN	0.000942626658844887|0.00111836165148157	0.00103049	12.0586	NA	HeLa	2	7
ARF6	WT	NP_001305099.1	MPP7	143098	23|19	13.4687	42	21	0.000417619	2	0|0|0|0	0	1	1	1	1	1	29.77	22	0	10|8	18	9	576	MPP7_HUMAN	0.0010388464089443|0.00102209334274071	0.00103047	1.14959	NA	HeLa	3	5.5
ARF1	WT	NP_060839.2	DEPDC1B	55789	18|15	12.8565	33	16.5	0.000397699	2	0|0|0|0	0	1	1	1	1	1	23.82	17.5	0	5|6	11	5.5	529	DEP1B_HUMAN	0.00100049599590024|0.00104953101289984	0.00102501	3.38269	NA	HeLa	6.5	2.33333
ARF1	WT	NP_001288141.1	TRPM7	54822	18|15	12.8565	33	16.5	0.000112866	2	0|2|0|0	0.5	1	1	1	1	1	7.56	11.6667	0	12|11	23	11.5	1864	TRPM7_HUMAN	0.00100049599590024|0.00104953101289984	0.00102501	3.38269	NA	HeLa	0	17.5
ARF6	WT	NP_001091894.1	DLG1	1739	17|24	24.1451	41	20.5	0.000259758	2	0|3|0|0	0.75	1	1	1	1	1	5.18	12.2857	0	11|14	25	12.5	904	DLG1_HUMAN	0.000904281055037417|0.00114510970391674	0.0010247	16.6188	NA	HeLa	14.5	1.3871
ARF1	WT	NP_004987.2	ABCC1	4363	21|12	38.5695	33	16.5	0.000137415	2	0|0|0|0	0	1	1	1	1	1	19.3	17.5	0	10|8	18	9	1531	MRP1_HUMAN	0.00107366494299909|0.000965095324748979	0.00101938	7.53108	NA	HeLa	5.5	2.69231
ARF4	WT	NP_001304922.1	FAM114A2	10827	19|20	3.62619	39	19.5	0.000457873	2	0|0|0|0	0	1	1	1	1	1	29.77	20.5	0	8|9	17	8.5	505	F1142_HUMAN	0.000965646916671774|0.00106814067920355	0.00101689	7.127	NA	HeLa	0	20.5
SAR1A	WT	NP_001032410.1	CYFIP2	26999	9|11	14.1421	20	10	0.00010043	2	0|0|0|0	0	1	1	1	1	1	14.7	11	0	4|3	7	3.5	1253	CYFP2_HUMAN	0.00104831349312519|0.000984852306918582	0.00101658	4.41418	NA	HeLa	5	1.83333
ARF1	WT	NP_001258849.1	SEC11A	23478	15|17	8.83883	32	16	0.00124395	2	0|0|0|0	0	1	1	1	1	1	23.82	17	0	5|6	11	5.5	164	SC11A_HUMAN	0.000927327048801387|0.00110582147166708	0.00101657	12.4157	NA	HeLa	0	17
ARF4	WT	NP_055146.1	SLC7A11	23657	20|19	3.62619	39	19.5	0.000461528	2	1|1|0|0	0.5	1	1	1	1	1	20.73	13.6667	0	5|5	10	5	501	XCT_HUMAN	0.000988667174498662|0.00104303019306454	0.00101585	3.78407	NA	HeLa	2	6.83333
SAR1A	WT	NP_001008389.1	CISD2	493856	8|12	28.2843	20	10	0.000932136	2	0|0|0|0	0	1	1	1	1	1	13.13	11	0	4|4	8	4	135	CISD2_HUMAN	0.00101776701666125|0.00101283451023727	0.0010153	0.343525	NA	HeLa	0	11
SAR1A	WT	NP_068747.1	SPCS3	60559	7|13	42.4264	20	10	0.000699102	2	0|0|0|1	0.25	1	1	1	1	1	7.07	8.8	0	3|4	7	3.5	180	SPCS3_HUMAN	0.000987220540197309|0.00104081671355596	0.00101402	3.73743	NA	HeLa	0	11
ARF6	WT	NP_005424.1	YES1	7525	19|21	7.07107	40	20	0.000421904	2	0|0|0|0	0	1	1	1	1	1	29.77	21	0	9|8	17	8.5	543	YES_HUMAN	0.000949136173006378|0.00107129988721112	0.00101022	8.55091	NA	HeLa	4	4.2
SAR1A	WT	NP_001263990.1	MFF	56947	11|8	22.3297	19	9.5	0.000349551	2	0|0|0|0	0	1	1	1	1	1	13.13	10.5	0	5|5	10	5	342	MFF_HUMAN	0.00110940644605307|0.000900905696962514	0.00100516	14.6676	NA	HeLa	0	10.5
SAR1A	WT	NP_149038.3	MUC13	56667	10|9	7.44323	19	9.5	0.000233489	2	1|0|0|0	0.25	1	1	1	1	1	9.98	8.4	0	4|5	9	4.5	512	MUC13_HUMAN	0.00107885996958913|0.000928887900281203	0.00100387	10.5637	NA	HeLa	0	10.5
ARF1	WT	NP_001121903.1	SLC39A14	23516	15|16	4.56198	31	15.5	0.000401692	2	0|0|0|0	0	1	1	1	1	1	23.82	16.5	0	4|4	8	4	492	S39AE_HUMAN	0.000927327048801387|0.00107767624228346	0.0010025	10.6048	NA	HeLa	3	4.125
ARF6	WT	NP_001028725.1	SPECC1	92521	27|13	49.4975	40	20	0.000214508	2	2|0|0|0	0.5	1	1	1	1	1	6.35	14	0	14|7	21	10.5	1068	CYTSB_HUMAN	0.00112855664488222|0.000874473709329464	0.00100152	17.9392	NA	HeLa	0	21
SAR1A	WT	NP_001316422.1	EMC2	9694	8|11	22.3297	19	9.5	0.000390675	2	0|0|0|0	0	1	1	1	1	1	13.13	10.5	0	4|5	9	4.5	306	EMC2_HUMAN	0.00101776701666125|0.000984852306918582	0.00100131	2.32438	NA	HeLa	0	10.5
ARF4	WT	NP_001037.1	SLC12A2	6558	22|16	22.3297	38	19	0.000185888	2	0|0|0|0	0	1	1	1	1	1	25.32	20	0	12|11	23	11.5	1212	S12A2_HUMAN	0.00103470769015244|0.000967698734647503	0.0010012	4.73255	NA	HeLa	24.5	0.784314
SAR1A	WT	NP_003135.2	SSR1	6745	7|12	37.2161	19	9.5	0.000417995	2	0|0|0|0	0	1	1	1	1	1	11.55	10.5	0	3|3	6	3	286	SSRA_HUMAN	0.000987220540197309|0.00101283451023727	0.00100003	1.81113	NA	HeLa	0	10.5
ARF6	WT	NP_067017.2	SLC30A1	7779	19|20	3.62619	39	19.5	0.000440566	2	0|0|0|0	0	1	1	1	1	1	29.77	20.5	0	7|11	18	9	507	ZNT1_HUMAN	0.000949136173006378|0.00104669661497591	0.000997916	6.91297	NA	HeLa	0	20.5
SAR1A	WT	NP_002202.2	ITGB1	3688	5|14	66.9891	19	9.5	0.000149808	2	0|0|0|0	0	1	1	1	1	1	8.31	10.5	0	4|8	12	6	798	ITB1_HUMAN	0.000926127587269429|0.00106879891687465	0.000997463	10.114	NA	HeLa	5.5	1.61538
ARF1	WT	NP_001266283.1	VPS45	11311	18|13	22.8099	31	15.5	0.000370098	2	1|1|0|0	0.5	1	1	1	1	1	12.42	11	0	12|8	20	10	534	VPS45_HUMAN	0.00100049599590024|0.000993240554132599	0.000996868	0.514649	NA	HeLa	0	16.5
ARF1	WT	NP_001229783.1	ARFIP2	23647	19|12	31.9339	31	15.5	0.000528429	2	0|0|0|0	0	1	1	1	1	1	19.3	16.5	0	6|3	9	4.5	374	A0A087X1E4_HUMAN	0.00102488564493319|0.000965095324748979	0.00099499	4.2491	NA	HeLa	0	16.5
ARF1	WT	NP_001180442.1	SLC30A6	55676	20|11	41.0578	31	15.5	0.000394476	2	0|0|0|0	0	1	1	1	1	1	17.78	16.5	0	10|6	16	8	501	ZNT6_HUMAN	0.00104927529396614|0.00093695009536536	0.000993113	7.99767	NA	HeLa	0	16.5
ARF1	WT	NP_001037850.1	TMEM237	65062	13|17	18.8562	30	15	0.000468768	2	0|0|0|0	0	1	1	1	1	1	20.82	16	0	7|7	14	7	408	TM237_HUMAN	0.000878547750735486|0.00110582147166708	0.000992185	16.1973	NA	HeLa	0	16
ARF4	WT	NP_060244.2	CDKAL1	54901	22|15	26.7554	37	18.5	0.000378874	2	0|0|0|0	0	1	1	1	1	1	23.82	19.5	0	10|9	19	9.5	579	CDKAL_HUMAN	0.00103470769015244|0.000942588248508491	0.000988648	6.58862	NA	HeLa	0	19.5
ARF1	WT	NP_001128246.1	KLC2	64837	15|15	0	30	15	0.000350931	2	0|0|0|0	0	1	1	1	1	1	23.82	16	0	6|6	12	6	545	KLC2_HUMAN	0.000927327048801387|0.00104953101289984	0.000988429	8.74228	NA	HeLa	2	5.33333
SAR1A	WT	NP_848934.1	GPAT4	137964	8|10	15.7135	18	9	0.000248365	2	0|0|0|0	0	1	1	1	1	1	13.13	10	0	5|6	11	5.5	456	GPAT4_HUMAN	0.00101776701666125|0.000956870103599892	0.000987319	4.36137	NA	HeLa	0	10
SAR1A	WT	NP_001166216.1	SEC23B	10483	8|10	15.7135	18	9	0.000147659	2	0|0|0|0	0	1	1	1	1	1	13.13	10	0	5|4	9	4.5	767	SC23B_HUMAN	0.00101776701666125|0.000956870103599892	0.000987319	4.36137	NA	HeLa	3.5	2.22222
ARF1	WT	NP_060087.3	NOTCH1	4851	16|14	9.42809	30	15	7.4856e-05	2	0|0|0|0	0	1	1	1	1	1	22.32	16	0	8|8	16	8	2555	NOTC1_HUMAN	0.000951716697834338|0.00102138578351622	0.000986551	4.9935	NA	HeLa	3	4
SAR1A	WT	NP_002818.1	PTPN1	5770	6|12	47.1405	18	9	0.000260355	2	0|0|0|0	0	1	1	1	1	1	9.95	10	0	2|8	10	5	435	PTN1_HUMAN	0.000956674063733369|0.00101283451023727	0.000984754	4.03262	NA	HeLa	0	10
SAR1A	WT	NP_001174.2	ATP6AP1	537	5|13	62.8539	18	9	0.000240967	2	0|0|0|0	0	1	1	1	1	1	8.31	10	0	3|6	9	4.5	470	VAS1_HUMAN	0.000926127587269429|0.00104081671355596	0.000983472	8.24604	NA	HeLa	0	10
ARF4	WT	NP_001162023.1	NDC1	55706	17|19	7.85674	36	18	0.000336655	2	0|0|0|0	0	1	1	1	1	1	26.8	19	0	9|9	18	9	634	NDC1_HUMAN	0.000919606401017999|0.00104303019306454	0.000981318	8.89353	NA	HeLa	0	19
ARF4	WT	NP_001124437.1	SUN1	23353	18|18	0	36	18	0.000271897	2	3|3|0|0	1.5	1	1	1	1	1	10.82	7.6	0	9|8	17	8.5	785	SUN1_HUMAN	0.000942626658844887|0.00101791970692553	0.000980273	5.43116	NA	HeLa	0	19
ARF1	WT	NP_001317223.1	STX5	6811	12|17	24.383	29	14.5	0.000614226	2	0|0|0|0	0	1	1	1	1	1	19.3	15.5	0	8|11	19	9.5	301	STX5_HUMAN	0.000854158101702536|0.00110582147166708	0.00097999	18.1586	NA	HeLa	0	15.5
ARF1	WT	NP_037397.2	VPS51	738	14|15	4.8766	29	14.5	0.000236422	2	0|0|0|0	0	1	1	1	1	1	22.32	15.5	0	5|5	10	5	782	VPS51_HUMAN	0.000902937399768437|0.00104953101289984	0.000976234	10.6181	NA	HeLa	3	3.875
ARF1	WT	NP_001273416.1	TMEM87A	25963	15|14	4.8766	29	14.5	0.000374255	2	0|0|0|0	0	1	1	1	1	1	22.32	15.5	0	7|7	14	7	494	TM87A_HUMAN	0.000927327048801387|0.00102138578351622	0.000974356	6.826	NA	HeLa	0	15.5
ARF6	WT	NP_004773.1	SNAP29	9342	20|17	11.4666	37	18.5	0.000821364	2	4|3|0|0	1.75	1	1	1	1	1	8.36	7.09091	0	10|10	20	10	258	SNP29_HUMAN	0.000971563731990858|0.000972886798270293	0.000972225	0.0962276	NA	HeLa	7.5	2.29412
SAR1A	WT	NP_689677.1	TMEM199	147007	7|10	24.9567	17	8.5	0.000514243	2	0|0|0|0	0	1	1	1	1	1	11.55	9.5	0	4|5	9	4.5	208	TM199_HUMAN	0.000987220540197309|0.000956870103599892	0.000972045	2.20782	NA	HeLa	0	9.5
SAR1A	WT	NP_001243125.1	ARAF	369	7|10	24.9567	17	8.5	0.000175636	2	0|0|0|0	0	1	1	1	1	1	11.55	9.5	0	3|4	7	3.5	609	ARAF_HUMAN	0.000987220540197309|0.000956870103599892	0.000972045	2.20782	NA	HeLa	0	9.5
SAR1A	WT	NP_001120676.1	HMOX2	3163	5|12	58.2323	17	8.5	0.000338489	2	0|0|0|0	0	1	1	1	1	1	8.31	9.5	0	2|6	8	4	316	HMOX2_HUMAN	0.000926127587269429|0.00101283451023727	0.000969481	6.32411	NA	HeLa	0	9.5
ARF1	WT	NP_001244066.1	ITCH	83737	18|11	34.1362	29	14.5	0.000204742	2	0|0|0|0	0	1	1	1	1	1	17.78	15.5	0	10|6	16	8	903	ITCH_HUMAN	0.00100049599590024|0.00093695009536536	0.000968723	4.63845	NA	HeLa	0	15.5
SAR1A	WT	NP_004729.1	VAPB	9217	4|13	74.8701	17	8.5	0.000440175	2	0|0|0|0	0	1	1	1	1	1	6.63	9.5	0	3|7	10	5	243	VAPB_HUMAN	0.000895581110805489|0.00104081671355596	0.000968199	10.607	NA	HeLa	0	9.5
SAR1A	WT	NP_001317186.1	NPEPPS	9520	4|13	74.8701	17	8.5	0.000116899	2	0|0|0|0	0	1	1	1	1	1	6.63	9.5	0	3|6	9	4.5	915	PSA_HUMAN	0.000895581110805489|0.00104081671355596	0.000968199	10.607	NA	HeLa	5	1.58333
ARF4	WT	NP_001229761.1	ARFGAP2	84364	18|17	4.04061	35	17.5	0.000420913	2	0|0|0|0	0	1	1	1	1	1	26.8	18.5	0	10|8	18	9	493	ARFG2_HUMAN	0.000942626658844887|0.000992809220786514	0.000967718	3.66682	NA	HeLa	0	18.5
ARF6	WT	NP_001071643.1	SLC29A1	2030	14|22	31.427	36	18	0.000452159	2	0|0|0|0	0	1	1	1	1	1	22.32	19	0	6|6	12	6	456	S29A1_HUMAN	0.000836998378083977|0.00109590315944633	0.000966451	18.9429	NA	HeLa	4	3.8
ARF1	WT	NP_003565.4	VAPA	9218	12|16	20.2031	28	14	0.000607166	2	0|0|0|0	0	1	1	1	1	1	19.3	15	0	6|6	12	6	294	VAPA_HUMAN	0.000854158101702536|0.00107767624228346	0.000965917	16.3628	NA	HeLa	0	15
ARF1	WT	NP_005756.2	ATP6AP2	10159	15|13	10.1015	28	14	0.000510019	2	0|1|0|0	0.25	1	1	1	1	1	15.82	12	0	7|6	13	6.5	350	RENR_HUMAN	0.000927327048801387|0.000993240554132599	0.000960284	4.85355	NA	HeLa	0	15
ARF1	WT	NP_001120729.1	SLC39A10	57181	16|12	20.2031	28	14	0.000214809	2	0|0|0|0	0	1	1	1	1	1	19.3	15	0	8|6	14	7	831	S39AA_HUMAN	0.000951716697834338|0.000965095324748979	0.000958406	0.987068	NA	HeLa	4	3
SAR1A	WT	NP_001139786.1	ABHD14B	84836	7|9	17.6777	16	8	0.000479384	2	0|0|0|0	0	1	1	1	1	1	11.55	9	0	4|5	9	4.5	210	ABHEB_HUMAN	0.000987220540197309|0.000928887900281203	0.000958054	4.30533	NA	HeLa	0	9
ARF4	WT	NP_001139528.1	MBOAT7	79143	17|17	0	34	17	0.000505216	2	3|2|0|0	1.25	1	1	1	1	1	11.25	8	0	5|6	11	5.5	399	MBOA7_HUMAN	0.000919606401017999|0.000992809220786514	0.000956208	5.41328	NA	HeLa	0	18
SAR1A	WT	NP_061849.2	SLC38A2	54407	4|12	70.7107	16	8	0.000198954	2	0|0|0|0	0	1	1	1	1	1	6.63	9	0	2|2	4	2	506	S38A2_HUMAN	0.000895581110805489|0.00101283451023727	0.000954208	8.68895	NA	HeLa	2	3
ARF1	WT	NP_067017.2	SLC30A1	7779	11|16	26.1891	27	13.5	0.00033951	2	0|0|0|0	0	1	1	1	1	1	17.78	14.5	0	5|8	13	6.5	507	ZNT1_HUMAN	0.000829768452669585|0.00107767624228346	0.000953722	18.3803	NA	HeLa	0	14.5
ARF1	WT	NP_001167531.1	OSBPL10	114884	19|9	50.5076	28	14	0.00025501	2	1|2|0|0	0.75	1	1	1	1	1	5.11	8.57143	0	6|5	11	5.5	700	OSB10_HUMAN	0.00102488564493319|0.000880659636598121	0.000952773	10.7038	NA	HeLa	0	15
ARF6	WT	NP_054772.1	FLVCR1	28982	16|19	12.1218	35	17.5	0.000361184	2	0|0|0|0	0	1	1	1	1	1	25.32	18.5	0	6|8	14	7	555	FLVC1_HUMAN	0.000881853496052937|0.00102209334274071	0.000951973	10.4167	NA	HeLa	0	18.5
ARF1	WT	NP_000988.1	RPL37	6167	12|15	15.7135	27	13.5	0.00177455	2	2|0|0|0	0.5	1	1	1	1	1	5.73	9.66667	0	2|2	4	2	97	RL37_HUMAN	0.000854158101702536|0.00104953101289984	0.000951845	14.5139	contaminant	HeLa	0	14.5
ARF1	WT	NP_001258539.1	STX10	8677	13|14	5.23783	27	13.5	0.000699721	2	0|0|0|0	0	1	1	1	1	1	20.82	14.5	0	6|7	13	6.5	246	Q5U8S2_HUMAN	0.000878547750735486|0.00102138578351622	0.000949967	10.6321	NA	HeLa	0	14.5
ARF1	WT	NP_060360.3	VPS13B	157680	21|7	70.7107	28	14	4.43826e-05	2	0|0|0|0	0	1	1	1	1	1	11.55	15	0	13|6	19	9.5	4022	VP13B_HUMAN	0.00107366494299909|0.000824369177830882	0.000949017	18.5749	NA	HeLa	0	15
ARF1	WT	NP_001123492.1	ATP6V0A1	535	14|13	5.23783	27	13.5	0.000205407	2	0|0|0|0	0	1	1	1	1	1	20.82	14.5	0	8|8	16	8	838	VPP1_HUMAN	0.000902937399768437|0.000993240554132599	0.000948089	6.73502	NA	HeLa	0	14.5
ARF1	WT	NP_000179.2	HK1	3098	15|12	15.7135	27	13.5	0.000187712	2	2|2|0|0	1	1	1	1	1	1	7	7.25	0	8|6	14	7	917	HXK1_HUMAN	0.000927327048801387|0.000965095324748979	0.000946211	2.82244	NA	HeLa	3	3.625
SAR1A	WT	NP_000726.1	CGA	1081	8|7	9.42809	15	7.5	0.00081361	2	0|0|0|0	0	1	1	1	1	1	11.55	8.5	0	2|2	4	2	116	GLHA_HUMAN	0.00101776701666125|0.000872923493643824	0.000945345	10.8341	NA	HeLa	0	8.5
ARF4	WT	NP_055567.2	SPCS2	9789	17|16	4.2855	33	16.5	0.000865719	2	0|0|0|0	0	1	1	1	1	1	25.32	17.5	0	9|13	22	11	226	SPCS2_HUMAN	0.000919606401017999|0.000967698734647503	0.000943653	3.6037	NA	HeLa	0	17.5
ARF4	WT	NP_001287790.1	YIF1A	10897	17|16	4.2855	33	16.5	0.000811836	2	1|1|0|0	0.5	1	1	1	1	1	16.55	11.6667	0	5|6	11	5.5	241	A6NGW1_HUMAN	0.000919606401017999|0.000967698734647503	0.000943653	3.6037	NA	HeLa	0	17.5
ARF4	WT	NP_036546.2	RAB3GAP2	25782	17|16	4.2855	33	16.5	0.000140454	2	1|4|0|0	1.25	1	1	1	1	1	5.86	7.77778	0	10|10	20	10	1393	RBGPR_HUMAN	0.000919606401017999|0.000967698734647503	0.000943653	3.6037	NA	HeLa	0	17.5
SAR1A	WT	NP_776186.2	RABL3	285282	6|9	28.2843	15	7.5	0.00039991	2	0|0|0|0	0	1	1	1	1	1	9.95	8.5	0	2|2	4	2	236	RABL3_HUMAN	0.000956674063733369|0.000928887900281203	0.000942781	2.08402	NA	HeLa	0	8.5
SAR1A	WT	NP_076997.1	TMEM109	79073	6|9	28.2843	15	7.5	0.00038839	2	0|0|0|0	0	1	1	1	1	1	9.95	8.5	0	3|3	6	3	243	TM109_HUMAN	0.000956674063733369|0.000928887900281203	0.000942781	2.08402	NA	HeLa	0	8.5
ARF1	WT	NP_001071643.1	SLC29A1	2030	11|15	21.7571	26	13	0.0003635	2	0|0|0|0	0	1	1	1	1	1	17.78	14	0	5|5	10	5	456	S29A1_HUMAN	0.000829768452669585|0.00104953101289984	0.00093965	16.5376	NA	HeLa	4	2.8
ARF1	WT	NP_006030.2	MRC2	9902	19|8	57.6161	27	13.5	0.000116384	2	0|0|0|0	0	1	1	1	1	1	13.13	14.5	0	10|5	15	7.5	1479	MRC2_HUMAN	0.00102488564493319|0.000852514407214502	0.0009387	12.9844	NA	HeLa	0	14.5
ARF6	WT	NP_001254507.1	TOR1AIP1	26092	17|17	0	34	17	0.000333442	2	4|3|0|0	1.75	1	1	1	1	1	8.36	6.54545	0	8|9	17	8.5	584	TOIP1_HUMAN	0.000904281055037417|0.000972886798270293	0.000938584	5.16859	NA	HeLa	0	18
ARF1	WT	NP_009045.2	TMF1	7110	12|14	10.8786	26	13	0.000151653	2	2|2|0|0	1	1	1	1	1	1	7	7	0	7|9	16	8	1093	TMF1_HUMAN	0.000854158101702536|0.00102138578351622	0.000937772	12.6094	NA	HeLa	0	14
ARF6	WT	NP_002108.4	HLA-C	3107	19|15	16.6378	34	17	0.000532049	2	0|0|0|0	0	1	1	1	1	1	23.82	18	0	7|7	14	7	366	1C07_HUMAN	0.000949136173006378|0.000923680253799879	0.000936408	1.92224	NA	HeLa	0	18
ARF6	WT	NP_001167621.1	ARL13B	200894	20|14	24.9567	34	17	0.000454977	2	0|0|0|0	0	1	1	1	1	1	22.32	18	0	6|6	12	6	428	AR13B_HUMAN	0.000971563731990858|0.000899076981564671	0.00093532	5.48003	NA	HeLa	2	6
ARF4	WT	NP_009121.1	SEC23IP	11196	13|19	26.5165	32	16	0.000189724	2	2|2|0|0	1	1	1	1	1	1	8.17	8.5	0	7|11	18	9	1000	S23IP_HUMAN	0.000827525369710448|0.00104303019306454	0.000935278	16.293	NA	HeLa	2	5.66667
ARF6	WT	NP_004832.1	RASAL2	9462	21|13	33.2756	34	17	0.000170966	2	1|3|0|0	1	1	1	1	1	1	8.17	9	0	12|10	22	11	1139	NGAP_HUMAN	0.000993991290975338|0.000874473709329464	0.000934233	9.04611	NA	HeLa	11	1.5
ARF4	WT	NP_001166937.1	AAAS	8086	15|17	8.83883	32	16	0.000369832	2	0|0|0|0	0	1	1	1	1	1	23.82	17	0	7|8	15	7.5	513	AAAS_HUMAN	0.000873565885364224|0.000992809220786514	0.000933188	9.03546	NA	HeLa	0	17
SAR1A	WT	NP_001317223.1	STX5	6811	8|6	20.2031	14	7	0.000292647	2	0|0|0|0	0	1	1	1	1	1	9.95	8	0	5|4	9	4.5	301	STX5_HUMAN	0.00101776701666125|0.000844941290325135	0.000931354	13.1214	NA	HeLa	0	8
SAR1A	WT	NP_002108.4	HLA-C	3107	7|7	0	14	7	0.000240674	2	0|0|0|0	0	1	1	1	1	1	11.55	8	0	1|4	5	2.5	366	1C07_HUMAN	0.000987220540197309|0.000872923493643824	0.000930072	8.68967	NA	HeLa	0	8
SAR1A	WT	NP_065143.2	ATP13A1	57130	7|7	0	14	7	7.31618e-05	2	0|0|0|0	0	1	1	1	1	1	11.55	8	0	5|5	10	5	1204	AT131_HUMAN	0.000987220540197309|0.000872923493643824	0.000930072	8.68967	NA	HeLa	0	8
ARF6	WT	NP_443131.2	GPRIN1	114787	14|19	21.4275	33	16.5	0.000187503	2	4|3|0|0	1.75	1	1	1	1	1	5.13	6.36364	0	8|13	21	10.5	1008	GRIN1_HUMAN	0.000836998378083977|0.00102209334274071	0.000929546	14.0802	NA	HeLa	8	1.94444
SAR1A	WT	NP_115733.2	CCDC115	84317	6|8	20.2031	14	7	0.000489371	2	0|0|0|0	0	1	1	1	1	1	9.95	8	0	2|3	5	2.5	180	CC115_HUMAN	0.000956674063733369|0.000900905696962514	0.00092879	4.24576	NA	HeLa	0	8
SAR1A	WT	NP_001288092.1	TMEM209	84928	6|8	20.2031	14	7	0.000169724	2	1|0|0|0	0.25	1	1	1	1	1	5.61	6.4	0	4|5	9	4.5	519	TM209_HUMAN	0.000956674063733369|0.000900905696962514	0.00092879	4.24576	NA	HeLa	0	8
ARF1	WT	NP_001156769.1	MARK2	2011	17|9	43.5143	26	13	0.000233789	2	0|0|0|0	0	1	1	1	1	1	14.7	14	0	9|6	15	7.5	709	MARK2_HUMAN	0.000976106346867288|0.000880659636598121	0.000928383	7.26974	NA	HeLa	11	1.16667
ARF4	WT	NP_001333828.1	EGFR	1956	20|12	35.3553	32	16	0.000162853	2	0|0|0|1	0.25	1	1	1	1	1	14.36	13.6	0	10|9	19	9.5	1165	Q504U8_HUMAN	0.000988667174498662|0.000867256790091456	0.000927962	9.25147	NA	HeLa	0	17
ARF1	WT	NP_001244109.1	SLC20A2	6575	10|15	28.2843	25	12.5	0.000244449	2	0|0|0|0	0	1	1	1	1	1	16.24	13.5	0	7|7	14	7	652	S20A2_HUMAN	0.000805378803636635|0.00104953101289984	0.000927455	18.6146	NA	HeLa	0	13.5
ARF4	WT	NP_001093422.2	ITPR1	3708	21|11	44.1942	32	16	7.00087e-05	2	0|0|0|0	0	1	1	1	1	1	17.78	17	0	11|6	17	8.5	2710	ITPR1_HUMAN	0.00101168743232555|0.000842146303952445	0.000926917	12.9336	NA	HeLa	0	17
SAR1A	WT	NP_057105.2	UBE2J1	51465	4|10	60.6092	14	7	0.000277003	2	0|0|0|0	0	1	1	1	1	1	6.63	8	0	4|4	8	4	318	UB2J1_HUMAN	0.000895581110805489|0.000956870103599892	0.000926226	4.67897	NA	HeLa	0	8
ARF6	WT	NP_001288141.1	TRPM7	54822	19|14	21.4275	33	16.5	0.000101396	2	0|2|0|0	0.5	1	1	1	1	1	6.95	11.6667	0	11|10	21	10.5	1864	TRPM7_HUMAN	0.000949136173006378|0.000899076981564671	0.000924107	3.83042	NA	HeLa	0	17.5
ARF4	WT	NP_001264890.1	STIM1	6786	15|16	4.56198	31	15.5	0.000232357	2	0|0|0|0	0	1	1	1	1	1	23.82	16.5	0	5|8	13	6.5	791	G0XQ39_HUMAN	0.000873565885364224|0.000967698734647503	0.000920632	7.23003	NA	HeLa	0	16.5
ARF4	WT	NP_005566.2	LNPEP	4012	16|15	4.56198	31	15.5	0.000179312	2	0|0|0|0	0	1	1	1	1	1	23.82	16.5	0	6|8	14	7	1025	LCAP_HUMAN	0.000896586143191111|0.000942588248508491	0.000919587	3.53728	NA	HeLa	0	16.5
ARF6	WT	NP_001121903.1	SLC39A14	23516	12|20	35.3553	32	16	0.000372511	2	0|0|0|0	0	1	1	1	1	1	19.3	17	0	3|4	7	3.5	492	S39AE_HUMAN	0.000792143260115017|0.00104669661497591	0.00091942	19.5772	NA	HeLa	3	4.25
ARF6	WT	NP_056272.2	ZDHHC5	25921	12|20	35.3553	32	16	0.000256329	2	0|0|0|0	0	1	1	1	1	1	19.3	17	0	6|10	16	8	715	ZDHC5_HUMAN	0.000792143260115017|0.00104669661497591	0.00091942	19.5772	NA	HeLa	4	3.4
ARF4	WT	NP_001295.2	CPD	1362	17|14	13.6859	31	15.5	0.000133185	2	0|0|0|0	0	1	1	1	1	1	22.32	16.5	0	9|8	17	8.5	1380	CBPD_HUMAN	0.000919606401017999|0.000917477762369479	0.000918542	0.163866	NA	HeLa	0	16.5
ARF6	WT	NP_001317054.1	VAMP2	6844	15|17	8.83883	32	16	0.00155318	2	0|0|0|0	0	1	1	1	1	1	23.82	17	0	5|4	9	4.5	118	F8WCA0_HUMAN	0.000859425937068457|0.000972886798270293	0.000916156	8.75712	NA	HeLa	3	4.25
SAR1A	WT	NP_060934.1	CISD1	55847	7|6	10.8786	13	6.5	0.00075736	2	0|0|0|0	0	1	1	1	1	1	9.95	7.5	0	2|1	3	1.5	108	CISD1_HUMAN	0.000987220540197309|0.000844941290325135	0.000916081	10.9823	NA	HeLa	0	7.5
SAR1A	WT	NP_612472.1	TLCD1	116238	6|7	10.8786	13	6.5	0.000331154	2	0|0|0|0	0	1	1	1	1	1	9.95	7.5	0	2|2	4	2	247	TLCD1_HUMAN	0.000956674063733369|0.000872923493643824	0.000914799	6.47362	NA	HeLa	0	7.5
ARF1	WT	NP_001310482.1	EFR3A	23167	17|8	50.9117	25	12.5	0.000203033	2	1|0|0|0	0.25	1	1	1	1	1	8.52	10.8	0	5|6	11	5.5	785	EFR3A_HUMAN	0.000976106346867288|0.000852514407214502	0.00091431	9.55832	NA	HeLa	4	2.7
SAR1A	WT	NP_001308062.1	GOSR2	9570	5|8	32.6357	13	6.5	0.000318268	2	0|0|0|0	0	1	1	1	1	1	8.31	7.5	0	1|2	3	1.5	257	I3NI02_HUMAN	0.000926127587269429|0.000900905696962514	0.000913517	1.9523	NA	HeLa	0	7.5
SAR1A	WT	NP_060220.3	RETSAT	54884	5|8	32.6357	13	6.5	0.00013409	2	0|0|0|0	0	1	1	1	1	1	8.31	7.5	0	2|3	5	2.5	610	RETST_HUMAN	0.000926127587269429|0.000900905696962514	0.000913517	1.9523	NA	HeLa	0	7.5
SAR1A	WT	NP_000867.2	IGF2R	3482	5|8	32.6357	13	6.5	3.28362e-05	2	0|0|0|0	0	1	1	1	1	1	8.31	7.5	0	3|7	10	5	2491	MPRI_HUMAN	0.000926127587269429|0.000900905696962514	0.000913517	1.9523	NA	HeLa	0	7.5
ARF4	WT	NP_001304267.1	2023-03-02	54996	22|9	59.3057	31	15.5	0.000548641	2	0|0|0|0	0	1	1	1	1	1	14.7	16.5	0	9|6	15	7.5	335	MARC2_HUMAN	0.00103470769015244|0.000791925331674421	0.000913317	18.7967	NA	HeLa	0	16.5
ARF6	WT	NP_001005743.1	NUMB	8650	19|13	26.5165	32	16	0.000281529	2	0|0|0|0	0	1	1	1	1	1	20.82	17	0	10|7	17	8.5	651	NUMB_HUMAN	0.000949136173006378|0.000874473709329464	0.000911805	5.79009	NA	HeLa	8	1.88889
SAR1A	WT	NP_003934.1	STBD1	8987	3|10	76.15	13	6.5	0.000228477	2	0|0|0|0	0	1	1	1	1	1	4.89	7.5	0	2|5	7	3.5	358	STBD1_HUMAN	0.000865034634341549|0.000956870103599892	0.000910952	7.12853	NA	HeLa	0	7.5
ARF6	WT	NP_612449.2	VASN	114990	15|16	4.56198	31	15.5	0.000263816	2	0|0|0|0	0	1	1	1	1	1	23.82	16.5	0	6|7	13	6.5	673	VASN_HUMAN	0.000859425937068457|0.000948283526035086	0.000903855	6.95154	NA	HeLa	0	16.5
ARF4	WT	NP_004299.1	ARHGAP1	392	20|10	47.1405	30	15	0.000405162	2	0|0|0|0	0	1	1	1	1	1	16.24	16	0	11|6	17	8.5	439	RHG01_HUMAN	0.000988667174498662|0.000817035817813433	0.000902851	13.442	NA	HeLa	0	16
SAR1A	WT	NP_001307730.1	ORMDL3	94103	6|6	0	12	6	0.000493484	2	0|0|0|0	0	1	1	1	1	1	9.95	7	0	3|3	6	3	153	ORML3_HUMAN	0.000956674063733369|0.000844941290325135	0.000900808	8.77068	NA	HeLa	0	7
ARF6	WT	NP_001159400.2	DAG1	1605	18|13	22.8099	31	15.5	0.000198378	2	0|0|0|0	0	1	1	1	1	1	20.82	16.5	0	8|8	16	8	895	DAG1_HUMAN	0.000926708614021898|0.000874473709329464	0.000900591	4.10127	NA	HeLa	0	16.5
SAR1A	WT	NP_001316323.1	VMP1	81671	5|7	23.5702	12	6	0.000185968	2	0|0|0|0	0	1	1	1	1	1	8.31	7	0	3|3	6	3	406	VMP1_HUMAN	0.000926127587269429|0.000872923493643824	0.000899526	4.18231	NA	HeLa	0	7
SAR1A	WT	NP_001041675.1	CLCC1	23155	5|7	23.5702	12	6	0.000137029	2	0|0|0|0	0	1	1	1	1	1	8.31	7	0	4|4	8	4	551	CLCC1_HUMAN	0.000926127587269429|0.000872923493643824	0.000899526	4.18231	NA	HeLa	0	7
SAR1A	WT	NP_001020527.2	ANO6	196527	5|7	23.5702	12	6	8.29703e-05	2	0|0|0|0	0	1	1	1	1	1	8.31	7	0	4|6	10	5	910	ANO6_HUMAN	0.000926127587269429|0.000872923493643824	0.000899526	4.18231	NA	HeLa	0	7
ARF1	WT	NP_075053.2	SLC30A5	64924	10|13	18.4463	23	11.5	0.000191674	2	0|0|0|0	0	1	1	1	1	1	16.24	12.5	0	5|5	10	5	765	ZNT5_HUMAN	0.000805378803636635|0.000993240554132599	0.00089931	14.7711	NA	HeLa	0	12.5
ARF6	WT	NP_004299.1	ARHGAP1	392	20|11	41.0578	31	15.5	0.000404437	2	0|0|0|0	0	1	1	1	1	1	17.78	16.5	0	9|8	17	8.5	439	RHG01_HUMAN	0.000971563731990858|0.000825267164859049	0.000898415	11.5144	NA	HeLa	0	16.5
SAR1A	WT	NP_002215.2	ITPR3	3710	4|8	47.1405	12	6	2.82677e-05	2	0|0|0|0	0	1	1	1	1	1	6.63	7	0	3|6	9	4.5	2671	ITPR3_HUMAN	0.000895581110805489|0.000900905696962514	0.000898243	0.419157	NA	HeLa	0	7
ARF1	WT	NP_001093639.1	IMMT	10989	11|12	6.14875	23	11.5	0.000193699	2	0|0|0|0	0	1	1	1	1	1	17.78	12.5	0	5|8	13	6.5	757	MIC60_HUMAN	0.000829768452669585|0.000965095324748979	0.000897432	10.6627	NA	HeLa	0	12.5
ARF4	WT	NP_004773.1	SNAP29	9342	14|15	4.8766	29	14.5	0.000666423	2	4|3|0|0	1.75	1	1	1	1	1	5.13	5.63636	0	6|9	15	7.5	258	SNP29_HUMAN	0.000850545627537336|0.000942588248508491	0.000896567	7.25924	NA	HeLa	7.5	1.82353
ARF1	WT	NP_001287790.1	YIF1A	10897	12|11	6.14875	23	11.5	0.000608425	2	1|1|0|0	0.5	1	1	1	1	1	9.7	8.33333	0	5|3	8	4	241	A6NGW1_HUMAN	0.000854158101702536|0.00093695009536536	0.000895554	6.53705	NA	HeLa	0	12.5
ARF1	WT	NP_036595.2	ATP6V0A2	23545	12|11	6.14875	23	11.5	0.000171297	2	0|0|0|0	0	1	1	1	1	1	17.78	12.5	0	9|7	16	8	856	VPP2_HUMAN	0.000854158101702536|0.00093695009536536	0.000895554	6.53705	NA	HeLa	0	12.5
ARF4	WT	NP_001317099.1	FLOT2	2319	15|14	4.8766	29	14.5	0.000401722	2	3|3|0|1	1.75	1	1	1	1	1	6.45	5.63636	0	10|7	17	8.5	428	J3QLD9_HUMAN	0.000873565885364224|0.000917477762369479	0.000895522	3.4673	NA	HeLa	4	3.1
ARF4	WT	NP_000932.3	POR	5447	15|14	4.8766	29	14.5	0.000252849	2	0|0|0|0	0	1	1	1	1	1	22.32	15.5	0	11|11	22	11	680	NCPR_HUMAN	0.000873565885364224|0.000917477762369479	0.000895522	3.4673	NA	HeLa	0	15.5
ARF4	WT	NP_056993.2	NBAS	51594	15|14	4.8766	29	14.5	7.25167e-05	2	1|0|0|0	0.25	1	1	1	1	1	17.27	12.4	0	7|8	15	7.5	2371	NBAS_HUMAN	0.000873565885364224|0.000917477762369479	0.000895522	3.4673	NA	HeLa	0	15.5
ARF6	WT	NP_006787.2	AFG3L2	10939	14|16	9.42809	30	15	0.000215584	2	2|2|1|5	2.5	1	1	1	1	1	4.8	4.57143	0	10|9	19	9.5	797	AFG32_HUMAN	0.000836998378083977|0.000948283526035086	0.000892641	8.81547	NA	HeLa	0	16
ARF1	WT	NP_001304267.1	2023-03-02	54996	14|9	30.7438	23	11.5	0.000437703	2	0|0|0|0	0	1	1	1	1	1	14.7	12.5	0	9|7	16	8	335	MARC2_HUMAN	0.000902937399768437|0.000880659636598121	0.000891799	1.7664	NA	HeLa	0	12.5
ARF6	WT	NP_001305804.1	FLOT1	10211	15|15	0	30	15	0.000453352	2	1|5|2|0	2	1	1	1	1	1	5.84	5.33333	0	9|9	18	9	379	FLOT1_HUMAN	0.000859425937068457|0.000923680253799879	0.000891553	5.09613	NA	HeLa	6	2.28571
ARF6	WT	NP_001308572.1	ROCK2	9475	16|14	9.42809	30	15	0.000131967	2	4|2|0|0	1.5	1	1	1	1	1	6.45	6.4	0	7|8	15	7.5	1302	ROCK2_HUMAN	0.000881853496052937|0.000899076981564671	0.000890465	1.36769	NA	HeLa	0	16
ARF6	WT	NP_001093639.1	IMMT	10989	18|12	28.2843	30	15	0.000226976	2	0|0|0|0	0	1	1	1	1	1	19.3	16	0	11|10	21	10.5	757	MIC60_HUMAN	0.000926708614021898|0.000849870437094257	0.00088829	6.11656	NA	HeLa	0	16
SAR1A	WT	NP_005819.3	DCAF7	10238	6|5	12.8565	11	5.5	0.000202372	2	0|0|0|0	0	1	1	1	1	1	8.31	6.5	0	3|3	6	3	342	DCAF7_HUMAN	0.000956674063733369|0.000816959087006446	0.000886817	11.1402	NA	HeLa	3	1.625
SAR1A	WT	NP_005505.2	HLA-B	3106	6|5	12.8565	11	5.5	0.000191191	2	0|0|0|0	0	1	1	1	1	1	8.31	6.5	0	3|4	7	3.5	362	1B07_HUMAN	0.000956674063733369|0.000816959087006446	0.000886817	11.1402	NA	HeLa	0	6.5
SAR1A	WT	NP_149975.1	PIGS	94005	5|6	12.8565	11	5.5	0.000124705	2	0|0|0|0	0	1	1	1	1	1	8.31	6.5	0	3|4	7	3.5	555	PIGS_HUMAN	0.000926127587269429|0.000844941290325135	0.000885534	6.48279	NA	HeLa	0	6.5
ARF4	WT	NP_001008389.1	CISD2	493856	13|15	10.1015	28	14	0.00122969	2	0|0|0|0	0	1	1	1	1	1	20.82	15	0	5|4	9	4.5	135	CISD2_HUMAN	0.000827525369710448|0.000942588248508491	0.000885057	9.19283	NA	HeLa	0	15
ARF1	WT	NP_064583.2	CCDC47	57003	18|5	79.9338	23	11.5	0.000303583	2	0|0|0|0	0	1	1	1	1	1	8.31	12.5	0	9|2	11	5.5	483	CCD47_HUMAN	0.00100049599590024|0.000768078719063643	0.000884287	18.5849	NA	HeLa	0	12.5
SAR1A	WT	NP_001017980.1	VMA21	203547	4|7	38.5695	11	5.5	0.000685258	2	0|0|0|0	0	1	1	1	1	1	6.63	6.5	0	1|1	2	1	101	VMA21_HUMAN	0.000895581110805489|0.000872923493643824	0.000884252	1.81185	NA	HeLa	0	6.5
SAR1A	WT	NP_001009.1	RPS15	6209	4|7	38.5695	11	5.5	0.000477318	2	0|0|0|0	0	1	1	1	1	1	6.63	6.5	0	2|3	5	2.5	145	RS15_HUMAN	0.000895581110805489|0.000872923493643824	0.000884252	1.81185	contaminant	HeLa	3.5	1.44444
ARF1	WT	NP_061138.3	VPS33B	26276	11|11	0	22	11	0.000227318	2	2|1|0|0	0.75	1	1	1	1	1	7.54	6.85714	0	7|8	15	7.5	617	VP33B_HUMAN	0.000829768452669585|0.00093695009536536	0.000883359	8.57962	NA	HeLa	0	12
ARF1	WT	NP_001162023.1	NDC1	55706	11|11	0	22	11	0.000221223	2	0|0|0|0	0	1	1	1	1	1	17.78	12	0	7|7	14	7	634	NDC1_HUMAN	0.000829768452669585|0.00093695009536536	0.000883359	8.57962	NA	HeLa	0	12
ARF6	WT	NP_001295.2	CPD	1362	12|17	24.383	29	14.5	0.000120357	2	0|0|0|0	0	1	1	1	1	1	19.3	15.5	0	8|10	18	9	1380	CBPD_HUMAN	0.000792143260115017|0.000972886798270293	0.000882515	14.4819	NA	HeLa	0	15.5
ARF1	WT	NP_001308062.1	GOSR2	9570	12|10	12.8565	22	11	0.00054574	2	0|0|0|0	0	1	1	1	1	1	16.24	12	0	4|4	8	4	257	I3NI02_HUMAN	0.000854158101702536|0.000908804865981741	0.000881481	4.38365	NA	HeLa	0	12
ARF1	WT	NP_001166937.1	AAAS	8086	12|10	12.8565	22	11	0.000273402	2	0|0|0|0	0	1	1	1	1	1	16.24	12	0	5|7	12	6	513	AAAS_HUMAN	0.000854158101702536|0.000908804865981741	0.000881481	4.38365	NA	HeLa	0	12
ARF4	WT	NP_055428.1	FAF2	23197	17|11	30.3046	28	14	0.000373052	2	2|1|0|0	0.75	1	1	1	1	1	7.54	8.57143	0	5|5	10	5	445	FAF2_HUMAN	0.000919606401017999|0.000842146303952445	0.000880876	6.21796	NA	HeLa	0	15
ARF6	WT	NP_036533.2	PLXNB2	23654	16|13	14.6298	29	14.5	9.03663e-05	2	1|3|0|0	1	1	1	1	1	1	8.17	7.75	0	8|10	18	9	1838	PLXB2_HUMAN	0.000881853496052937|0.000874473709329464	0.000878164	0.594228	NA	HeLa	0	15.5
ARF1	WT	NP_078994.3	RABL6	55684	14|8	38.5695	22	11	0.000192394	2	0|0|0|0	0	1	1	1	1	1	13.13	12	0	7|6	13	6.5	729	RABL6_HUMAN	0.000902937399768437|0.000852514407214502	0.000877726	4.06214	NA	HeLa	2	4
ARF4	WT	NP_006589.2	SLC12A7	10723	9|18	47.1405	27	13.5	0.000147811	2	0|0|0|0	0	1	1	1	1	1	14.7	14.5	0	5|11	16	8	1083	S12A7_HUMAN	0.000735444338402898|0.00101791970692553	0.000876682	22.7837	NA	HeLa	0	14.5
ARF1	WT	NP_002534.1	OLR1	4973	15|7	51.4259	22	11	0.000513756	2	0|0|0|0	0	1	1	1	1	1	11.55	12	0	3|3	6	3	273	OLR1_HUMAN	0.000927327048801387|0.000824369177830882	0.000875848	8.3122	NA	HeLa	0	12
SAR1A	WT	NP_001185838.1	ATP6V1F	9296	5|5	0	10	5	0.000428022	2	0|0|0|0	0	1	1	1	1	1	8.31	6	0	2|2	4	2	147	VATF_HUMAN	0.000926127587269429|0.000816959087006446	0.000871543	8.85714	NA	HeLa	0	6
SAR1A	WT	NP_001002021.2	PFKL	5211	5|5	0	10	5	7.58062e-05	2	0|0|0|0	0	1	1	1	1	1	8.31	6	0	3|2	5	2.5	830	PFKAL_HUMAN	0.000926127587269429|0.000816959087006446	0.000871543	8.85714	NA	HeLa	4.5	1.09091
SAR1A	WT	NP_000692.2	ATP1A1	476	5|5	0	10	5	6.15046e-05	2	0|0|0|0	0	1	1	1	1	1	8.31	6	0	3|2	5	2.5	1023	AT1A1_HUMAN	0.000926127587269429|0.000816959087006446	0.000871543	8.85714	NA	HeLa	14	0.4
SAR1A	WT	NP_055486.2	UBE3C	9690	5|5	0	10	5	5.80971e-05	2	0|0|0|0	0	1	1	1	1	1	8.31	6	0	3|3	6	3	1083	UBE3C_HUMAN	0.000926127587269429|0.000816959087006446	0.000871543	8.85714	NA	HeLa	2	2
ARF1	WT	NP_036364.2	CAVIN1	284119	10|11	6.73435	21	10.5	0.000343282	2	0|0|0|0	0	1	1	1	1	1	16.24	11.5	0	5|5	10	5	390	CAVN1_HUMAN	0.000805378803636635|0.00093695009536536	0.000871164	10.6794	NA	HeLa	0	11.5
SAR1A	WT	NP_085056.2	CYB5B	80777	4|6	28.2843	10	5	0.000419461	2	0|0|0|0	0	1	1	1	1	1	6.63	6	0	2|3	5	2.5	150	CYB5B_HUMAN	0.000895581110805489|0.000844941290325135	0.000870261	4.1146	NA	HeLa	0	6
SAR1A	WT	NP_006058.1	EMC8	10328	4|6	28.2843	10	5	0.000299615	2	0|0|0|0	0	1	1	1	1	1	6.63	6	0	2|3	5	2.5	210	EMC8_HUMAN	0.000895581110805489|0.000844941290325135	0.000870261	4.1146	NA	HeLa	0	6
SAR1A	WT	NP_067026.3	SRPRB	58477	4|6	28.2843	10	5	0.000232174	2	0|0|0|0	0	1	1	1	1	1	6.63	6	0	3|4	7	3.5	271	SRPRB_HUMAN	0.000895581110805489|0.000844941290325135	0.000870261	4.1146	NA	HeLa	0	6
ARF1	WT	NP_065156.5	SCYL3	57147	11|10	6.73435	21	10.5	0.000194593	2	1|0|0|0	0.25	1	1	1	1	1	11.44	9.2	0	4|4	8	4	688	PACE1_HUMAN	0.000829768452669585|0.000908804865981741	0.000869287	6.42909	NA	HeLa	0	11.5
ARF6	WT	NP_005566.2	LNPEP	4012	13|15	10.1015	28	14	0.000156454	2	0|0|0|0	0	1	1	1	1	1	20.82	15	0	5|8	13	6.5	1025	LCAP_HUMAN	0.000814570819099497|0.000923680253799879	0.000869126	8.87697	NA	HeLa	0	15
ARF1	WT	NP_005424.1	YES1	7525	12|9	20.2031	21	10.5	0.000246556	2	0|0|0|0	0	1	1	1	1	1	14.7	11.5	0	5|3	8	4	543	YES_HUMAN	0.000854158101702536|0.000880659636598121	0.000867409	2.16039	NA	HeLa	4	2.3
ARF6	WT	NP_036364.2	CAVIN1	284119	16|12	20.2031	28	14	0.000411195	2	0|0|0|0	0	1	1	1	1	1	19.3	15	0	7|5	12	6	390	CAVN1_HUMAN	0.000881853496052937|0.000849870437094257	0.000865862	2.6119	NA	HeLa	0	15
ARF1	WT	NP_065880.2	RIC1	57589	13|8	33.6718	21	10.5	9.40829e-05	2	0|0|0|0	0	1	1	1	1	1	13.13	11.5	0	7|6	13	6.5	1423	RIC1_HUMAN	0.000878547750735486|0.000852514407214502	0.000865531	2.12683	NA	HeLa	0	11.5
ARF1	WT	NP_001025178.1	AP1G1	164	14|7	47.1405	21	10.5	0.000162279	2	0|0|0|0	0	1	1	1	1	1	11.55	11.5	0	8|4	12	6	825	AP1G1_HUMAN	0.000902937399768437|0.000824369177830882	0.000863653	6.43269	NA	HeLa	0	11.5
ARF4	WT	NP_001278.1	CLCN7	1186	10|16	32.6357	26	13	0.000191491	2	0|0|0|0	0	1	1	1	1	1	16.24	14	0	6|10	16	8	805	CLCN7_HUMAN	0.000758464596229785|0.000967698734647503	0.000863082	17.1422	NA	HeLa	0	14
ARF4	WT	NP_001180442.1	SLC30A6	55676	12|14	10.8786	26	13	0.000307686	2	0|0|0|0	0	1	1	1	1	1	19.3	14	0	6|6	12	6	501	ZNT6_HUMAN	0.000804505111883561|0.000917477762369479	0.000860991	9.27811	NA	HeLa	0	14
ARF4	WT	NP_001003712.1	OSBPL8	114882	12|14	10.8786	26	13	0.000181996	2	0|2|0|0	0.5	1	1	1	1	1	5.73	9.33333	0	6|9	15	7.5	847	OSBL8_HUMAN	0.000804505111883561|0.000917477762369479	0.000860991	9.27811	NA	HeLa	2	4.66667
ARF4	WT	NP_877499.1	SLC6A15	55117	13|13	0	26	13	0.000211165	2	0|0|0|0	0	1	1	1	1	1	20.82	14	0	4|7	11	5.5	730	S6A15_HUMAN	0.000827525369710448|0.000892367276230468	0.000859946	5.33175	NA	HeLa	4	2.8
SAR1A	WT	NP_079160.1	L2HGDH	79944	6|3	47.1405	9	4.5	0.000122305	2	0|0|0|0	0	1	1	1	1	1	4.89	5.5	0	4|2	6	3	463	L2HDH_HUMAN	0.000956674063733369|0.000760994680369067	0.000858834	16.1109	NA	HeLa	0	5.5
ARF4	WT	NP_001174.2	ATP6AP1	537	15|11	21.7571	26	13	0.00032798	2	0|0|0|0	0	1	1	1	1	1	17.78	14	0	7|4	11	5.5	470	VAS1_HUMAN	0.000873565885364224|0.000842146303952445	0.000857856	2.58983	NA	HeLa	0	14
ARF6	WT	NP_056535.1	PODXL2	50512	13|14	5.23783	27	13.5	0.000255601	2	0|0|0|0	0	1	1	1	1	1	20.82	14.5	0	1|1	2	1	605	PDXL2_HUMAN	0.000814570819099497|0.000899076981564671	0.000856824	6.974	NA	HeLa	0	14.5
ARF6	WT	NP_001041648.1	PHACTR4	65979	13|14	5.23783	27	13.5	0.000220283	2	0|0|0|0	0	1	1	1	1	1	20.82	14.5	0	7|9	16	8	702	PHAR4_HUMAN	0.000814570819099497|0.000899076981564671	0.000856824	6.974	NA	HeLa	9.5	1.38095
ARF6	WT	NP_877499.1	SLC6A15	55117	13|14	5.23783	27	13.5	0.000211834	2	0|0|0|0	0	1	1	1	1	1	20.82	14.5	0	7|7	14	7	730	S6A15_HUMAN	0.000814570819099497|0.000899076981564671	0.000856824	6.974	NA	HeLa	4	2.9
ARF6	WT	NP_001138241.1	DST	667	13|14	5.23783	27	13.5	2.72491e-05	2	4|2|0|0	1.5	1	1	1	1	1	5.38	5.8	0	7|7	14	7	5675	DYST_HUMAN	0.000814570819099497|0.000899076981564671	0.000856824	6.974	NA	HeLa	20	0.690476
SAR1A	WT	NP_950245.2	NSUN4	387338	4|5	15.7135	9	4.5	0.000147467	2	0|0|0|0	0	1	1	1	1	1	6.63	5.5	0	2|2	4	2	384	NSUN4_HUMAN	0.000895581110805489|0.000816959087006446	0.00085627	6.4926	NA	HeLa	0	5.5
SAR1A	WT	NP_001273438.1	SLC35B2	347734	4|5	15.7135	9	4.5	0.000132617	2	0|0|0|0	0	1	1	1	1	1	6.63	5.5	0	3|3	6	3	427	S35B2_HUMAN	0.000895581110805489|0.000816959087006446	0.00085627	6.4926	NA	HeLa	0	5.5
SAR1A	WT	NP_001805.3	CTSC	1075	4|5	15.7135	9	4.5	0.000122305	2	0|0|0|0	0	1	1	1	1	1	6.63	5.5	0	2|3	5	2.5	463	CATC_HUMAN	0.000895581110805489|0.000816959087006446	0.00085627	6.4926	NA	HeLa	0	5.5
SAR1A	WT	NP_001177921.1	SLC33A1	9197	4|5	15.7135	9	4.5	0.000103146	2	0|0|0|0	0	1	1	1	1	1	6.63	5.5	0	2|3	5	2.5	549	ACATN_HUMAN	0.000895581110805489|0.000816959087006446	0.00085627	6.4926	NA	HeLa	0	5.5
SAR1A	WT	NP_001139325.1	WFS1	7466	4|5	15.7135	9	4.5	6.36261e-05	2	0|0|0|0	0	1	1	1	1	1	6.63	5.5	0	3|2	5	2.5	890	WFS1_HUMAN	0.000895581110805489|0.000816959087006446	0.00085627	6.4926	NA	HeLa	0	5.5
ARF6	WT	NP_078800.3	ATP13A3	79572	14|13	5.23783	27	13.5	0.000126133	2	0|0|0|0	0	1	1	1	1	1	20.82	14.5	0	6|6	12	6	1226	AT133_HUMAN	0.000836998378083977|0.000874473709329464	0.000855736	3.09664	NA	HeLa	0	14.5
ARF1	WT	NP_055567.2	SPCS2	9789	11|9	14.1421	20	10	0.00056418	2	0|0|0|0	0	1	1	1	1	1	14.7	11	0	4|4	8	4	226	SPCS2_HUMAN	0.000829768452669585|0.000880659636598121	0.000855214	4.20778	NA	HeLa	0	11
SAR1A	WT	NP_115497.4	MAGT1	84061	3|6	47.1405	9	4.5	0.000154298	2	0|0|0|0	0	1	1	1	1	1	4.89	5.5	0	2|4	6	3	367	MAGT1_HUMAN	0.000865034634341549|0.000844941290325135	0.000854988	1.66179	NA	HeLa	0	5.5
ARF4	WT	NP_002534.1	OLR1	4973	18|8	54.3928	26	13	0.000564654	2	0|0|0|0	0	1	1	1	1	1	13.13	14	0	4|3	7	3.5	273	OLR1_HUMAN	0.000942626658844887|0.00076681484553541	0.000854721	14.5448	NA	HeLa	0	14
ARF6	WT	NP_001008539.3	SLC7A2	6542	15|12	15.7135	27	13.5	0.000235013	2	0|0|0|0	0	1	1	1	1	1	19.3	14.5	0	5|7	12	6	658	CTR2_HUMAN	0.000859425937068457|0.000849870437094257	0.000854648	0.79059	NA	HeLa	3	3.625
ARF1	WT	NP_003050.2	SLC22A4	6583	12|8	28.2843	20	10	0.000231406	2	0|0|0|0	0	1	1	1	1	1	13.13	11	0	5|3	8	4	551	S22A4_HUMAN	0.000854158101702536|0.000852514407214502	0.000853336	0.136203	NA	HeLa	0	11
ARF4	WT	NP_002347.5	MARCKS	4082	9|16	39.598	25	12.5	0.000446451	2	0|0|0|0	0	1	1	1	1	1	14.7	13.5	0	3|7	10	5	332	MARCS_HUMAN	0.000735444338402898|0.000967698734647503	0.000851572	19.2854	NA	HeLa	11	1.125
ARF4	WT	NP_001070952.1	SLC38A1	81539	10|15	28.2843	25	12.5	0.000304356	2	0|0|0|0	0	1	1	1	1	1	16.24	13.5	0	6|6	12	6	487	S38A1_HUMAN	0.000758464596229785|0.000942588248508491	0.000850526	15.3076	NA	HeLa	0	13.5
ARF4	WT	NP_073583.3	2023-03-01	64757	11|14	16.9706	25	12.5	0.000439827	2	0|0|0|0	0	1	1	1	1	1	17.78	13.5	0	6|7	13	6.5	337	MARC1_HUMAN	0.000781484854056673|0.000917477762369479	0.000849481	11.32	NA	HeLa	0	13.5
ARF4	WT	NP_848934.1	GPAT4	137964	11|14	16.9706	25	12.5	0.000325047	2	0|0|0|0	0	1	1	1	1	1	17.78	13.5	0	7|11	18	9	456	GPAT4_HUMAN	0.000781484854056673|0.000917477762369479	0.000849481	11.32	NA	HeLa	0	13.5
ARF4	WT	NP_001309172.1	BSG	682	12|13	5.65685	25	12.5	0.00055101	2	0|0|0|0	0	1	1	1	1	1	19.3	13.5	0	5|5	10	5	269	BASI_HUMAN	0.000804505111883561|0.000892367276230468	0.000848436	7.32264	NA	HeLa	4.5	2.45455
ARF4	WT	NP_036365.1	RAB3GAP1	22930	13|12	5.65685	25	12.5	0.000151092	2	0|0|0|0	0	1	1	1	1	1	19.3	13.5	0	7|7	14	7	981	RB3GP_HUMAN	0.000827525369710448|0.000867256790091456	0.000847391	3.31539	NA	HeLa	0	13.5
ARF4	WT	NP_001316929.1	MMGT1	93380	14|11	16.9706	25	12.5	0.00113146	2	0|0|0|0	0	1	1	1	1	1	17.78	13.5	0	1|2	3	1.5	131	MMGT1_HUMAN	0.000850545627537336|0.000842146303952445	0.000846346	0.701748	NA	HeLa	0	13.5
ARF6	WT	NP_006398.1	ARL6IP5	10550	13|13	0	26	13	0.000792081	2	2|2|1|0	1.25	1	1	1	1	1	8.17	6.22222	0	5|5	10	5	188	PRAF3_HUMAN	0.000814570819099497|0.000874473709329464	0.000844522	5.01559	NA	HeLa	0	14
SAR1A	WT	NP_001093422.2	ITPR1	3708	5|3	35.3553	8	4	1.85739e-05	2	0|0|0|0	0	1	1	1	1	1	4.89	5	0	4|2	6	3	2710	ITPR1_HUMAN	0.000926127587269429|0.000760994680369067	0.000843561	13.8421	NA	HeLa	0	5
ARF1	WT	NP_001305134.1	VTI1A	143187	10|9	7.44323	19	9.5	0.000647752	2	0|0|0|0	0	1	1	1	1	1	14.7	10.5	0	6|7	13	6.5	187	VTI1A_HUMAN	0.000805378803636635|0.000880659636598121	0.000843019	6.3144	NA	HeLa	0	10.5
SAR1A	WT	NP_775788.2	VKORC1L1	154807	4|4	0	8	4	0.000285996	2	0|0|0|0	0	1	1	1	1	1	6.63	5	0	2|2	4	2	176	VKORL_HUMAN	0.000895581110805489|0.000788976883687757	0.000842279	8.9496	NA	HeLa	0	5
SAR1A	WT	NP_000145.1	GALK1	2584	4|4	0	8	4	0.000128406	2	0|0|0|0	0	1	1	1	1	1	6.63	5	0	3|4	7	3.5	392	GALK1_HUMAN	0.000895581110805489|0.000788976883687757	0.000842279	8.9496	NA	HeLa	0	5
SAR1A	WT	NP_001289958.1	PKP3	11187	4|4	0	8	4	6.19893e-05	2	0|0|0|0	0	1	1	1	1	1	6.63	5	0	2|3	5	2.5	812	PKP3_HUMAN	0.000895581110805489|0.000788976883687757	0.000842279	8.9496	NA	HeLa	0	5
ARF6	WT	NP_001128246.1	KLC2	64837	16|10	32.6357	26	13	0.000273231	2	0|0|0|0	0	1	1	1	1	1	16.24	14	0	6|4	10	5	545	KLC2_HUMAN	0.000881853496052937|0.000800663892623842	0.000841259	6.82426	NA	HeLa	2	4.66667
ARF1	WT	NP_060242.2	TBC1D22B	55633	11|8	22.3297	19	9.5	0.00023986	2	0|0|0|0	0	1	1	1	1	1	13.13	10.5	0	6|6	12	6	505	TB22B_HUMAN	0.000829768452669585|0.000852514407214502	0.000841141	1.91214	NA	HeLa	0	10.5
ARF1	WT	NP_001278.1	CLCN7	1186	11|8	22.3297	19	9.5	0.000150471	2	0|0|0|0	0	1	1	1	1	1	13.13	10.5	0	9|6	15	7.5	805	CLCN7_HUMAN	0.000829768452669585|0.000852514407214502	0.000841141	1.91214	NA	HeLa	0	10.5
SAR1A	WT	NP_001335.1	DAD1	1603	3|5	35.3553	8	4	0.000445446	2	0|0|0|0	0	1	1	1	1	1	4.89	5	0	3|3	6	3	113	DAD1_HUMAN	0.000865034634341549|0.000816959087006446	0.000840997	4.04217	NA	HeLa	0	5
SAR1A	WT	NP_001137146.1	MPC2	25874	3|5	35.3553	8	4	0.000396341	2	0|0|0|0	0	1	1	1	1	1	4.89	5	0	2|3	5	2.5	127	MPC2_HUMAN	0.000865034634341549|0.000816959087006446	0.000840997	4.04217	NA	HeLa	0	5
SAR1A	WT	NP_001091081.1	GPR89A	653519	3|5	35.3553	8	4	0.000110627	2	0|0|0|0	0	1	1	1	1	1	4.89	5	0	1|2	3	1.5	455	GPHRB_HUMAN	0.000865034634341549|0.000816959087006446	0.000840997	4.04217	NA	HeLa	0	5
ARF6	WT	NP_001001323.1	ATP2B1	490	8|17	50.9117	25	12.5	0.000121755	2	0|0|0|0	0	1	1	1	1	1	13.13	13.5	0	5|10	15	7.5	1176	AT2B1_HUMAN	0.000702433024177096|0.000972886798270293	0.00083766	22.8302	NA	HeLa	12.5	1
ARF4	WT	NP_001017980.1	VMA21	203547	11|13	11.7851	24	12	0.00140884	2	0|0|0|0	0	1	1	1	1	1	17.78	13	0	1|1	2	1	101	VMA21_HUMAN	0.000781484854056673|0.000892367276230468	0.000836926	9.3683	NA	HeLa	0	13
ARF4	WT	NP_001316422.1	EMC2	9694	12|12	0	24	12	0.000465009	2	0|0|0|0	0	1	1	1	1	1	19.3	13	0	5|4	9	4.5	306	EMC2_HUMAN	0.000804505111883561|0.000867256790091456	0.000835881	5.30843	NA	HeLa	0	13
ARF4	WT	NP_002818.1	PTPN1	5770	12|12	0	24	12	0.00032711	2	0|0|0|0	0	1	1	1	1	1	19.3	13	0	7|7	14	7	435	PTN1_HUMAN	0.000804505111883561|0.000867256790091456	0.000835881	5.30843	NA	HeLa	0	13
ARF1	WT	NP_776186.2	RABL3	285282	8|10	15.7135	18	9	0.000486247	2	0|0|0|0	0	1	1	1	1	1	13.13	10	0	3|3	6	3	236	RABL3_HUMAN	0.000756599505570734|0.000908804865981741	0.000832702	12.9248	NA	HeLa	0	10
ARF1	WT	NP_689891.1	DENND6A	201627	8|10	15.7135	18	9	0.000188741	2	0|0|0|0	0	1	1	1	1	1	13.13	10	0	3|4	7	3.5	608	DEN6A_HUMAN	0.000756599505570734|0.000908804865981741	0.000832702	12.9248	NA	HeLa	0	10
ARF1	WT	NP_060377.1	LAMTOR1	55004	9|9	0	18	9	0.00071276	2	0|0|0|0	0	1	1	1	1	1	14.7	10	0	4|5	9	4.5	161	LTOR1_HUMAN	0.000780989154603685|0.000880659636598121	0.000830824	8.48286	NA	HeLa	0	10
ARF1	WT	NP_054772.1	FLVCR1	28982	9|9	0	18	9	0.000206765	2	0|0|0|0	0	1	1	1	1	1	14.7	10	0	4|5	9	4.5	555	FLVC1_HUMAN	0.000780989154603685|0.000880659636598121	0.000830824	8.48286	NA	HeLa	0	10
ARF6	WT	NP_001245260.1	EPB41L1	2036	15|10	28.2843	25	12.5	0.000183805	2	0|0|0|0	0	1	1	1	1	1	16.24	13.5	0	5|3	8	4	779	E41L1_HUMAN	0.000859425937068457|0.000800663892623842	0.000830045	5.00588	NA	HeLa	7	1.6875
SAR1A	WT	NP_005660.4	REEP5	7905	4|3	20.2031	7	3.5	0.000233034	2	0|0|0|0	0	1	1	1	1	1	4.89	4.5	0	2|2	4	2	189	REEP5_HUMAN	0.000895581110805489|0.000760994680369067	0.000828288	11.4896	NA	HeLa	0	4.5
SAR1A	WT	NP_001139580.1	PTGR1	22949	4|3	20.2031	7	3.5	0.000133871	2	0|0|0|0	0	1	1	1	1	1	4.89	4.5	0	3|2	5	2.5	329	PTGR1_HUMAN	0.000895581110805489|0.000760994680369067	0.000828288	11.4896	NA	HeLa	0	4.5
SAR1A	WT	NP_001116429.1	BCKDK	10295	4|3	20.2031	7	3.5	0.000120667	2	0|0|0|0	0	1	1	1	1	1	4.89	4.5	0	4|2	6	3	365	BCKD_HUMAN	0.000895581110805489|0.000760994680369067	0.000828288	11.4896	NA	HeLa	0	4.5
SAR1A	WT	NP_071358.1	CERS2	29956	4|3	20.2031	7	3.5	0.000115904	2	0|0|0|0	0	1	1	1	1	1	4.89	4.5	0	2|2	4	2	380	CERS2_HUMAN	0.000895581110805489|0.000760994680369067	0.000828288	11.4896	NA	HeLa	0	4.5
SAR1A	WT	NP_003841.1	SUCLA2	8803	4|3	20.2031	7	3.5	9.51262e-05	2	0|0|0|0	0	1	1	1	1	1	4.89	4.5	0	3|3	6	3	463	SUCB1_HUMAN	0.000895581110805489|0.000760994680369067	0.000828288	11.4896	NA	HeLa	4	0.9
ARF1	WT	NP_001073308.1	OCIAD1	54940	11|7	31.427	18	9	0.000468385	2	0|0|0|0	0	1	1	1	1	1	11.55	10	0	3|4	7	3.5	245	OCAD1_HUMAN	0.000829768452669585|0.000824369177830882	0.000827069	0.461614	NA	HeLa	0	10
ARF1	WT	NP_000373.1	ALDH3A2	224	11|7	31.427	18	9	0.000236607	2	0|0|0|0	0	1	1	1	1	1	11.55	10	0	7|4	11	5.5	485	AL3A2_HUMAN	0.000829768452669585|0.000824369177830882	0.000827069	0.461614	NA	HeLa	0	10
SAR1A	WT	NP_001003713.1	ATP5MF	9551	3|4	20.2031	7	3.5	0.000500493	2	0|0|0|0	0	1	1	1	1	1	4.89	4.5	0	1|2	3	1.5	88	ATPK_HUMAN	0.000865034634341549|0.000788976883687757	0.000827006	6.50309	NA	HeLa	0	4.5
SAR1A	WT	NP_005859.1	BET1	10282	3|4	20.2031	7	3.5	0.000373249	2	0|0|0|0	0	1	1	1	1	1	4.89	4.5	0	2|2	4	2	118	BET1_HUMAN	0.000865034634341549|0.000788976883687757	0.000827006	6.50309	NA	HeLa	0	4.5
SAR1A	WT	NP_001295169.1	MICOS13	125988	3|4	20.2031	7	3.5	0.000314596	2	0|0|0|0	0	1	1	1	1	1	4.89	4.5	0	1|1	2	1	140	MIC13_HUMAN	0.000865034634341549|0.000788976883687757	0.000827006	6.50309	NA	HeLa	0	4.5
SAR1A	WT	NP_001271330.1	TAMM41	132001	3|4	20.2031	7	3.5	0.000130693	2	0|0|0|0	0	1	1	1	1	1	4.89	4.5	0	2|2	4	2	337	TAM41_HUMAN	0.000865034634341549|0.000788976883687757	0.000827006	6.50309	NA	HeLa	0	4.5
SAR1A	WT	NP_001273416.1	TMEM87A	25963	3|4	20.2031	7	3.5	8.91567e-05	2	0|0|0|0	0	1	1	1	1	1	4.89	4.5	0	1|1	2	1	494	TM87A_HUMAN	0.000865034634341549|0.000788976883687757	0.000827006	6.50309	NA	HeLa	0	4.5
SAR1A	WT	NP_001186910.1	NDUFS1	4719	3|4	20.2031	7	3.5	6.37387e-05	2	0|0|0|0	0	1	1	1	1	1	4.89	4.5	0	3|4	7	3.5	691	NDUS1_HUMAN	0.000865034634341549|0.000788976883687757	0.000827006	6.50309	NA	HeLa	0	4.5
SAR1A	WT	NP_060069.3	VEZT	55591	3|4	20.2031	7	3.5	5.65384e-05	2	0|0|0|0	0	1	1	1	1	1	4.89	4.5	0	2|2	4	2	779	VEZA_HUMAN	0.000865034634341549|0.000788976883687757	0.000827006	6.50309	NA	HeLa	0	4.5
ARF4	WT	NP_001230824.1	TPD52L2	7165	10|13	18.4463	23	11.5	0.000614252	2	2|1|0|0	0.75	1	1	1	1	1	6.31	7.14286	0	7|7	14	7	222	A0A087WYR3_HUMAN	0.000758464596229785|0.000892367276230468	0.000825416	11.471	NA	HeLa	3	3.125
ARF4	WT	NP_004551.2	ROR2	4920	10|13	18.4463	23	11.5	0.000144606	2	0|0|0|0	0	1	1	1	1	1	16.24	12.5	0	3|5	8	4	943	ROR2_HUMAN	0.000758464596229785|0.000892367276230468	0.000825416	11.471	NA	HeLa	0	12.5
ARF4	WT	NP_001139688.1	TACC1	6867	11|12	6.14875	23	11.5	0.000223547	2	0|2|0|0	0.5	1	1	1	1	1	5.12	8.33333	0	8|9	17	8.5	610	TACC1_HUMAN	0.000781484854056673|0.000867256790091456	0.000824371	7.35712	NA	HeLa	0	12.5
ARF4	WT	NP_000988.1	RPL37	6167	12|11	6.14875	23	11.5	0.00140581	2	2|0|0|0	0.5	1	1	1	1	1	5.12	8.33333	0	2|2	4	2	97	RL37_HUMAN	0.000804505111883561|0.000842146303952445	0.000823326	3.23278	contaminant	HeLa	0	12.5
ARF4	WT	NP_689677.1	TMEM199	147007	12|11	6.14875	23	11.5	0.000655596	2	0|0|0|0	0	1	1	1	1	1	17.78	12.5	0	5|4	9	4.5	208	TM199_HUMAN	0.000804505111883561|0.000842146303952445	0.000823326	3.23278	NA	HeLa	0	12.5
ARF4	WT	NP_001093639.1	IMMT	10989	13|10	18.4463	23	11.5	0.000180137	2	0|0|0|0	0	1	1	1	1	1	16.24	12.5	0	7|6	13	6.5	757	MIC60_HUMAN	0.000827525369710448|0.000817035817813433	0.000822281	0.902032	NA	HeLa	0	12.5
ARF6	WT	NP_006030.2	MRC2	9902	11|13	11.7851	24	12	9.29388e-05	2	0|0|0|0	0	1	1	1	1	1	17.78	13	0	6|8	14	7	1479	MRC2_HUMAN	0.000769715701130537|0.000874473709329464	0.000822095	9.01053	NA	HeLa	0	13
ARF6	WT	NP_003050.2	SLC22A4	6583	12|12	0	24	12	0.000249467	2	0|0|0|0	0	1	1	1	1	1	19.3	13	0	4|3	7	3.5	551	S22A4_HUMAN	0.000792143260115017|0.000849870437094257	0.000821007	4.97186	NA	HeLa	0	13
ARF4	WT	NP_001041675.1	CLCC1	23155	15|8	43.0413	23	11.5	0.000247484	2	0|0|0|0	0	1	1	1	1	1	13.13	12.5	0	7|6	13	6.5	551	CLCC1_HUMAN	0.000873565885364224|0.00076681484553541	0.00082019	9.20328	NA	HeLa	0	12.5
ARF6	WT	NP_001032208.1	AGAP1	116987	13|11	11.7851	24	12	0.000160393	2	0|0|0|0	0	1	1	1	1	1	17.78	13	0	5|7	12	6	857	AGAP1_HUMAN	0.000814570819099497|0.000825267164859049	0.000819919	0.922464	NA	HeLa	0	13
ARF4	WT	NP_000469.3	ALPL	249	16|7	55.3388	23	11.5	0.000260236	2	0|0|0|0	0	1	1	1	1	1	11.55	12.5	0	9|5	14	7	524	PPBT_HUMAN	0.000896586143191111|0.000741704359396398	0.000819145	13.3698	NA	HeLa	0	12.5
ARF6	WT	NP_477352.3	PI4KA	5297	14|10	23.5702	24	12	6.53932e-05	2	0|0|0|0	0	1	1	1	1	1	16.24	13	0	6|3	9	4.5	2102	PI4KA_HUMAN	0.000836998378083977|0.000800663892623842	0.000818831	3.13769	NA	HeLa	2.5	3.71429
ARF1	WT	NP_076997.1	TMEM109	79073	8|9	8.3189	17	8.5	0.000446004	2	0|0|0|0	0	1	1	1	1	1	13.13	9.5	0	3|3	6	3	243	TM109_HUMAN	0.000756599505570734|0.000880659636598121	0.00081863	10.7159	NA	HeLa	0	9.5
ARF1	WT	NP_060934.1	CISD1	55847	10|7	24.9567	17	8.5	0.00100351	2	0|0|0|0	0	1	1	1	1	1	11.55	9.5	0	3|1	4	2	108	CISD1_HUMAN	0.000805378803636635|0.000824369177830882	0.000814874	1.64789	NA	HeLa	0	9.5
ARF1	WT	NP_004729.1	VAPB	9217	10|7	24.9567	17	8.5	0.000446004	2	0|0|0|0	0	1	1	1	1	1	11.55	9.5	0	5|5	10	5	243	VAPB_HUMAN	0.000805378803636635|0.000824369177830882	0.000814874	1.64789	NA	HeLa	0	9.5
ARF6	WT	NP_000924.3	PLCB4	5332	7|16	55.3388	23	11.5	0.000110326	2	0|0|0|0	0	1	1	1	1	1	11.55	12.5	0	6|13	19	9.5	1194	PLCB4_HUMAN	0.000680005465192616|0.000948283526035086	0.000814144	23.3007	NA	HeLa	0	12.5
ARF4	WT	NP_002108.4	HLA-C	3107	9|13	25.713	22	11	0.00035638	2	0|0|0|0	0	1	1	1	1	1	14.7	12	0	5|7	12	6	366	1C07_HUMAN	0.000735444338402898|0.000892367276230468	0.000813906	13.6332	NA	HeLa	0	12
ARF4	WT	NP_001317054.1	VAMP2	6844	10|12	12.8565	22	11	0.00110538	2	0|0|0|0	0	1	1	1	1	1	16.24	12	0	5|5	10	5	118	F8WCA0_HUMAN	0.000758464596229785|0.000867256790091456	0.000812861	9.46382	NA	HeLa	3	3
ARF4	WT	NP_003135.2	SSR1	6745	10|12	12.8565	22	11	0.000456066	2	0|0|0|0	0	1	1	1	1	1	16.24	12	0	3|3	6	3	286	SSRA_HUMAN	0.000758464596229785|0.000867256790091456	0.000812861	9.46382	NA	HeLa	0	12
ARF4	WT	NP_001037850.1	TMEM237	65062	10|12	12.8565	22	11	0.000319694	2	0|0|0|0	0	1	1	1	1	1	16.24	12	0	5|5	10	5	408	TM237_HUMAN	0.000758464596229785|0.000867256790091456	0.000812861	9.46382	NA	HeLa	0	12
ARF4	WT	NP_001186189.1	TOR1AIP2	163590	10|12	12.8565	22	11	0.000277521	2	0|0|0|0	0	1	1	1	1	1	16.24	12	0	5|4	9	4.5	470	TOIP2_HUMAN	0.000758464596229785|0.000867256790091456	0.000812861	9.46382	NA	HeLa	0	12
ARF4	WT	NP_001120729.1	SLC39A10	57181	10|12	12.8565	22	11	0.000156961	2	0|0|0|0	0	1	1	1	1	1	16.24	12	0	4|3	7	3.5	831	S39AA_HUMAN	0.000758464596229785|0.000867256790091456	0.000812861	9.46382	NA	HeLa	4	2.4
ARF4	WT	NP_004987.2	ABCC1	4363	10|12	12.8565	22	11	8.5196e-05	2	0|0|0|0	0	1	1	1	1	1	16.24	12	0	5|9	14	7	1531	MRP1_HUMAN	0.000758464596229785|0.000867256790091456	0.000812861	9.46382	NA	HeLa	5.5	1.84615
ARF4	WT	NP_001136099.1	SEC61A2	55176	11|11	0	22	11	0.000298478	2	0|0|0|0	0	1	1	1	1	1	17.78	12	0	7|5	12	6	437	S61A2_HUMAN	0.000781484854056673|0.000842146303952445	0.000811816	5.28373	NA	HeLa	0	12
ARF6	WT	NP_004542.1	NDUFS3	4722	11|12	6.14875	23	11.5	0.000498974	2	0|0|0|0	0	1	1	1	1	1	17.78	12.5	0	6|7	13	6.5	264	NDUS3_HUMAN	0.000769715701130537|0.000849870437094257	0.000809793	6.99907	NA	HeLa	0	12.5
ARF4	WT	NP_067026.3	SRPRB	58477	13|9	25.713	22	11	0.00048131	2	0|0|0|0	0	1	1	1	1	1	14.7	12	0	8|5	13	6.5	271	SRPRB_HUMAN	0.000827525369710448|0.000791925331674421	0.000809725	3.10884	NA	HeLa	0	12
ARF6	WT	NP_002534.1	OLR1	4973	12|11	6.14875	23	11.5	0.000482524	2	0|0|0|0	0	1	1	1	1	1	17.78	12.5	0	4|4	8	4	273	OLR1_HUMAN	0.000792143260115017|0.000825267164859049	0.000808705	2.89625	NA	HeLa	0	12.5
ARF6	WT	NP_005397.1	ROCK1	6093	12|11	6.14875	23	11.5	9.72888e-05	2	0|0|0|0	0	1	1	1	1	1	17.78	12.5	0	7|8	15	7.5	1354	ROCK1_HUMAN	0.000792143260115017|0.000825267164859049	0.000808705	2.89625	NA	HeLa	2	4.16667
ARF6	WT	NP_004039.1	B2M	567	13|10	18.4463	23	11.5	0.00110697	2	0|0|0|0	0	1	1	1	1	1	16.24	12.5	0	2|3	5	2.5	119	B2MG_HUMAN	0.000814570819099497|0.000800663892623842	0.000807617	1.21762	NA	HeLa	0	12.5
ARF1	WT	NP_001008389.1	CISD2	493856	7|9	17.6777	16	8	0.000755584	2	0|0|0|0	0	1	1	1	1	1	11.55	9	0	4|4	8	4	135	CISD2_HUMAN	0.000732209856537784|0.000880659636598121	0.000806435	13.0165	NA	HeLa	0	9
ARF1	WT	NP_001116370.1	CD99	4267	7|9	17.6777	16	8	0.000603573	2	0|0|0|0	0	1	1	1	1	1	11.55	9	0	2|2	4	2	169	CD99_HUMAN	0.000732209856537784|0.000880659636598121	0.000806435	13.0165	NA	HeLa	2	3
ARF1	WT	NP_001005743.1	NUMB	8650	7|9	17.6777	16	8	0.000156688	2	0|0|0|0	0	1	1	1	1	1	11.55	9	0	4|4	8	4	651	NUMB_HUMAN	0.000732209856537784|0.000880659636598121	0.000806435	13.0165	NA	HeLa	8	1
ARF1	WT	NP_001316422.1	EMC2	9694	8|8	0	16	8	0.000333346	2	0|0|0|0	0	1	1	1	1	1	13.13	9	0	4|3	7	3.5	306	EMC2_HUMAN	0.000756599505570734|0.000852514407214502	0.000804557	8.42974	NA	HeLa	0	9
ARF1	WT	XP_005272754.2	SLC38A5	92745	8|8	0	16	8	0.000204827	2	0|0|0|0	0	1	1	1	1	1	13.13	9	0	7|6	13	6.5	498	S38A5_HUMAN	0.000756599505570734|0.000852514407214502	0.000804557	8.42974	NA	HeLa	0	9
ARF1	WT	NP_056535.1	PODXL2	50512	8|8	0	16	8	0.000168601	2	0|0|0|0	0	1	1	1	1	1	13.13	9	0	1|1	2	1	605	PDXL2_HUMAN	0.000756599505570734|0.000852514407214502	0.000804557	8.42974	NA	HeLa	0	9
ARF1	WT	NP_001167621.1	ARL13B	200894	9|7	17.6777	16	8	0.000238327	2	0|0|0|0	0	1	1	1	1	1	11.55	9	0	7|5	12	6	428	AR13B_HUMAN	0.000780989154603685|0.000824369177830882	0.000802679	3.82149	NA	HeLa	2	3
ARF4	WT	NP_068747.1	SPCS3	60559	10|11	6.73435	21	10.5	0.000691701	2	0|0|0|1	0.25	1	1	1	1	1	11.44	9.2	0	4|4	8	4	180	SPCS3_HUMAN	0.000758464596229785|0.000842146303952445	0.000800305	7.39366	NA	HeLa	0	11.5
ARF6	WT	NP_001116370.1	CD99	4267	9|13	25.713	22	11	0.000745572	2	0|0|0|0	0	1	1	1	1	1	14.7	12	0	2|3	5	2.5	169	CD99_HUMAN	0.000724860583161576|0.000874473709329464	0.000799667	13.2296	NA	HeLa	2	4
ARF6	WT	NP_006336.3	SLC30A9	10463	9|13	25.713	22	11	0.000221834	2	0|0|0|0	0	1	1	1	1	1	14.7	12	0	6|5	11	5.5	568	ZNT9_HUMAN	0.000724860583161576|0.000874473709329464	0.000799667	13.2296	NA	HeLa	0	12
ARF6	WT	NP_060482.2	KIF26B	55083	9|13	25.713	22	11	5.97731e-05	2	0|0|0|0	0	1	1	1	1	1	14.7	12	0	4|7	11	5.5	2108	KI26B_HUMAN	0.000724860583161576|0.000874473709329464	0.000799667	13.2296	NA	HeLa	0	12
ARF4	WT	NP_060917.1	EMC3	55831	11|10	6.73435	21	10.5	0.000477035	2	0|0|0|0	0	1	1	1	1	1	16.24	11.5	0	5|5	10	5	261	EMC3_HUMAN	0.000781484854056673|0.000817035817813433	0.00079926	3.1452	NA	HeLa	0	11.5
ARF1	WT	NP_073583.3	2023-03-01	64757	11|5	53.033	16	8	0.000302682	2	0|0|0|0	0	1	1	1	1	1	8.31	9	0	5|2	7	3.5	337	MARC1_HUMAN	0.000829768452669585|0.000768078719063643	0.000798924	5.46	NA	HeLa	0	9
ARF6	WT	NP_001307636.1	PKN2	5586	10|12	12.8565	22	11	0.000134617	2	0|0|0|0	0	1	1	1	1	1	16.24	12	0	5|8	13	6.5	936	PKN2_HUMAN	0.000747288142146056|0.000849870437094257	0.000798579	9.08321	NA	HeLa	2	4
ARF6	WT	XP_005272754.2	SLC38A5	92745	11|11	0	22	11	0.000253016	2	0|0|0|0	0	1	1	1	1	1	17.78	12	0	6|6	12	6	498	S38A5_HUMAN	0.000769715701130537|0.000825267164859049	0.000797491	4.92555	NA	HeLa	0	12
ARF6	WT	NP_001010935.1	RAP1A	5906	12|10	12.8565	22	11	0.000684792	2	2|2|0|0	1	1	1	1	1	1	4.73	6	0	4|3	7	3.5	184	RAP1A_HUMAN	0.000792143260115017|0.000800663892623842	0.000796404	0.756526	NA	HeLa	0	12
ARF6	WT	NP_001670.1	ATP1B3	483	12|10	12.8565	22	11	0.000451619	2	0|0|0|0	0	1	1	1	1	1	16.24	12	0	5|4	9	4.5	279	AT1B3_HUMAN	0.000792143260115017|0.000800663892623842	0.000796404	0.756526	NA	HeLa	4	2.4
ARF1	WT	NP_001306961.1	ABCC5	10057	5|10	47.1405	15	7.5	9.9097e-05	2	0|0|0|0	0	1	1	1	1	1	8.31	8.5	0	3|6	9	4.5	965	MRP5_HUMAN	0.000683430558471883|0.000908804865981741	0.000796118	20.0176	NA	HeLa	0	8.5
ARF6	WT	NP_005883.2	FMNL1	752	13|9	25.713	22	11	0.000114547	2	0|0|0|0	0	1	1	1	1	1	14.7	12	0	9|6	15	7.5	1100	FMNL1_HUMAN	0.000814570819099497|0.000776060620388635	0.000795316	3.4239	NA	HeLa	0	12
ARF1	WT	NP_001017980.1	VMA21	203547	7|8	9.42809	15	7.5	0.000946818	2	0|0|0|0	0	1	1	1	1	1	11.55	8.5	0	1|1	2	1	101	VMA21_HUMAN	0.000732209856537784|0.000852514407214502	0.000792362	10.736	NA	HeLa	0	8.5
ARF1	WT	NP_001159400.2	DAG1	1605	7|8	9.42809	15	7.5	0.000106848	2	0|0|0|0	0	1	1	1	1	1	11.55	8.5	0	4|6	10	5	895	DAG1_HUMAN	0.000732209856537784|0.000852514407214502	0.000792362	10.736	NA	HeLa	0	8.5
ARF1	WT	NP_056382.1	SLITRK5	26050	7|8	9.42809	15	7.5	9.98211e-05	2	0|0|0|0	0	1	1	1	1	1	11.55	8.5	0	3|5	8	4	958	SLIK5_HUMAN	0.000732209856537784|0.000852514407214502	0.000792362	10.736	NA	HeLa	0	8.5
ARF4	WT	NP_004857.4	SCAMP1	9522	6|14	56.5685	20	10	0.00035082	2	0|0|0|0	0	1	1	1	1	1	9.95	11	0	5|8	13	6.5	338	SCAM1_HUMAN	0.000666383564922235|0.000917477762369479	0.000791931	22.4199	NA	HeLa	3	2.75
ARF4	WT	NP_060839.2	DEPDC1B	55789	7|13	42.4264	20	10	0.000224154	2	0|0|0|0	0	1	1	1	1	1	11.55	11	0	5|4	9	4.5	529	DEP1B_HUMAN	0.000689403822749122|0.000892367276230468	0.000790886	18.1463	NA	HeLa	6.5	1.46667
ARF4	WT	NP_002196.4	ITGA5	3678	7|13	42.4264	20	10	0.000113038	2	0|0|0|0	0	1	1	1	1	1	11.55	11	0	4|8	12	6	1049	ITA5_HUMAN	0.000689403822749122|0.000892367276230468	0.000790886	18.1463	NA	HeLa	0	11
ARF1	WT	NP_001106818.1	ECE1	1889	8|7	9.42809	15	7.5	0.000126159	2	0|0|0|0	0	1	1	1	1	1	11.55	8.5	0	5|5	10	5	758	ECE1_HUMAN	0.000756599505570734|0.000824369177830882	0.000790484	6.06216	NA	HeLa	0	8.5
ARF4	WT	NP_001118.3	AP1B1	162	8|12	28.2843	20	10	0.00012495	2	0|0|0|0	0	1	1	1	1	1	13.13	11	0	4|4	8	4	949	AP1B1_HUMAN	0.00071242408057601|0.000867256790091456	0.00078984	13.8614	NA	HeLa	0	11
ARF4	WT	NP_077719.2	NOTCH2	4853	9|11	14.1421	20	10	4.79876e-05	2	0|0|0|0	0	1	1	1	1	1	14.7	11	0	6|6	12	6	2471	NOTC2_HUMAN	0.000735444338402898|0.000842146303952445	0.000788795	9.56518	NA	HeLa	10.5	0.956522
ARF4	WT	NP_055995.4	SYNE2	23224	9|11	14.1421	20	10	1.72226e-05	2	0|0|0|0	0	1	1	1	1	1	14.7	11	0	7|5	12	6	6885	SYNE2_HUMAN	0.000735444338402898|0.000842146303952445	0.000788795	9.56518	NA	HeLa	0	11
ARF1	WT	NP_001138621.1	VAMP7	6845	9|6	28.2843	15	7.5	0.000534238	2	0|0|0|0	0	1	1	1	1	1	9.95	8.5	0	3|2	5	2.5	179	VAMP7_HUMAN	0.000780989154603685|0.000796223948447263	0.000788607	1.36603	NA	HeLa	0	8.5
ARF1	WT	NP_003135.2	SSR1	6745	9|6	28.2843	15	7.5	0.000334366	2	0|0|0|0	0	1	1	1	1	1	9.95	8.5	0	3|2	5	2.5	286	SSRA_HUMAN	0.000780989154603685|0.000796223948447263	0.000788607	1.36603	NA	HeLa	0	8.5
ARF1	WT	NP_001120676.1	HMOX2	3163	9|6	28.2843	15	7.5	0.000302622	2	0|0|0|0	0	1	1	1	1	1	9.95	8.5	0	4|4	8	4	316	HMOX2_HUMAN	0.000780989154603685|0.000796223948447263	0.000788607	1.36603	NA	HeLa	0	8.5
ARF1	WT	NP_001122390.2	MARK3	4140	9|6	28.2843	15	7.5	0.000126997	2	0|0|0|0	0	1	1	1	1	1	9.95	8.5	0	5|4	9	4.5	753	MARK3_HUMAN	0.000780989154603685|0.000796223948447263	0.000788607	1.36603	NA	HeLa	9	0.85
ARF4	WT	NP_776186.2	RABL3	285282	10|10	0	20	10	0.000502446	2	0|0|0|0	0	1	1	1	1	1	16.24	11	0	3|3	6	3	236	RABL3_HUMAN	0.000758464596229785|0.000817035817813433	0.00078775	5.25752	NA	HeLa	0	11
ARF4	WT	NP_001308062.1	GOSR2	9570	10|10	0	20	10	0.00046139	2	0|0|0|0	0	1	1	1	1	1	16.24	11	0	5|4	9	4.5	257	I3NI02_HUMAN	0.000758464596229785|0.000817035817813433	0.00078775	5.25752	NA	HeLa	0	11
ARF6	WT	NP_001076428.1	SCARB1	949	9|12	20.2031	21	10.5	0.000237696	2	0|0|0|0	0	1	1	1	1	1	14.7	11.5	0	6|6	12	6	506	SCRB1_HUMAN	0.000724860583161576|0.000849870437094257	0.000787366	11.2267	NA	HeLa	0	11.5
ARF1	WT	NP_004551.2	ROR2	4920	10|5	47.1405	15	7.5	0.000101409	2	0|0|0|0	0	1	1	1	1	1	8.31	8.5	0	4|2	6	3	943	ROR2_HUMAN	0.000805378803636635|0.000768078719063643	0.000786729	3.35251	NA	HeLa	0	8.5
ARF4	WT	NP_008877.1	SPTBN2	6712	11|9	14.1421	20	10	4.96139e-05	2	0|0|0|0	0	1	1	1	1	1	14.7	11	0	7|6	13	6.5	2390	SPTN2_HUMAN	0.000781484854056673|0.000791925331674421	0.000786705	0.938412	NA	HeLa	6	1.57143
ARF6	WT	NP_005505.2	HLA-B	3106	10|11	6.73435	21	10.5	0.00033225	2	0|0|0|0	0	1	1	1	1	1	16.24	11.5	0	4|5	9	4.5	362	1B07_HUMAN	0.000747288142146056|0.000825267164859049	0.000786278	7.01273	NA	HeLa	0	11.5
ARF6	WT	NP_001337031.1	AGAP3	116988	13|8	33.6718	21	10.5	0.000148854	2	0|0|0|0	0	1	1	1	1	1	13.13	11.5	0	8|5	13	6.5	808	AGAP3_HUMAN	0.000814570819099497|0.000751457348153428	0.000783014	5.69951	NA	HeLa	0	11.5
ARF1	WT	NP_001174.2	ATP6AP1	537	5|9	40.4061	14	7	0.000189901	2	0|0|0|0	0	1	1	1	1	1	8.31	8	0	2|3	5	2.5	470	VAS1_HUMAN	0.000683430558471883|0.000880659636598121	0.000782045	17.833	NA	HeLa	0	8
ARF1	WT	NP_001254703.1	IFT20	90410	6|8	20.2031	14	7	0.000564895	2	0|0|0|0	0	1	1	1	1	1	9.95	8	0	1|3	4	2	158	IFT20_HUMAN	0.000707820207504833|0.000852514407214502	0.000780167	13.1144	NA	HeLa	0	8
ARF1	WT	NP_689449.1	CDC42EP1	11135	7|7	0	14	7	0.000228269	2	0|0|0|0	0	1	1	1	1	1	11.55	8	0	5|5	10	5	391	BORG5_HUMAN	0.000732209856537784|0.000824369177830882	0.00077829	8.37304	NA	HeLa	5.5	1.23077
ARF1	WT	NP_001123996.1	AP1M1	8907	7|7	0	14	7	0.00020518	2	0|0|0|0	0	1	1	1	1	1	11.55	8	0	4|4	8	4	435	AP1M1_HUMAN	0.000732209856537784|0.000824369177830882	0.00077829	8.37304	NA	HeLa	0	8
ARF1	WT	NP_001006639.1	RAB37	326624	8|6	20.2031	14	7	0.000400239	2	0|0|0|0	0	1	1	1	1	1	9.95	8	0	2|2	4	2	223	RAB37_HUMAN	0.000756599505570734|0.000796223948447263	0.000776412	3.60874	NA	HeLa	0	8
ARF6	WT	NP_001278.1	CLCN7	1186	9|11	14.1421	20	10	0.000142294	2	0|0|0|0	0	1	1	1	1	1	14.7	11	0	6|8	14	7	805	CLCN7_HUMAN	0.000724860583161576|0.000825267164859049	0.000775064	9.1603	NA	HeLa	0	11
ARF4	WT	NP_115733.2	CCDC115	84317	11|8	22.3297	19	9.5	0.000625824	2	0|0|0|0	0	1	1	1	1	1	13.13	10.5	0	5|4	9	4.5	180	CC115_HUMAN	0.000781484854056673|0.00076681484553541	0.00077415	1.33996	NA	HeLa	0	10.5
ARF4	WT	NP_000024.2	ABCD1	215	11|8	22.3297	19	9.5	0.000151206	2	1|1|0|0	0.5	1	1	1	1	1	5.72	7	0	6|7	13	6.5	745	ABCD1_HUMAN	0.000781484854056673|0.00076681484553541	0.00077415	1.33996	NA	HeLa	0	10.5
ARF4	WT	NP_065875.3	ARHGAP21	57584	11|8	22.3297	19	9.5	5.75324e-05	2	0|0|0|0	0	1	1	1	1	1	13.13	10.5	0	7|4	11	5.5	1958	RHG21_HUMAN	0.000781484854056673|0.00076681484553541	0.00077415	1.33996	NA	HeLa	5	1.75
ARF6	WT	NP_001167531.1	OSBPL10	114884	10|10	0	20	10	0.000163639	2	1|2|0|0	0.75	1	1	1	1	1	6.31	6.28571	0	4|4	8	4	700	OSB10_HUMAN	0.000747288142146056|0.000800663892623842	0.000773976	4.87642	NA	HeLa	0	11
ARF6	WT	NP_004857.4	SCAMP1	9522	11|9	14.1421	20	10	0.000338897	2	0|0|0|0	0	1	1	1	1	1	14.7	11	0	9|6	15	7.5	338	SCAM1_HUMAN	0.000769715701130537|0.000776060620388635	0.000772888	0.58049	NA	HeLa	3	2.75
ARF1	WT	NP_001035963.1	SLC35A2	7355	6|7	10.8786	13	6.5	0.000210886	2	0|0|0|0	0	1	1	1	1	1	9.95	7.5	0	3|2	5	2.5	393	S35A2_HUMAN	0.000707820207504833|0.000824369177830882	0.000766095	10.7575	NA	HeLa	0	7.5
ARF1	WT	NP_001185907.1	SMAP2	64744	6|7	10.8786	13	6.5	0.000207715	2	0|0|0|0	0	1	1	1	1	1	9.95	7.5	0	4|4	8	4	399	SMAP2_HUMAN	0.000707820207504833|0.000824369177830882	0.000766095	10.7575	NA	HeLa	3	1.875
ARF1	WT	NP_001130029.1	GPR107	57720	6|7	10.8786	13	6.5	0.00013813	2	0|0|0|0	0	1	1	1	1	1	9.95	7.5	0	2|1	3	1.5	600	GP107_HUMAN	0.000707820207504833|0.000824369177830882	0.000766095	10.7575	NA	HeLa	0	7.5
ARF1	WT	NP_060710.3	KIRREL1	55243	6|7	10.8786	13	6.5	0.000109482	2	0|0|0|0	0	1	1	1	1	1	9.95	7.5	0	6|4	10	5	757	KIRR1_HUMAN	0.000707820207504833|0.000824369177830882	0.000766095	10.7575	NA	HeLa	3	1.875
ARF1	WT	NP_001264890.1	STIM1	6786	6|7	10.8786	13	6.5	0.000104776	2	0|0|0|0	0	1	1	1	1	1	9.95	7.5	0	3|4	7	3.5	791	G0XQ39_HUMAN	0.000707820207504833|0.000824369177830882	0.000766095	10.7575	NA	HeLa	0	7.5
ARF4	WT	NP_001310482.1	EFR3A	23167	8|10	15.7135	18	9	0.000135948	2	1|0|0|0	0.25	1	1	1	1	1	8.52	8	0	4|4	8	4	785	EFR3A_HUMAN	0.00071242408057601|0.000817035817813433	0.00076473	9.67291	NA	HeLa	4	2
ARF1	WT	NP_115733.2	CCDC115	84317	7|6	10.8786	13	6.5	0.000460434	2	0|0|0|0	0	1	1	1	1	1	9.95	7.5	0	3|3	6	3	180	CC115_HUMAN	0.000732209856537784|0.000796223948447263	0.000764217	5.92303	NA	HeLa	0	7.5
ARF1	WT	NP_001257382.1	WWP2	11060	7|6	10.8786	13	6.5	0.000109918	2	0|0|0|0	0	1	1	1	1	1	9.95	7.5	0	3|3	6	3	754	WWP2_HUMAN	0.000732209856537784|0.000796223948447263	0.000764217	5.92303	NA	HeLa	0	7.5
ARF1	WT	NP_078800.3	ATP13A3	79572	7|6	10.8786	13	6.5	6.76004e-05	2	0|0|0|0	0	1	1	1	1	1	9.95	7.5	0	3|4	7	3.5	1226	AT133_HUMAN	0.000732209856537784|0.000796223948447263	0.000764217	5.92303	NA	HeLa	0	7.5
ARF1	WT	NP_005397.1	ROCK1	6093	7|6	10.8786	13	6.5	6.12098e-05	2	0|0|0|0	0	1	1	1	1	1	9.95	7.5	0	5|4	9	4.5	1354	ROCK1_HUMAN	0.000732209856537784|0.000796223948447263	0.000764217	5.92303	NA	HeLa	2	2.5
ARF6	WT	NP_849193.1	STT3B	201595	8|11	22.3297	19	9.5	0.000131743	2	0|0|0|0	0	1	1	1	1	1	13.13	10.5	0	6|7	13	6.5	826	STT3B_HUMAN	0.000702433024177096|0.000825267164859049	0.00076385	11.3709	NA	HeLa	0	10.5
ARF4	WT	NP_001304759.1	JPH1	56704	9|9	0	18	9	0.000161452	2	0|0|0|0	0	1	1	1	1	1	14.7	10	0	5|5	10	5	661	JPH1_HUMAN	0.000735444338402898|0.000791925331674421	0.000763685	5.22966	NA	HeLa	3	2.5
ARF4	WT	NP_001123492.1	ATP6V0A1	535	9|9	0	18	9	0.00012735	2	0|0|0|0	0	1	1	1	1	1	14.7	10	0	7|6	13	6.5	838	VPP1_HUMAN	0.000735444338402898|0.000791925331674421	0.000763685	5.22966	NA	HeLa	0	10
ARF6	WT	NP_001073960.1	USP6NL	9712	9|10	7.44323	19	9.5	0.000128781	2	0|0|0|0	0	1	1	1	1	1	14.7	10.5	0	6|8	14	7	845	US6NL_HUMAN	0.000724860583161576|0.000800663892623842	0.000762762	7.02723	NA	HeLa	5.5	1.61538
ARF4	WT	NP_001107.2	ADCY9	115	10|8	15.7135	18	9	7.88762e-05	2	0|0|0|0	0	1	1	1	1	1	13.13	10	0	6|3	9	4.5	1353	ADCY9_HUMAN	0.000758464596229785|0.00076681484553541	0.00076264	0.774221	NA	HeLa	3	2.5
ARF1	WT	NP_001316468.1	SCAMP4	113178	8|5	32.6357	13	6.5	0.00044799	2	0|0|0|0	0	1	1	1	1	1	8.31	7.5	0	2|2	4	2	185	SCAM4_HUMAN	0.000756599505570734|0.000768078719063643	0.000762339	1.06475	NA	HeLa	0	7.5
ARF1	WT	NP_060244.2	CDKAL1	54901	8|5	32.6357	13	6.5	0.00014314	2	0|0|0|0	0	1	1	1	1	1	8.31	7.5	0	7|4	11	5.5	579	CDKAL_HUMAN	0.000756599505570734|0.000768078719063643	0.000762339	1.06475	NA	HeLa	0	7.5
ARF6	WT	NP_853553.1	AUP1	550	10|9	7.44323	19	9.5	0.000265414	2	0|0|0|0	0	1	1	1	1	1	14.7	10.5	0	6|5	11	5.5	410	AUP1_HUMAN	0.000747288142146056|0.000776060620388635	0.000761674	2.67112	NA	HeLa	0	10.5
ARF6	WT	NP_775945.1	DCBLD1	285761	11|8	22.3297	19	9.5	0.000201892	2	0|0|0|0	0	1	1	1	1	1	13.13	10.5	0	6|4	10	5	539	DCBD1_HUMAN	0.000769715701130537|0.000751457348153428	0.000760587	1.69745	NA	HeLa	0	10.5
ARF1	WT	NP_060945.2	TMEM165	55858	9|4	54.3928	13	6.5	0.000255797	2	0|0|0|0	0	1	1	1	1	1	6.63	7.5	0	3|2	5	2.5	324	TM165_HUMAN	0.000780989154603685|0.000739933489680024	0.000760461	3.81752	NA	HeLa	0	7.5
ARF1	WT	NP_001008539.3	SLC7A2	6542	9|4	54.3928	13	6.5	0.000125955	2	0|0|0|0	0	1	1	1	1	1	6.63	7.5	0	5|1	6	3	658	CTR2_HUMAN	0.000780989154603685|0.000739933489680024	0.000760461	3.81752	NA	HeLa	3	1.875
ARF1	WT	NP_055422.1	UBXN4	23190	10|3	76.15	13	6.5	0.000163146	2	0|0|0|0	0	1	1	1	1	1	4.89	7.5	0	4|1	5	2.5	508	UBXN4_HUMAN	0.000805378803636635|0.000711788260296404	0.000758584	8.72396	NA	HeLa	0	7.5
ARF1	WT	NP_001305099.1	MPP7	143098	10|3	76.15	13	6.5	0.000143886	2	0|0|0|0	0	1	1	1	1	1	4.89	7.5	0	5|3	8	4	576	MPP7_HUMAN	0.000805378803636635|0.000711788260296404	0.000758584	8.72396	NA	HeLa	3	1.875
ARF1	WT	NP_001263990.1	MFF	56947	4|8	47.1405	12	6	0.000223693	2	0|0|0|0	0	1	1	1	1	1	6.63	7	0	2|3	5	2.5	342	MFF_HUMAN	0.000659040909438933|0.000852514407214502	0.000755778	18.1014	NA	HeLa	0	7
ARF1	WT	NP_001041648.1	PHACTR4	65979	4|8	47.1405	12	6	0.000108978	2	0|0|0|0	0	1	1	1	1	1	6.63	7	0	3|5	8	4	702	PHAR4_HUMAN	0.000659040909438933|0.000852514407214502	0.000755778	18.1014	NA	HeLa	9.5	0.666667
ARF6	WT	NP_001136277.1	SLC6A8	6535	5|13	62.8539	18	9	0.000164948	2	0|0|0|0	0	1	1	1	1	1	8.31	10	0	4|8	12	6	625	SC6A8_HUMAN	0.000635150347223656|0.000874473709329464	0.000754812	22.4198	NA	HeLa	3	2.5
ARF4	WT	NP_060087.3	NOTCH1	4851	6|11	41.5945	17	8.5	3.94484e-05	2	0|0|0|0	0	1	1	1	1	1	9.95	9.5	0	3|5	8	4	2555	NOTC1_HUMAN	0.000666383564922235|0.000842146303952445	0.000754265	16.4774	NA	HeLa	3	2.375
ARF1	WT	NP_689677.1	TMEM199	147007	5|7	23.5702	12	6	0.000367802	2	0|0|0|0	0	1	1	1	1	1	8.31	7	0	3|3	6	3	208	TM199_HUMAN	0.000683430558471883|0.000824369177830882	0.0007539	13.2191	NA	HeLa	0	7
ARF1	WT	NP_036451.3	SLC39A6	25800	5|7	23.5702	12	6	0.000101328	2	0|0|0|0	0	1	1	1	1	1	8.31	7	0	3|5	8	4	755	S39A6_HUMAN	0.000683430558471883|0.000824369177830882	0.0007539	13.2191	NA	HeLa	3	1.75
ARF4	WT	NP_115497.4	MAGT1	84061	7|10	24.9567	17	8.5	0.000274634	2	0|0|0|0	0	1	1	1	1	1	11.55	9.5	0	5|4	9	4.5	367	MAGT1_HUMAN	0.000689403822749122|0.000817035817813433	0.00075322	11.9818	NA	HeLa	0	9.5
ARF1	WT	NP_001275.1	AP3S1	1176	6|6	0	12	6	0.000396388	2	0|0|0|0	0	1	1	1	1	1	9.95	7	0	3|4	7	3.5	193	AP3S1_HUMAN	0.000707820207504833|0.000796223948447263	0.000752022	8.31237	NA	HeLa	0	7
ARF4	WT	NP_060934.1	CISD1	55847	9|8	8.3189	17	8.5	0.000933247	2	0|0|0|0	0	1	1	1	1	1	13.13	9.5	0	3|2	5	2.5	108	CISD1_HUMAN	0.000735444338402898|0.00076681484553541	0.00075113	2.95319	NA	HeLa	0	9.5
ARF4	WT	NP_001128246.1	KLC2	64837	9|8	8.3189	17	8.5	0.000184937	2	0|0|0|0	0	1	1	1	1	1	13.13	9.5	0	5|3	8	4	545	KLC2_HUMAN	0.000735444338402898|0.00076681484553541	0.00075113	2.95319	NA	HeLa	2	3.16667
ARF6	WT	NP_001092281.1	SEPTIN8	23176	9|9	0	18	9	0.000213442	2	0|0|0|0	0	1	1	1	1	1	14.7	10	0	3|4	7	3.5	483	SEPT8_HUMAN	0.000724860583161576|0.000776060620388635	0.000750461	4.82422	NA	HeLa	0	10
ARF6	WT	NP_001107.2	ADCY9	115	9|9	0	18	9	7.61954e-05	2	0|0|0|0	0	1	1	1	1	1	14.7	10	0	6|5	11	5.5	1353	ADCY9_HUMAN	0.000724860583161576|0.000776060620388635	0.000750461	4.82422	NA	HeLa	3	2.5
ARF1	WT	NP_079150.3	KIAA0319L	79932	7|5	23.5702	12	6	7.29293e-05	2	0|0|0|0	0	1	1	1	1	1	8.31	7	0	5|4	9	4.5	1049	K319L_HUMAN	0.000732209856537784|0.000768078719063643	0.000750144	3.3811	NA	HeLa	0	7
ARF6	WT	NP_004883.3	SEC22B	9554	10|8	15.7135	18	9	0.000479499	2	0|0|0|0	0	1	1	1	1	1	13.13	10	0	5|6	11	5.5	215	SC22B_HUMAN	0.000747288142146056|0.000751457348153428	0.000749373	0.393406	NA	HeLa	0	10
ARF6	WT	NP_001120654.1	CEP55	55165	10|8	15.7135	18	9	0.000222182	2	1|0|0|0	0.25	1	1	1	1	1	8.52	8	0	5|4	9	4.5	464	CEP55_HUMAN	0.000747288142146056|0.000751457348153428	0.000749373	0.393406	NA	HeLa	2	3.33333
ARF1	WT	NP_005810.1	STX6	10228	8|4	47.1405	12	6	0.000300011	2	0|0|0|0	0	1	1	1	1	1	6.63	7	0	5|3	8	4	255	STX6_HUMAN	0.000756599505570734|0.000739933489680024	0.000748266	1.57493	NA	HeLa	0	7
ARF4	WT	NP_075053.2	SLC30A5	64924	6|10	35.3553	16	8	0.000124002	2	0|0|0|0	0	1	1	1	1	1	9.95	9	0	4|4	8	4	765	ZNT5_HUMAN	0.000666383564922235|0.000817035817813433	0.00074171	14.3624	NA	HeLa	0	9
ARF1	WT	NP_002818.1	PTPN1	5770	4|7	38.5695	11	5.5	0.000161213	2	0|0|0|0	0	1	1	1	1	1	6.63	6.5	0	4|6	10	5	435	PTN1_HUMAN	0.000659040909438933|0.000824369177830882	0.000741705	15.7616	NA	HeLa	0	6.5
ARF4	WT	NP_065143.2	ATP13A1	57130	7|9	17.6777	16	8	7.87889e-05	2	0|0|0|0	0	1	1	1	1	1	11.55	9	0	6|7	13	6.5	1204	AT131_HUMAN	0.000689403822749122|0.000791925331674421	0.000740665	9.78765	NA	HeLa	0	9
ARF1	WT	NP_004326.1	BST2	684	5|6	12.8565	11	5.5	0.000389598	2	0|0|0|0	0	1	1	1	1	1	8.31	6.5	0	2|2	4	2	180	BST2_HUMAN	0.000683430558471883|0.000796223948447263	0.000739827	10.7805	NA	HeLa	0	6.5
ARF4	WT	NP_076424.1	DDRGK1	65992	8|8	0	16	8	0.000302108	2	0|0|0|0	0	1	1	1	1	1	13.13	9	0	5|4	9	4.5	314	DDRGK_HUMAN	0.00071242408057601|0.00076681484553541	0.000739619	5.19998	NA	HeLa	0	9
ARF4	WT	NP_001263990.1	MFF	56947	8|8	0	16	8	0.000277374	2	0|0|0|0	0	1	1	1	1	1	13.13	9	0	3|2	5	2.5	342	MFF_HUMAN	0.00071242408057601|0.00076681484553541	0.000739619	5.19998	NA	HeLa	0	9
ARF4	WT	NP_149975.1	PIGS	94005	8|8	0	16	8	0.000170922	2	0|0|0|0	0	1	1	1	1	1	13.13	9	0	6|5	11	5.5	555	PIGS_HUMAN	0.00071242408057601|0.00076681484553541	0.000739619	5.19998	NA	HeLa	0	9
ARF4	WT	NP_001020527.2	ANO6	196527	8|8	0	16	8	0.000104244	2	0|0|0|0	0	1	1	1	1	1	13.13	9	0	4|7	11	5.5	910	ANO6_HUMAN	0.00071242408057601|0.00076681484553541	0.000739619	5.19998	NA	HeLa	0	9
ARF4	WT	NP_001139433.1	SLC12A4	6560	8|8	0	16	8	8.79164e-05	2	0|0|0|0	0	1	1	1	1	1	13.13	9	0	6|5	11	5.5	1079	S12A4_HUMAN	0.00071242408057601|0.00076681484553541	0.000739619	5.19998	NA	HeLa	0	9
ARF4	WT	NP_001166184.1	GOLGA4	2803	8|8	0	16	8	4.22924e-05	2	0|0|0|0	0	1	1	1	1	1	13.13	9	0	6|5	11	5.5	2243	GOGA4_HUMAN	0.00071242408057601|0.00076681484553541	0.000739619	5.19998	NA	HeLa	0	9
ARF6	WT	NP_001329.1	CXADR	1525	8|9	8.3189	17	8.5	0.000266753	2	0|0|0|0	0	1	1	1	1	1	13.13	9.5	0	5|5	10	5	365	CXAR_HUMAN	0.000702433024177096|0.000776060620388635	0.000739247	7.04265	NA	HeLa	4	1.9
ARF6	WT	NP_057004.1	RPS27L	51065	9|8	8.3189	17	8.5	0.00115911	2	0|0|0|0	0	1	1	1	1	1	13.13	9.5	0	1|2	3	1.5	84	RS27L_HUMAN	0.000724860583161576|0.000751457348153428	0.000738159	2.54779	contaminant	HeLa	0	9.5
ARF4	WT	NP_036595.2	ATP6V0A2	23545	10|6	35.3553	16	8	0.00011082	2	0|0|0|0	0	1	1	1	1	1	9.95	9	0	6|4	10	5	856	VPP2_HUMAN	0.000758464596229785|0.000716593873257386	0.000737529	4.01436	NA	HeLa	0	9
ARF4	WT	NP_003934.1	STBD1	8987	11|5	53.033	16	8	0.000264977	2	0|0|0|0	0	1	1	1	1	1	8.31	9	0	5|3	8	4	358	STBD1_HUMAN	0.000781484854056673|0.000691483387118375	0.000736484	8.64114	NA	HeLa	0	9
ARF1	WT	NP_056285.1	RAB11FIP5	26056	8|3	64.2824	11	5.5	0.000107393	2	0|0|0|0	0	1	1	1	1	1	4.89	6.5	0	8|2	10	5	653	RFIP5_HUMAN	0.000756599505570734|0.000711788260296404	0.000734194	4.3158	NA	HeLa	0	6.5
ARF4	WT	NP_085056.2	CYB5B	80777	4|11	65.9966	15	7.5	0.000592886	2	0|0|0|0	0	1	1	1	1	1	6.63	8.5	0	2|4	6	3	150	CYB5B_HUMAN	0.000620343049268459|0.000842146303952445	0.000731245	21.4482	NA	HeLa	0	8.5
ARF4	WT	NP_076997.1	TMEM109	79073	7|8	9.42809	15	7.5	0.000365979	2	0|0|0|0	0	1	1	1	1	1	11.55	8.5	0	2|3	5	2.5	243	TM109_HUMAN	0.000689403822749122|0.00076681484553541	0.000728109	7.51781	NA	HeLa	0	8.5
ARF4	WT	NP_057105.2	UBE2J1	51465	7|8	9.42809	15	7.5	0.000279663	2	0|0|0|0	0	1	1	1	1	1	11.55	8.5	0	4|4	8	4	318	UB2J1_HUMAN	0.000689403822749122|0.00076681484553541	0.000728109	7.51781	NA	HeLa	0	8.5
ARF6	WT	NP_001244109.1	SLC20A2	6575	7|9	17.6777	16	8	0.000140549	2	0|0|0|0	0	1	1	1	1	1	11.55	9	0	5|6	11	5.5	652	S20A2_HUMAN	0.000680005465192616|0.000776060620388635	0.000728033	9.32942	NA	HeLa	0	9
ARF6	WT	NP_001001396.1	ATP2B4	493	7|9	17.6777	16	8	7.83228e-05	2	0|0|0|0	0	1	1	1	1	1	11.55	9	0	4|6	10	5	1170	AT2B4_HUMAN	0.000680005465192616|0.000776060620388635	0.000728033	9.32942	NA	HeLa	0	9
ARF1	WT	NP_003617.1	PPFIA1	8500	4|6	28.2843	10	5	5.30386e-05	2	0|0|0|0	0	1	1	1	1	1	6.63	6	0	3|5	8	4	1202	LIPA1_HUMAN	0.000659040909438933|0.000796223948447263	0.000727632	13.3313	NA	HeLa	4	1.2
ARF4	WT	NP_001185838.1	ATP6V1F	9296	8|7	9.42809	15	7.5	0.000604986	2	0|0|0|0	0	1	1	1	1	1	11.55	8.5	0	4|3	7	3.5	147	VATF_HUMAN	0.00071242408057601|0.000741704359396398	0.000727064	2.84766	NA	HeLa	0	8.5
ARF4	WT	NP_001273349.1	EMC4	51234	8|7	9.42809	15	7.5	0.000596865	2	0|0|0|0	0	1	1	1	1	1	11.55	8.5	0	4|4	8	4	149	EMC4_HUMAN	0.00071242408057601|0.000741704359396398	0.000727064	2.84766	NA	HeLa	0	8.5
ARF4	WT	NP_001017408.1	GOPC	57120	8|7	9.42809	15	7.5	0.000195888	2	0|0|0|0	0	1	1	1	1	1	11.55	8.5	0	3|2	5	2.5	454	GOPC_HUMAN	0.00071242408057601|0.000741704359396398	0.000727064	2.84766	NA	HeLa	0	8.5
ARF6	WT	NP_001257551.1	SLC16A7	9194	8|8	0	16	8	0.000191711	2	0|1|0|0	0.25	1	1	1	1	1	8.52	7.2	0	4|3	7	3.5	478	MOT2_HUMAN	0.000702433024177096|0.000751457348153428	0.000726945	4.76864	NA	HeLa	0	9
ARF6	WT	NP_001118.3	AP1B1	162	9|7	17.6777	16	8	9.65623e-05	2	0|0|0|0	0	1	1	1	1	1	11.55	9	0	4|4	8	4	949	AP1B1_HUMAN	0.000724860583161576|0.00072685407591822	0.000725857	0.1942	NA	HeLa	0	9
ARF1	WT	NP_001092257.1	BET1L	51272	5|5	0	10	5	0.000574346	2	0|0|0|0	0	1	1	1	1	1	8.31	6	0	2|3	5	2.5	111	BET1L_HUMAN	0.000683430558471883|0.000768078719063643	0.000725755	8.24732	NA	HeLa	0	6
ARF1	WT	NP_075385.1	MARCKSL1	65108	5|5	0	10	5	0.000326935	2	0|0|0|0	0	1	1	1	1	1	8.31	6	0	2|2	4	2	195	MRP_HUMAN	0.000683430558471883|0.000768078719063643	0.000725755	8.24732	NA	HeLa	2.5	1.71429
ARF1	WT	NP_002568.2	PAK2	5062	5|5	0	10	5	0.000121665	2	0|0|0|0	0	1	1	1	1	1	8.31	6	0	3|2	5	2.5	524	PAK2_HUMAN	0.000683430558471883|0.000768078719063643	0.000725755	8.24732	NA	HeLa	5	1
ARF4	WT	NP_064539.1	EMC7	56851	10|5	47.1405	15	7.5	0.000367492	2	0|0|0|0	0	1	1	1	1	1	8.31	8.5	0	4|3	7	3.5	242	EMC7_HUMAN	0.000758464596229785|0.000691483387118375	0.000724974	6.53304	NA	HeLa	0	8.5
ARF4	WT	NP_001166216.1	SEC23B	10483	10|5	47.1405	15	7.5	0.000115949	2	0|0|0|0	0	1	1	1	1	1	8.31	8.5	0	6|1	7	3.5	767	SC23B_HUMAN	0.000758464596229785|0.000691483387118375	0.000724974	6.53304	NA	HeLa	3.5	1.88889
ARF1	WT	NP_067026.3	SRPRB	58477	6|4	28.2843	10	5	0.000235249	2	0|0|0|0	0	1	1	1	1	1	6.63	6	0	4|3	7	3.5	271	SRPRB_HUMAN	0.000707820207504833|0.000739933489680024	0.000723877	3.13693	NA	HeLa	0	6
ARF1	WT	NP_001177921.1	SLC33A1	9197	7|3	56.5685	10	5	0.000116125	2	0|0|0|0	0	1	1	1	1	1	4.89	6	0	3|2	5	2.5	549	ACATN_HUMAN	0.000732209856537784|0.000711788260296404	0.000721999	2.00004	NA	HeLa	0	6
ARF1	WT	NP_001158087.1	FZD6	8323	7|3	56.5685	10	5	9.03008e-05	2	0|0|0|0	0	1	1	1	1	1	4.89	6	0	1|1	2	1	706	FZD6_HUMAN	0.000732209856537784|0.000711788260296404	0.000721999	2.00004	NA	HeLa	0	6
ARF1	WT	NP_056272.2	ZDHHC5	25921	7|3	56.5685	10	5	8.91642e-05	2	0|0|0|0	0	1	1	1	1	1	4.89	6	0	5|2	7	3.5	715	ZDHC5_HUMAN	0.000732209856537784|0.000711788260296404	0.000721999	2.00004	NA	HeLa	4	1.2
ARF6	WT	NP_056295.1	NECTIN3	25945	5|10	47.1405	15	7.5	0.000156485	2	0|0|0|0	0	1	1	1	1	1	8.31	8.5	0	5|7	12	6	549	NECT3_HUMAN	0.000635150347223656|0.000800663892623842	0.000717907	16.3024	NA	HeLa	0	8.5
ARF4	WT	NP_001273416.1	TMEM87A	25963	5|9	40.4061	14	7	0.000168024	2	0|0|0|0	0	1	1	1	1	1	8.31	8	0	2|4	6	3	494	TM87A_HUMAN	0.000643363307095347|0.000791925331674421	0.000717644	14.6381	NA	HeLa	0	8
ARF6	WT	NP_003565.4	VAPA	9218	6|9	28.2843	15	7.5	0.000292212	2	0|0|0|0	0	1	1	1	1	1	9.95	8.5	0	4|6	10	5	294	VAPA_HUMAN	0.000657577906208136|0.000776060620388635	0.000716819	11.6877	NA	HeLa	0	8.5
ARF4	WT	NP_001121903.1	SLC39A14	23516	6|8	20.2031	14	7	0.000168708	2	0|0|0|0	0	1	1	1	1	1	9.95	8	0	3|3	6	3	492	S39AE_HUMAN	0.000666383564922235|0.00076681484553541	0.000716599	9.91009	NA	HeLa	3	2
ARF4	WT	NP_056382.1	SLITRK5	26050	6|8	20.2031	14	7	8.66431e-05	2	0|0|0|0	0	1	1	1	1	1	9.95	8	0	4|5	9	4.5	958	SLIK5_HUMAN	0.000666383564922235|0.00076681484553541	0.000716599	9.91009	NA	HeLa	0	8
ARF6	WT	NP_076997.1	TMEM109	79073	7|8	9.42809	15	7.5	0.00035354	2	0|0|0|0	0	1	1	1	1	1	11.55	8.5	0	2|2	4	2	243	TM109_HUMAN	0.000680005465192616|0.000751457348153428	0.000715731	7.05909	NA	HeLa	0	8.5
ARF6	WT	NP_056183.2	PANX1	24145	7|8	9.42809	15	7.5	0.000201667	2	0|0|0|0	0	1	1	1	1	1	11.55	8.5	0	3|4	7	3.5	426	PANX1_HUMAN	0.000680005465192616|0.000751457348153428	0.000715731	7.05909	NA	HeLa	0	8.5
ARF6	WT	NP_060710.3	KIRREL1	55243	7|8	9.42809	15	7.5	0.000113488	2	0|0|0|0	0	1	1	1	1	1	11.55	8.5	0	6|6	12	6	757	KIRR1_HUMAN	0.000680005465192616|0.000751457348153428	0.000715731	7.05909	NA	HeLa	3	2.125
ARF4	WT	NP_055246.2	PALD1	27143	7|7	0	14	7	9.69674e-05	2	0|0|0|0	0	1	1	1	1	1	11.55	8	0	5|4	9	4.5	856	PALD_HUMAN	0.000689403822749122|0.000741704359396398	0.000715554	5.16831	NA	HeLa	5	1.33333
ARF6	WT	NP_001139433.1	SLC12A4	6560	8|7	9.42809	15	7.5	7.96203e-05	2	0|0|0|0	0	1	1	1	1	1	11.55	8.5	0	8|7	15	7.5	1079	S12A4_HUMAN	0.000702433024177096|0.00072685407591822	0.000714644	2.41635	NA	HeLa	0	8.5
ARF4	WT	NP_006058.1	EMC8	10328	8|6	20.2031	14	7	0.000395258	2	0|0|0|0	0	1	1	1	1	1	9.95	8	0	3|5	8	4	210	EMC8_HUMAN	0.00071242408057601|0.000716593873257386	0.000714509	0.412659	NA	HeLa	0	8
ARF4	WT	NP_001295302.1	FKBP8	23770	8|6	20.2031	14	7	0.000201466	2	0|0|0|0	0	1	1	1	1	1	9.95	8	0	5|5	10	5	412	FKBP8_HUMAN	0.00071242408057601|0.000716593873257386	0.000714509	0.412659	NA	HeLa	0	8
ARF4	WT	NP_001012426.1	FOXP4	116113	8|6	20.2031	14	7	0.000122065	2	0|0|0|0	0	1	1	1	1	1	9.95	8	0	3|2	5	2.5	680	FOXP4_HUMAN	0.00071242408057601|0.000716593873257386	0.000714509	0.412659	NA	HeLa	0	8
ARF4	WT	NP_776152.1	PDZD8	118987	8|6	20.2031	14	7	7.19273e-05	2	0|0|0|0	0	1	1	1	1	1	9.95	8	0	6|5	11	5.5	1154	PDZD8_HUMAN	0.00071242408057601|0.000716593873257386	0.000714509	0.412659	NA	HeLa	0	8
ARF1	WT	NP_005859.1	BET1	10282	4|5	15.7135	9	4.5	0.000486247	2	0|0|0|0	0	1	1	1	1	1	6.63	5.5	0	2|2	4	2	118	BET1_HUMAN	0.000659040909438933|0.000768078719063643	0.00071356	10.8052	NA	HeLa	0	5.5
ARF1	WT	NP_006058.1	EMC8	10328	4|5	15.7135	9	4.5	0.000273225	2	0|0|0|0	0	1	1	1	1	1	6.63	5.5	0	2|2	4	2	210	EMC8_HUMAN	0.000659040909438933|0.000768078719063643	0.00071356	10.8052	NA	HeLa	0	5.5
ARF1	WT	NP_001317278.1	UBIAD1	29914	4|5	15.7135	9	4.5	0.00027193	2	0|0|0|0	0	1	1	1	1	1	6.63	5.5	0	2|2	4	2	211	UBIA1_HUMAN	0.000659040909438933|0.000768078719063643	0.00071356	10.8052	NA	HeLa	0	5.5
ARF1	WT	NP_001304106.1	CHCHD3	54927	4|5	15.7135	9	4.5	0.000247315	2	0|0|0|0	0	1	1	1	1	1	6.63	5.5	0	2|3	5	2.5	232	MIC19_HUMAN	0.000659040909438933|0.000768078719063643	0.00071356	10.8052	NA	HeLa	0	5.5
ARF1	WT	NP_001136277.1	SLC6A8	6535	4|5	15.7135	9	4.5	9.18034e-05	2	0|0|0|0	0	1	1	1	1	1	6.63	5.5	0	3|2	5	2.5	625	SC6A8_HUMAN	0.000659040909438933|0.000768078719063643	0.00071356	10.8052	NA	HeLa	3	1.375
ARF1	WT	NP_000201.2	ITGA6	3655	4|5	15.7135	9	4.5	5.34736e-05	2	0|0|0|0	0	1	1	1	1	1	6.63	5.5	0	2|3	5	2.5	1073	ITA6_HUMAN	0.000659040909438933|0.000768078719063643	0.00071356	10.8052	NA	HeLa	2	1.83333
ARF6	WT	NP_001127853.1	TBC1D5	9779	9|6	28.2843	15	7.5	0.000105153	2	0|0|0|0	0	1	1	1	1	1	9.95	8.5	0	4|4	8	4	817	TBCD5_HUMAN	0.000724860583161576|0.000702250803683013	0.000713556	2.24054	NA	HeLa	0	8.5
ARF1	WT	NP_001091081.1	GPR89A	653519	5|4	15.7135	9	4.5	0.000126104	2	0|0|0|0	0	1	1	1	1	1	6.63	5.5	0	3|3	6	3	455	GPHRB_HUMAN	0.000683430558471883|0.000739933489680024	0.000711682	5.61397	NA	HeLa	0	5.5
ARF1	WT	NP_003036.1	SLC7A1	6541	5|4	15.7135	9	4.5	9.12196e-05	2	0|0|0|0	0	1	1	1	1	1	6.63	5.5	0	4|3	7	3.5	629	CTR1_HUMAN	0.000683430558471883|0.000739933489680024	0.000711682	5.61397	NA	HeLa	0	5.5
ARF1	WT	NP_001127853.1	TBC1D5	9779	5|4	15.7135	9	4.5	7.02291e-05	2	0|0|0|0	0	1	1	1	1	1	6.63	5.5	0	3|2	5	2.5	817	TBCD5_HUMAN	0.000683430558471883|0.000739933489680024	0.000711682	5.61397	NA	HeLa	0	5.5
ARF1	WT	NP_001107604.1	NBEAL1	65065	5|4	15.7135	9	4.5	2.12981e-05	2	0|0|0|0	0	1	1	1	1	1	6.63	5.5	0	3|3	6	3	2694	NBEL1_HUMAN	0.000683430558471883|0.000739933489680024	0.000711682	5.61397	NA	HeLa	0	5.5
ARF1	WT	NP_056183.2	PANX1	24145	6|3	47.1405	9	4.5	0.000134688	2	0|0|0|0	0	1	1	1	1	1	4.89	5.5	0	3|1	4	2	426	PANX1_HUMAN	0.000707820207504833|0.000711788260296404	0.000709804	0.395297	NA	HeLa	0	5.5
ARF1	WT	NP_009133.2	AKAP10	11216	6|3	47.1405	9	4.5	8.66724e-05	2	0|0|0|0	0	1	1	1	1	1	4.89	5.5	0	5|3	8	4	662	AKA10_HUMAN	0.000707820207504833|0.000711788260296404	0.000709804	0.395297	NA	HeLa	0	5.5
ARF1	WT	NP_001107.2	ADCY9	115	6|3	47.1405	9	4.5	4.24074e-05	2	0|0|0|0	0	1	1	1	1	1	4.89	5.5	0	3|1	4	2	1353	ADCY9_HUMAN	0.000707820207504833|0.000711788260296404	0.000709804	0.395297	NA	HeLa	3	1.375
ARF4	WT	NP_001157704.1	DDHD2	23259	4|9	54.3928	13	6.5	0.000108404	2	0|0|0|0	0	1	1	1	1	1	6.63	7.5	0	3|5	8	4	711	DDHD2_HUMAN	0.000620343049268459|0.000791925331674421	0.000706134	17.1819	NA	HeLa	0	7.5
ARF4	WT	NP_005505.2	HLA-B	3106	5|8	32.6357	13	6.5	0.000212915	2	0|0|0|0	0	1	1	1	1	1	8.31	7.5	0	3|5	8	4	362	1B07_HUMAN	0.000643363307095347|0.00076681484553541	0.000705089	12.3805	NA	HeLa	0	7.5
ARF4	WT	NP_006030.2	MRC2	9902	5|8	32.6357	13	6.5	5.21131e-05	2	0|0|0|0	0	1	1	1	1	1	8.31	7.5	0	3|5	8	4	1479	MRC2_HUMAN	0.000643363307095347|0.00076681484553541	0.000705089	12.3805	NA	HeLa	0	7.5
ARF6	WT	NP_001269348.1	NDUFA5	4698	6|8	20.2031	14	7	0.00079389	2	0|0|0|0	0	1	1	1	1	1	9.95	8	0	2|2	4	2	101	NDUA5_HUMAN	0.000657577906208136|0.000751457348153428	0.000704518	9.42245	NA	HeLa	0	8
ARF6	WT	NP_001191169.1	TBC1D10A	83874	6|8	20.2031	14	7	0.000155695	2	0|0|0|0	0	1	1	1	1	1	9.95	8	0	4|5	9	4.5	515	TB10A_HUMAN	0.000657577906208136|0.000751457348153428	0.000704518	9.42245	NA	HeLa	0	8
ARF6	WT	NP_000469.3	ALPL	249	6|8	20.2031	14	7	0.000153021	2	0|0|0|0	0	1	1	1	1	1	9.95	8	0	4|5	9	4.5	524	PPBT_HUMAN	0.000657577906208136|0.000751457348153428	0.000704518	9.42245	NA	HeLa	0	8
ARF4	WT	NP_060937.1	USE1	55850	6|7	10.8786	13	6.5	0.000297588	2	0|0|0|0	0	1	1	1	1	1	9.95	7.5	0	3|4	7	3.5	259	USE1_HUMAN	0.000666383564922235|0.000741704359396398	0.000704044	7.56485	NA	HeLa	0	7.5
ARF4	WT	NP_000913.2	PDE3B	5140	6|7	10.8786	13	6.5	6.93123e-05	2	0|0|0|0	0	1	1	1	1	1	9.95	7.5	0	3|4	7	3.5	1112	PDE3B_HUMAN	0.000666383564922235|0.000741704359396398	0.000704044	7.56485	NA	HeLa	0	7.5
ARF6	WT	NP_001127839.2	SLC6A6	6533	7|7	0	14	7	0.000111211	2	0|0|0|0	0	1	1	1	1	1	11.55	8	0	3|4	7	3.5	721	SC6A6_HUMAN	0.000680005465192616|0.00072685407591822	0.00070343	4.70935	NA	HeLa	0	8
ARF6	WT	NP_001159632.1	PPP1R9A	55607	7|7	0	14	7	5.83573e-05	2	0|0|0|0	0	1	1	1	1	1	11.55	8	0	5|5	10	5	1374	NEB1_HUMAN	0.000680005465192616|0.00072685407591822	0.00070343	4.70935	NA	HeLa	0	8
ARF6	WT	NP_064583.2	CCDC47	57003	8|6	20.2031	14	7	0.00016601	2	0|0|0|0	0	1	1	1	1	1	9.95	8	0	4|2	6	3	483	CCD47_HUMAN	0.000702433024177096|0.000702250803683013	0.000702342	0.0183457	NA	HeLa	0	8
ARF6	WT	NP_001171866.1	EPB41L5	57669	8|6	20.2031	14	7	0.000116715	2	0|0|0|0	0	1	1	1	1	1	9.95	8	0	6|5	11	5.5	687	E41L5_HUMAN	0.000702433024177096|0.000702250803683013	0.000702342	0.0183457	NA	HeLa	4.5	1.45455
ARF4	WT	NP_060377.1	LAMTOR1	55004	8|5	32.6357	13	6.5	0.000478728	2	0|0|0|0	0	1	1	1	1	1	8.31	7.5	0	5|3	8	4	161	LTOR1_HUMAN	0.00071242408057601|0.000691483387118375	0.000701954	2.10944	NA	HeLa	0	7.5
ARF1	WT	NP_005505.2	HLA-B	3106	3|5	35.3553	8	4	0.000140889	2	0|0|0|0	0	1	1	1	1	1	4.89	5	0	2|3	5	2.5	362	1B07_HUMAN	0.000634651260405982|0.000768078719063643	0.000701365	13.452	NA	HeLa	0	5
ARF1	WT	NP_001307636.1	PKN2	5586	3|5	35.3553	8	4	5.44892e-05	2	0|0|0|0	0	1	1	1	1	1	4.89	5	0	2|4	6	3	936	PKN2_HUMAN	0.000634651260405982|0.000768078719063643	0.000701365	13.452	NA	HeLa	2	1.66667
ARF1	WT	NP_006402.1	AGPAT1	10554	4|4	0	8	4	0.000180219	2	0|0|0|0	0	1	1	1	1	1	6.63	5	0	1|1	2	1	283	PLCA_HUMAN	0.000659040909438933|0.000739933489680024	0.000699487	8.17738	NA	HeLa	0	5
ARF1	WT	NP_000608.1	SLC11A2	4891	4|4	0	8	4	9.09125e-05	2	0|0|0|0	0	1	1	1	1	1	6.63	5	0	1|2	3	1.5	561	NRAM2_HUMAN	0.000659040909438933|0.000739933489680024	0.000699487	8.17738	NA	HeLa	0	5
ARF1	WT	NP_001123553.1	PLD1	5337	4|4	0	8	4	4.92296e-05	2	0|0|0|0	0	1	1	1	1	1	6.63	5	0	3|3	6	3	1036	Q59EA4_HUMAN	0.000659040909438933|0.000739933489680024	0.000699487	8.17738	NA	HeLa	0	5
ARF1	WT	NP_001001323.1	ATP2B1	490	4|4	0	8	4	4.3369e-05	2	0|0|0|0	0	1	1	1	1	1	6.63	5	0	4|2	6	3	1176	AT2B1_HUMAN	0.000659040909438933|0.000739933489680024	0.000699487	8.17738	NA	HeLa	12.5	0.37037
ARF1	WT	NP_006773.2	ZFPL1	7542	5|3	35.3553	8	4	0.000164522	2	0|0|0|0	0	1	1	1	1	1	4.89	5	0	3|1	4	2	310	ZFPL1_HUMAN	0.000683430558471883|0.000711788260296404	0.000697609	2.87438	NA	HeLa	0	5
ARF1	WT	NP_057050.1	ERGIC3	51614	5|3	35.3553	8	4	0.000133164	2	0|0|0|0	0	1	1	1	1	1	4.89	5	0	3|2	5	2.5	383	ERGI3_HUMAN	0.000683430558471883|0.000711788260296404	0.000697609	2.87438	NA	HeLa	0	5
ARF1	WT	NP_001273438.1	SLC35B2	347734	5|3	35.3553	8	4	0.000119442	2	0|0|0|0	0	1	1	1	1	1	4.89	5	0	5|3	8	4	427	S35B2_HUMAN	0.000683430558471883|0.000711788260296404	0.000697609	2.87438	NA	HeLa	0	5
ARF1	WT	NP_001192135.1	SLC19A1	6573	5|3	35.3553	8	4	0.000104298	2	0|0|0|0	0	1	1	1	1	1	4.89	5	0	2|2	4	2	489	S19A1_HUMAN	0.000683430558471883|0.000711788260296404	0.000697609	2.87438	NA	HeLa	2	1.66667
ARF1	WT	NP_001006618.1	MAPKAP1	79109	5|3	35.3553	8	4	9.77048e-05	2	0|0|0|0	0	1	1	1	1	1	4.89	5	0	1|1	2	1	522	SIN1_HUMAN	0.000683430558471883|0.000711788260296404	0.000697609	2.87438	NA	HeLa	3	1.25
ARF1	WT	NP_001020527.2	ANO6	196527	5|3	35.3553	8	4	5.60461e-05	2	0|0|0|0	0	1	1	1	1	1	4.89	5	0	3|3	6	3	910	ANO6_HUMAN	0.000683430558471883|0.000711788260296404	0.000697609	2.87438	NA	HeLa	0	5
ARF1	WT	NP_036365.1	RAB3GAP1	22930	5|3	35.3553	8	4	5.19897e-05	2	0|0|0|0	0	1	1	1	1	1	4.89	5	0	3|1	4	2	981	RB3GP_HUMAN	0.000683430558471883|0.000711788260296404	0.000697609	2.87438	NA	HeLa	0	5
ARF4	WT	NP_001071643.1	SLC29A1	2030	5|7	23.5702	12	6	0.000156023	2	0|0|0|0	0	1	1	1	1	1	8.31	7	0	3|5	8	4	456	S29A1_HUMAN	0.000643363307095347|0.000741704359396398	0.000692534	10.041	NA	HeLa	4	1.4
ARF4	WT	NP_079199.2	NUP210	23225	5|7	23.5702	12	6	3.77034e-05	2	0|0|0|0	0	1	1	1	1	1	8.31	7	0	4|4	8	4	1887	PO210_HUMAN	0.000643363307095347|0.000741704359396398	0.000692534	10.041	NA	HeLa	0	7
ARF4	WT	NP_001091081.1	GPR89A	653519	6|6	0	12	6	0.000156366	2	0|0|0|0	0	1	1	1	1	1	9.95	7	0	4|3	7	3.5	455	GPHRB_HUMAN	0.000666383564922235|0.000716593873257386	0.000691489	5.13444	NA	HeLa	0	7
ARF4	WT	NP_001139490.1	TJAP1	93643	6|6	0	12	6	0.000130066	2	0|0|0|0	0	1	1	1	1	1	9.95	7	0	4|3	7	3.5	547	TJAP1_HUMAN	0.000666383564922235|0.000716593873257386	0.000691489	5.13444	NA	HeLa	0	7
ARF4	WT	NP_001185845.1	PPFIBP1	8496	6|6	0	12	6	7.25983e-05	2	0|0|0|0	0	1	1	1	1	1	9.95	7	0	5|5	10	5	980	LIPB1_HUMAN	0.000666383564922235|0.000716593873257386	0.000691489	5.13444	NA	HeLa	6	1
ARF4	WT	NP_065880.2	RIC1	57589	6|6	0	12	6	4.99974e-05	2	0|0|0|0	0	1	1	1	1	1	9.95	7	0	4|4	8	4	1423	RIC1_HUMAN	0.000666383564922235|0.000716593873257386	0.000691489	5.13444	NA	HeLa	0	7
ARF6	WT	NP_037397.2	VPS51	738	7|6	10.8786	13	6.5	9.52117e-05	2	0|0|0|0	0	1	1	1	1	1	9.95	7.5	0	4|3	7	3.5	782	VPS51_HUMAN	0.000680005465192616|0.000702250803683013	0.000691128	2.27596	NA	HeLa	3	1.875
ARF6	WT	NP_001120716.1	LRRC8A	56262	7|6	10.8786	13	6.5	9.19205e-05	2	0|0|0|0	0	1	1	1	1	1	9.95	7.5	0	6|5	11	5.5	810	LRC8A_HUMAN	0.000680005465192616|0.000702250803683013	0.000691128	2.27596	NA	HeLa	0	7.5
ARF6	WT	NP_001243359.1	STON2	85439	7|6	10.8786	13	6.5	8.093e-05	2	0|0|0|0	0	1	1	1	1	1	9.95	7.5	0	3|2	5	2.5	920	STON2_HUMAN	0.000680005465192616|0.000702250803683013	0.000691128	2.27596	NA	HeLa	0	7.5
ARF6	WT	NP_001123553.1	PLD1	5337	7|6	10.8786	13	6.5	7.18683e-05	2	0|0|0|0	0	1	1	1	1	1	9.95	7.5	0	5|5	10	5	1036	Q59EA4_HUMAN	0.000680005465192616|0.000702250803683013	0.000691128	2.27596	NA	HeLa	0	7.5
ARF4	WT	NP_001177921.1	SLC33A1	9197	7|5	23.5702	12	6	0.000129593	2	0|0|0|0	0	1	1	1	1	1	8.31	7	0	4|3	7	3.5	549	ACATN_HUMAN	0.000689403822749122|0.000691483387118375	0.000690444	0.212975	NA	HeLa	0	7
ARF4	WT	NP_003050.2	SLC22A4	6583	7|5	23.5702	12	6	0.000129122	2	0|0|0|0	0	1	1	1	1	1	8.31	7	0	4|3	7	3.5	551	S22A4_HUMAN	0.000689403822749122|0.000691483387118375	0.000690444	0.212975	NA	HeLa	0	7
ARF6	WT	NP_001006618.1	MAPKAP1	79109	8|5	32.6357	13	6.5	0.000142635	2	0|0|0|0	0	1	1	1	1	1	8.31	7.5	0	4|2	6	3	522	SIN1_HUMAN	0.000702433024177096|0.000677647531447806	0.00069004	2.53985	NA	HeLa	3	1.875
ARF6	WT	NP_060093.3	CNNM3	26505	8|5	32.6357	13	6.5	0.000105312	2	0|0|0|0	0	1	1	1	1	1	8.31	7.5	0	3|2	5	2.5	707	CNNM3_HUMAN	0.000702433024177096|0.000677647531447806	0.00069004	2.53985	NA	HeLa	0	7.5
ARF6	WT	NP_001171678.1	SLITRK4	139065	8|5	32.6357	13	6.5	8.89553e-05	2	0|0|0|0	0	1	1	1	1	1	8.31	7.5	0	4|4	8	4	837	SLIK4_HUMAN	0.000702433024177096|0.000677647531447806	0.00069004	2.53985	NA	HeLa	0	7.5
ARF4	WT	NP_054772.1	FLVCR1	28982	8|4	47.1405	12	6	0.000128192	2	0|0|0|0	0	1	1	1	1	1	6.63	7	0	3|2	5	2.5	555	FLVC1_HUMAN	0.00071242408057601|0.000666372900979363	0.000689398	4.72341	NA	HeLa	0	7
ARF4	WT	NP_001156769.1	MARK2	2011	8|4	47.1405	12	6	0.000100347	2	0|0|0|0	0	1	1	1	1	1	6.63	7	0	6|3	9	4.5	709	MARK2_HUMAN	0.00071242408057601|0.000666372900979363	0.000689398	4.72341	NA	HeLa	11	0.583333
ARF1	WT	NP_001129134.1	RAB29	8934	3|4	20.2031	7	3.5	0.000219836	2	0|0|0|0	0	1	1	1	1	1	4.89	4.5	0	3|2	5	2.5	203	RAB7L_HUMAN	0.000634651260405982|0.000739933489680024	0.000687292	10.8317	NA	HeLa	0	4.5
ARF1	WT	NP_006361.1	VTI1B	10490	3|4	20.2031	7	3.5	0.000192356	2	0|0|0|0	0	1	1	1	1	1	4.89	4.5	0	2|3	5	2.5	232	VTI1B_HUMAN	0.000634651260405982|0.000739933489680024	0.000687292	10.8317	NA	HeLa	0	4.5
ARF1	WT	NP_001244305.1	SCFD1	23256	3|4	20.2031	7	3.5	8.11394e-05	2	0|0|0|0	0	1	1	1	1	1	4.89	4.5	0	2|2	4	2	550	SCFD1_HUMAN	0.000634651260405982|0.000739933489680024	0.000687292	10.8317	NA	HeLa	0	4.5
ARF1	WT	NP_113619.2	COG3	83548	3|4	20.2031	7	3.5	5.38969e-05	2	0|0|0|0	0	1	1	1	1	1	4.89	4.5	0	2|3	5	2.5	828	COG3_HUMAN	0.000634651260405982|0.000739933489680024	0.000687292	10.8317	NA	HeLa	0	4.5
ARF1	WT	NP_612449.2	VASN	114990	4|3	20.2031	7	3.5	6.63101e-05	2	0|0|0|0	0	1	1	1	1	1	4.89	4.5	0	2|1	3	1.5	673	VASN_HUMAN	0.000659040909438933|0.000711788260296404	0.000685415	5.44167	NA	HeLa	0	4.5
ARF6	WT	NP_001244066.1	ITCH	83737	3|9	70.7107	12	6	7.6111e-05	2	0|0|0|0	0	1	1	1	1	1	4.89	7	0	2|7	9	4.5	903	ITCH_HUMAN	0.000590295229254696|0.000776060620388635	0.000683178	19.2272	NA	HeLa	0	7
ARF4	WT	NP_001305099.1	MPP7	143098	4|7	38.5695	11	5.5	0.000113225	2	0|0|0|0	0	1	1	1	1	1	6.63	6.5	0	1|4	5	2.5	576	MPP7_HUMAN	0.000620343049268459|0.000741704359396398	0.000681024	12.6009	NA	HeLa	3	1.625
ARF6	WT	NP_060496.2	PACS1	55690	5|7	23.5702	12	6	7.13689e-05	2	0|0|0|0	0	1	1	1	1	1	8.31	7	0	2|2	4	2	963	PACS1_HUMAN	0.000635150347223656|0.00072685407591822	0.000681002	9.5219	NA	HeLa	0	7
ARF6	WT	NP_002834.3	PTPRJ	5795	5|7	23.5702	12	6	5.14048e-05	2	0|0|0|0	0	1	1	1	1	1	8.31	7	0	3|5	8	4	1337	PTPRJ_HUMAN	0.000635150347223656|0.00072685407591822	0.000681002	9.5219	NA	HeLa	0	7
ARF4	WT	NP_001317278.1	UBIAD1	29914	5|6	12.8565	11	5.5	0.000309088	2	0|0|0|0	0	1	1	1	1	1	8.31	6.5	0	2|2	4	2	211	UBIA1_HUMAN	0.000643363307095347|0.000716593873257386	0.000679979	7.61521	NA	HeLa	0	6.5
ARF4	WT	NP_001258539.1	STX10	8677	5|6	12.8565	11	5.5	0.000265112	2	0|0|0|0	0	1	1	1	1	1	8.31	6.5	0	3|4	7	3.5	246	Q5U8S2_HUMAN	0.000643363307095347|0.000716593873257386	0.000679979	7.61521	NA	HeLa	0	6.5
ARF6	WT	NP_001104567.1	LYN	4067	6|6	0	12	6	0.000139976	2	0|0|0|0	0	1	1	1	1	1	9.95	7	0	3|3	6	3	491	LYN_HUMAN	0.000657577906208136|0.000702250803683013	0.000679914	4.64595	NA	HeLa	0	7
ARF6	WT	NP_001106818.1	ECE1	1889	6|6	0	12	6	9.06705e-05	2	0|0|0|0	0	1	1	1	1	1	9.95	7	0	2|2	4	2	758	ECE1_HUMAN	0.000657577906208136|0.000702250803683013	0.000679914	4.64595	NA	HeLa	0	7
ARF6	WT	NP_003598.2	CDC42BPA	8476	6|6	0	12	6	3.99815e-05	2	0|0|0|0	0	1	1	1	1	1	9.95	7	0	4|5	9	4.5	1719	MRCKA_HUMAN	0.000657577906208136|0.000702250803683013	0.000679914	4.64595	NA	HeLa	4	1.4
ARF4	WT	NP_005859.1	BET1	10282	6|5	12.8565	11	5.5	0.000552691	2	0|0|0|0	0	1	1	1	1	1	8.31	6.5	0	2|2	4	2	118	BET1_HUMAN	0.000666383564922235|0.000691483387118375	0.000678933	2.61414	NA	HeLa	0	6.5
ARF4	WT	NP_060979.2	LRRC59	55379	6|5	12.8565	11	5.5	0.000212435	2	0|0|0|0	0	1	1	1	1	1	8.31	6.5	0	2|4	6	3	307	LRC59_HUMAN	0.000666383564922235|0.000691483387118375	0.000678933	2.61414	NA	HeLa	0	6.5
ARF4	WT	NP_037397.2	VPS51	738	7|4	38.5695	11	5.5	8.33983e-05	2	0|0|0|0	0	1	1	1	1	1	6.63	6.5	0	4|2	6	3	782	VPS51_HUMAN	0.000689403822749122|0.000666372900979363	0.000677888	2.40236	NA	HeLa	3	1.625
ARF6	WT	NP_001070253.1	SLC7A6	9057	3|8	64.2824	11	5.5	0.000122332	2	0|0|0|0	0	1	1	1	1	1	4.89	6.5	0	2|3	5	2.5	515	YLAT2_HUMAN	0.000590295229254696|0.000751457348153428	0.000670876	16.9866	NA	HeLa	0	6.5
ARF6	WT	NP_001036189.1	NECTIN2	5819	4|7	38.5695	11	5.5	0.000117102	2	0|0|0|0	0	1	1	1	1	1	6.63	6.5	0	3|5	8	4	538	NECT2_HUMAN	0.000612722788239176|0.00072685407591822	0.000669788	12.049	NA	HeLa	0	6.5
ARF6	WT	NP_000201.2	ITGA6	3655	4|7	38.5695	11	5.5	5.87147e-05	2	0|0|0|0	0	1	1	1	1	1	6.63	6.5	0	4|5	9	4.5	1073	ITA6_HUMAN	0.000612722788239176|0.00072685407591822	0.000669788	12.049	NA	HeLa	2	2.16667
ARF6	WT	NP_060377.1	LAMTOR1	55004	5|6	12.8565	11	5.5	0.00039131	2	0|0|0|0	0	1	1	1	1	1	8.31	6.5	0	3|4	7	3.5	161	LTOR1_HUMAN	0.000635150347223656|0.000702250803683013	0.000668701	7.09543	NA	HeLa	0	6.5
ARF6	WT	NP_056342.3	TBC1D10B	26000	5|6	12.8565	11	5.5	7.79714e-05	2	0|0|0|0	0	1	1	1	1	1	8.31	6.5	0	3|2	5	2.5	808	TB10B_HUMAN	0.000635150347223656|0.000702250803683013	0.000668701	7.09543	NA	HeLa	0	6.5
ARF6	WT	NP_004940.1	DSC2	1824	5|6	12.8565	11	5.5	7.43812e-05	2	0|0|0|0	0	1	1	1	1	1	8.31	6.5	0	3|5	8	4	847	DSC2_HUMAN	0.000635150347223656|0.000702250803683013	0.000668701	7.09543	NA	HeLa	2	2.16667
ARF4	WT	NP_001316323.1	VMP1	81671	4|6	28.2843	10	5	0.000146031	2	0|0|0|0	0	1	1	1	1	1	6.63	6	0	2|3	5	2.5	406	VMP1_HUMAN	0.000620343049268459|0.000716593873257386	0.000668468	10.1814	NA	HeLa	0	6
ARF4	WT	NP_001333158.1	RELCH	57614	4|6	28.2843	10	5	4.74309e-05	2	0|0|0|0	0	1	1	1	1	1	6.63	6	0	3|3	6	3	1250	RELCH_HUMAN	0.000620343049268459|0.000716593873257386	0.000668468	10.1814	NA	HeLa	0	6
ARF6	WT	NP_003135.2	SSR1	6745	6|5	12.8565	11	5.5	0.000220283	2	0|0|0|0	0	1	1	1	1	1	8.31	6.5	0	3|3	6	3	286	SSRA_HUMAN	0.000657577906208136|0.000677647531447806	0.000667613	2.12569	NA	HeLa	0	6.5
ARF6	WT	NP_001248393.1	ADAM15	8751	6|5	12.8565	11	5.5	7.64574e-05	2	0|0|0|0	0	1	1	1	1	1	8.31	6.5	0	2|1	3	1.5	824	ADA15_HUMAN	0.000657577906208136|0.000677647531447806	0.000667613	2.12569	NA	HeLa	0	6.5
ARF6	WT	NP_001035519.1	PCDH17	27253	6|5	12.8565	11	5.5	5.4358e-05	2	0|0|0|0	0	1	1	1	1	1	8.31	6.5	0	3|3	6	3	1159	PCD17_HUMAN	0.000657577906208136|0.000677647531447806	0.000667613	2.12569	NA	HeLa	0	6.5
ARF4	WT	NP_060945.2	TMEM165	55858	5|5	0	10	5	0.00018299	2	0|0|0|0	0	1	1	1	1	1	8.31	6	0	2|2	4	2	324	TM165_HUMAN	0.000643363307095347|0.000691483387118375	0.000667423	5.09812	NA	HeLa	0	6
ARF4	WT	NP_001252518.1	RTN3	10313	5|5	0	10	5	5.74502e-05	2	0|0|0|0	0	1	1	1	1	1	8.31	6	0	2|2	4	2	1032	RTN3_HUMAN	0.000643363307095347|0.000691483387118375	0.000667423	5.09812	NA	HeLa	0	6
ARF6	WT	NP_001258928.1	DOCK7	85440	7|4	38.5695	11	5.5	2.95918e-05	2	0|0|0|0	0	1	1	1	1	1	6.63	6.5	0	3|2	5	2.5	2129	DOCK7_HUMAN	0.000680005465192616|0.000653044259212598	0.000666525	2.86028	NA	HeLa	0	6.5
ARF4	WT	NP_009144.1	PRAF2	11230	6|4	28.2843	10	5	0.000333082	2	0|0|0|0	0	1	1	1	1	1	6.63	6	0	2|1	3	1.5	178	PRAF2_HUMAN	0.000666383564922235|0.000666372900979363	0.000666378	0.00113157	NA	HeLa	0	6
ARF4	WT	NP_001309209.1	DHRS7	51635	6|4	28.2843	10	5	0.000205151	2	0|0|0|0	0	1	1	1	1	1	6.63	6	0	3|2	5	2.5	289	DHRS7_HUMAN	0.000666383564922235|0.000666372900979363	0.000666378	0.00113157	NA	HeLa	0	6
ARF4	WT	NP_001170946.1	MOSPD2	158747	6|4	28.2843	10	5	0.000130305	2	0|0|0|0	0	1	1	1	1	1	6.63	6	0	4|2	6	3	455	MSPD2_HUMAN	0.000666383564922235|0.000666372900979363	0.000666378	0.00113157	NA	HeLa	0	6
ARF4	WT	NP_067017.2	SLC30A1	7779	6|4	28.2843	10	5	0.00011694	2	0|0|0|0	0	1	1	1	1	1	6.63	6	0	4|4	8	4	507	ZNT1_HUMAN	0.000666383564922235|0.000666372900979363	0.000666378	0.00113157	NA	HeLa	0	6
ARF4	WT	NP_001186910.1	NDUFS1	4719	6|4	28.2843	10	5	8.58012e-05	2	0|0|0|0	0	1	1	1	1	1	6.63	6	0	5|4	9	4.5	691	NDUS1_HUMAN	0.000666383564922235|0.000666372900979363	0.000666378	0.00113157	NA	HeLa	0	6
ARF4	WT	NP_055929.1	ANKLE2	23141	6|4	28.2843	10	5	6.32075e-05	2	0|0|0|0	0	1	1	1	1	1	6.63	6	0	4|4	8	4	938	ANKL2_HUMAN	0.000666383564922235|0.000666372900979363	0.000666378	0.00113157	NA	HeLa	0	6
ARF6	WT	NP_001316422.1	EMC2	9694	4|6	28.2843	10	5	0.000187168	2	0|0|0|0	0	1	1	1	1	1	6.63	6	0	2|4	6	3	306	EMC2_HUMAN	0.000612722788239176|0.000702250803683013	0.000657487	9.62846	NA	HeLa	0	6
ARF6	WT	NP_000608.1	SLC11A2	4891	4|6	28.2843	10	5	0.000102092	2	0|0|0|0	0	1	1	1	1	1	6.63	6	0	1|2	3	1.5	561	NRAM2_HUMAN	0.000612722788239176|0.000702250803683013	0.000657487	9.62846	NA	HeLa	0	6
ARF4	WT	NP_056535.1	PODXL2	50512	3|6	47.1405	9	4.5	8.8198e-05	2	0|0|0|0	0	1	1	1	1	1	4.89	5.5	0	1|1	2	1	605	PDXL2_HUMAN	0.000597322791441572|0.000716593873257386	0.000656958	12.8376	NA	HeLa	0	5.5
ARF4	WT	NP_001244109.1	SLC20A2	6575	3|6	47.1405	9	4.5	8.18401e-05	2	0|0|0|0	0	1	1	1	1	1	4.89	5.5	0	3|4	7	3.5	652	S20A2_HUMAN	0.000597322791441572|0.000716593873257386	0.000656958	12.8376	NA	HeLa	0	5.5
ARF6	WT	NP_075385.1	MARCKSL1	65108	5|5	0	10	5	0.00029371	2	0|0|0|0	0	1	1	1	1	1	8.31	6	0	2|2	4	2	195	MRP_HUMAN	0.000635150347223656|0.000677647531447806	0.000656399	4.57802	NA	HeLa	2.5	1.71429
ARF6	WT	NP_036253.2	CDC42EP4	23580	5|5	0	10	5	0.000160881	2	0|0|0|0	0	1	1	1	1	1	8.31	6	0	3|3	6	3	356	BORG4_HUMAN	0.000635150347223656|0.000677647531447806	0.000656399	4.57802	NA	HeLa	3.5	1.33333
ARF6	WT	NP_001153880.1	TULP3	7289	5|5	0	10	5	0.000114318	2	0|0|0|0	0	1	1	1	1	1	8.31	6	0	3|3	6	3	501	TULP3_HUMAN	0.000635150347223656|0.000677647531447806	0.000656399	4.57802	NA	HeLa	0	6
ARF6	WT	NP_001166937.1	AAAS	8086	5|5	0	10	5	0.000111644	2	0|0|0|0	0	1	1	1	1	1	8.31	6	0	3|3	6	3	513	AAAS_HUMAN	0.000635150347223656|0.000677647531447806	0.000656399	4.57802	NA	HeLa	0	6
ARF4	WT	NP_001254703.1	IFT20	90410	4|5	15.7135	9	4.5	0.00033772	2	0|0|0|0	0	1	1	1	1	1	6.63	5.5	0	1|1	2	1	158	IFT20_HUMAN	0.000620343049268459|0.000691483387118375	0.000655913	7.66928	NA	HeLa	0	5.5
ARF4	WT	NP_004326.1	BST2	684	4|5	15.7135	9	4.5	0.000296443	2	0|0|0|0	0	1	1	1	1	1	6.63	5.5	0	2|2	4	2	180	BST2_HUMAN	0.000620343049268459|0.000691483387118375	0.000655913	7.66928	NA	HeLa	0	5.5
ARF4	WT	NP_001167621.1	ARL13B	200894	4|5	15.7135	9	4.5	0.000124672	2	0|0|0|0	0	1	1	1	1	1	6.63	5.5	0	4|2	6	3	428	AR13B_HUMAN	0.000620343049268459|0.000691483387118375	0.000655913	7.66928	NA	HeLa	2	1.83333
ARF4	WT	NP_612449.2	VASN	114990	4|5	15.7135	9	4.5	7.92864e-05	2	0|0|0|0	0	1	1	1	1	1	6.63	5.5	0	1|1	2	1	673	VASN_HUMAN	0.000620343049268459|0.000691483387118375	0.000655913	7.66928	NA	HeLa	0	5.5
ARF4	WT	NP_001186508.1	SUN2	25777	4|5	15.7135	9	4.5	7.23032e-05	2	0|0|0|0	0	1	1	1	1	1	6.63	5.5	0	4|5	9	4.5	738	SUN2_HUMAN	0.000620343049268459|0.000691483387118375	0.000655913	7.66928	NA	HeLa	0	5.5
ARF4	WT	NP_036451.3	SLC39A6	25800	4|5	15.7135	9	4.5	7.06752e-05	2	0|0|0|0	0	1	1	1	1	1	6.63	5.5	0	3|3	6	3	755	S39A6_HUMAN	0.000620343049268459|0.000691483387118375	0.000655913	7.66928	NA	HeLa	3	1.375
ARF6	WT	NP_056345.3	GORASP2	26003	6|4	28.2843	10	5	0.000126711	2	0|0|0|0	0	1	1	1	1	1	6.63	6	0	2|1	3	1.5	452	GORS2_HUMAN	0.000657577906208136|0.000653044259212598	0.000655311	0.489199	NA	HeLa	0	6
ARF6	WT	NP_003036.1	SLC7A1	6541	6|4	28.2843	10	5	9.10549e-05	2	0|0|0|0	0	1	1	1	1	1	6.63	6	0	4|2	6	3	629	CTR1_HUMAN	0.000657577906208136|0.000653044259212598	0.000655311	0.489199	NA	HeLa	0	6
ARF6	WT	NP_001008701.1	ADGRL1	22859	6|4	28.2843	10	5	3.88558e-05	2	0|0|0|0	0	1	1	1	1	1	6.63	6	0	2|3	5	2.5	1474	AGRL1_HUMAN	0.000657577906208136|0.000653044259212598	0.000655311	0.489199	NA	HeLa	2	2
ARF6	WT	NP_079052.2	PEAK1	79834	6|4	28.2843	10	5	3.28027e-05	2	0|0|0|0	0	1	1	1	1	1	6.63	6	0	4|3	7	3.5	1746	PEAK1_HUMAN	0.000657577906208136|0.000653044259212598	0.000655311	0.489199	NA	HeLa	2	2
ARF4	WT	NP_006361.1	VTI1B	10490	5|4	15.7135	9	4.5	0.000229999	2	0|0|0|0	0	1	1	1	1	1	6.63	5.5	0	3|4	7	3.5	232	VTI1B_HUMAN	0.000643363307095347|0.000666372900979363	0.000654868	2.48451	NA	HeLa	0	5.5
ARF4	WT	NP_001127853.1	TBC1D5	9779	5|4	15.7135	9	4.5	6.53118e-05	2	0|0|0|0	0	1	1	1	1	1	6.63	5.5	0	2|3	5	2.5	817	TBCD5_HUMAN	0.000643363307095347|0.000666372900979363	0.000654868	2.48451	NA	HeLa	0	5.5
ARF6	WT	NP_001159631.1	NDUFS2	4720	7|3	56.5685	10	5	0.000125325	2	0|0|0|0	0	1	1	1	1	1	4.89	6	0	6|2	8	4	457	NDUS2_HUMAN	0.000680005465192616|0.000628440986977391	0.000654223	5.57326	NA	HeLa	0	6
ARF6	WT	NP_839943.2	IQGAP3	128239	7|3	56.5685	10	5	3.51156e-05	2	0|0|0|0	0	1	1	1	1	1	4.89	6	0	4|2	6	3	1631	IQGA3_HUMAN	0.000680005465192616|0.000628440986977391	0.000654223	5.57326	NA	HeLa	0	6
ARF4	WT	NP_001269972.1	RALGAPA1	253959	6|3	47.1405	9	4.5	2.60419e-05	2	0|0|0|0	0	1	1	1	1	1	4.89	5.5	0	3|3	6	3	2049	RGPA1_HUMAN	0.000666383564922235|0.000641262414840351	0.000653823	2.71684	NA	HeLa	2	1.83333
ARF6	WT	NP_004729.1	VAPB	9217	3|6	47.1405	9	4.5	0.000212124	2	0|0|0|0	0	1	1	1	1	1	4.89	5.5	0	3|3	6	3	243	VAPB_HUMAN	0.000590295229254696|0.000702250803683013	0.000646273	12.2494	NA	HeLa	0	5.5
ARF6	WT	NP_001035224.1	PALM	5064	3|6	47.1405	9	4.5	0.00015028	2	0|0|0|0	0	1	1	1	1	1	4.89	5.5	0	2|4	6	3	343	PALM_HUMAN	0.000590295229254696|0.000702250803683013	0.000646273	12.2494	NA	HeLa	6	0.785714
ARF6	WT	NP_001025006.1	CCM2	83605	3|6	47.1405	9	4.5	0.000110852	2	0|0|0|0	0	1	1	1	1	1	4.89	5.5	0	3|5	8	4	465	CCM2_HUMAN	0.000590295229254696|0.000702250803683013	0.000646273	12.2494	NA	HeLa	0	5.5
ARF6	WT	NP_001258849.1	SEC11A	23478	4|5	15.7135	9	4.5	0.000314306	2	0|0|0|0	0	1	1	1	1	1	6.63	5.5	0	2|3	5	2.5	164	SC11A_HUMAN	0.000612722788239176|0.000677647531447806	0.000645185	7.11559	NA	HeLa	0	5.5
ARF6	WT	NP_001304267.1	2023-03-02	54996	4|5	15.7135	9	4.5	0.000153869	2	0|0|0|0	0	1	1	1	1	1	6.63	5.5	0	3|3	6	3	335	MARC2_HUMAN	0.000612722788239176|0.000677647531447806	0.000645185	7.11559	NA	HeLa	0	5.5
ARF6	WT	NP_001138360.1	BAIAP2	10458	4|5	15.7135	9	4.5	9.65284e-05	2	0|0|0|0	0	1	1	1	1	1	6.63	5.5	0	3|3	6	3	534	BAIP2_HUMAN	0.000612722788239176|0.000677647531447806	0.000645185	7.11559	NA	HeLa	0	5.5
ARF6	WT	NP_060232.2	MTMR10	54893	4|5	15.7135	9	4.5	6.634e-05	2	0|0|0|0	0	1	1	1	1	1	6.63	5.5	0	2|3	5	2.5	777	MTMRA_HUMAN	0.000612722788239176|0.000677647531447806	0.000645185	7.11559	NA	HeLa	0	5.5
ARF6	WT	NP_036419.3	ACAP2	23527	4|5	15.7135	9	4.5	6.62547e-05	2	0|0|0|0	0	1	1	1	1	1	6.63	5.5	0	2|2	4	2	778	ACAP2_HUMAN	0.000612722788239176|0.000677647531447806	0.000645185	7.11559	NA	HeLa	0	5.5
ARF6	WT	NP_001264890.1	STIM1	6786	4|5	15.7135	9	4.5	6.51658e-05	2	0|0|0|0	0	1	1	1	1	1	6.63	5.5	0	2|3	5	2.5	791	G0XQ39_HUMAN	0.000612722788239176|0.000677647531447806	0.000645185	7.11559	NA	HeLa	0	5.5
ARF6	WT	NP_036595.2	ATP6V0A2	23545	4|5	15.7135	9	4.5	6.02175e-05	2	0|0|0|0	0	1	1	1	1	1	6.63	5.5	0	3|4	7	3.5	856	VPP2_HUMAN	0.000612722788239176|0.000677647531447806	0.000645185	7.11559	NA	HeLa	0	5.5
ARF6	WT	NP_055246.2	PALD1	27143	4|5	15.7135	9	4.5	6.02175e-05	2	0|0|0|0	0	1	1	1	1	1	6.63	5.5	0	2|2	4	2	856	PALD_HUMAN	0.000612722788239176|0.000677647531447806	0.000645185	7.11559	NA	HeLa	5	0.916667
ARF4	WT	NP_001116370.1	CD99	4267	3|5	35.3553	8	4	0.000280656	2	0|0|0|0	0	1	1	1	1	1	4.89	5	0	1|1	2	1	169	CD99_HUMAN	0.000597322791441572|0.000691483387118375	0.000644403	10.3323	NA	HeLa	2	1.66667
ARF4	WT	NP_073572.2	ACBD3	64746	3|5	35.3553	8	4	8.98313e-05	2	0|0|0|0	0	1	1	1	1	1	4.89	5	0	2|4	6	3	528	GCP60_HUMAN	0.000597322791441572|0.000691483387118375	0.000644403	10.3323	NA	HeLa	0	5
ARF4	WT	NP_000095.2	CYP1B1	1545	3|5	35.3553	8	4	8.73497e-05	2	0|0|0|0	0	1	1	1	1	1	4.89	5	0	2|2	4	2	543	CP1B1_HUMAN	0.000597322791441572|0.000691483387118375	0.000644403	10.3323	NA	HeLa	0	5
ARF4	WT	NP_060220.3	RETSAT	54884	3|5	35.3553	8	4	7.77556e-05	2	0|0|0|0	0	1	1	1	1	1	4.89	5	0	2|3	5	2.5	610	RETST_HUMAN	0.000597322791441572|0.000691483387118375	0.000644403	10.3323	NA	HeLa	0	5
ARF6	WT	NP_001273416.1	TMEM87A	25963	5|4	15.7135	9	4.5	0.000104344	2	0|0|0|0	0	1	1	1	1	1	6.63	5.5	0	3|2	5	2.5	494	TM87A_HUMAN	0.000635150347223656|0.000653044259212598	0.000644097	1.96444	NA	HeLa	0	5.5
ARF6	WT	NP_852478.1	ITGA1	3672	5|4	15.7135	9	4.5	4.37202e-05	2	0|0|0|0	0	1	1	1	1	1	6.63	5.5	0	3|3	6	3	1179	ITA1_HUMAN	0.000635150347223656|0.000653044259212598	0.000644097	1.96444	NA	HeLa	0	5.5
ARF6	WT	NP_056127.2	KIAA1109	84162	5|4	15.7135	9	4.5	1.02989e-05	2	0|0|0|0	0	1	1	1	1	1	6.63	5.5	0	4|2	6	3	5005	K1109_HUMAN	0.000635150347223656|0.000653044259212598	0.000644097	1.96444	NA	HeLa	0	5.5
ARF4	WT	NP_001007026.1	GOSR1	9527	4|4	0	8	4	0.000191254	2	0|0|0|0	0	1	1	1	1	1	6.63	5	0	2|2	4	2	248	GOSR1_HUMAN	0.000620343049268459|0.000666372900979363	0.000643358	5.05908	NA	HeLa	0	5
ARF4	WT	NP_001116429.1	BCKDK	10295	4|4	0	8	4	0.000129948	2	0|0|0|0	0	1	1	1	1	1	6.63	5	0	3|2	5	2.5	365	BCKD_HUMAN	0.000620343049268459|0.000666372900979363	0.000643358	5.05908	NA	HeLa	0	5
ARF4	WT	NP_057050.1	ERGIC3	51614	4|4	0	8	4	0.00012384	2	0|0|0|0	0	1	1	1	1	1	6.63	5	0	3|3	6	3	383	ERGI3_HUMAN	0.000620343049268459|0.000666372900979363	0.000643358	5.05908	NA	HeLa	0	5
ARF4	WT	NP_001001323.1	ATP2B1	490	4|4	0	8	4	4.03324e-05	2	0|0|0|0	0	1	1	1	1	1	6.63	5	0	2|3	5	2.5	1176	AT2B1_HUMAN	0.000620343049268459|0.000666372900979363	0.000643358	5.05908	NA	HeLa	12.5	0.37037
ARF6	WT	NP_003944.1	MPZL1	9019	6|3	47.1405	9	4.5	0.000191621	2	0|0|0|0	0	1	1	1	1	1	4.89	5.5	0	3|2	5	2.5	269	MPZL1_HUMAN	0.000657577906208136|0.000628440986977391	0.000643009	3.20414	NA	HeLa	0	5.5
ARF6	WT	NP_001035544.1	SLC26A6	65010	6|3	47.1405	9	4.5	6.98458e-05	2	0|0|0|0	0	1	1	1	1	1	4.89	5.5	0	2|2	4	2	738	S26A6_HUMAN	0.000657577906208136|0.000628440986977391	0.000643009	3.20414	NA	HeLa	0	5.5
ARF6	WT	NP_001273206.1	TUBGCP3	10426	6|3	47.1405	9	4.5	5.74651e-05	2	0|0|0|0	0	1	1	1	1	1	4.89	5.5	0	2|1	3	1.5	897	GCP3_HUMAN	0.000657577906208136|0.000628440986977391	0.000643009	3.20414	NA	HeLa	0	5.5
ARF4	WT	NP_056183.2	PANX1	24145	5|3	35.3553	8	4	0.00011134	2	0|0|0|0	0	1	1	1	1	1	4.89	5	0	2|1	3	1.5	426	PANX1_HUMAN	0.000643363307095347|0.000641262414840351	0.000642313	0.231282	NA	HeLa	0	5
ARF6	WT	NP_001265595.1	RAB23	51715	3|5	35.3553	8	4	0.000193328	2	0|0|0|0	0	1	1	1	1	1	4.89	5	0	3|4	7	3.5	237	RAB23_HUMAN	0.000590295229254696|0.000677647531447806	0.000633971	9.74293	NA	HeLa	0	5
ARF6	WT	NP_001258539.1	STX10	8677	3|5	35.3553	8	4	0.000186255	2	0|0|0|0	0	1	1	1	1	1	4.89	5	0	3|4	7	3.5	246	Q5U8S2_HUMAN	0.000590295229254696|0.000677647531447806	0.000633971	9.74293	NA	HeLa	0	5
ARF6	WT	NP_057438.3	SLCO4A1	28231	3|5	35.3553	8	4	6.3461e-05	2	0|0|0|0	0	1	1	1	1	1	4.89	5	0	2|3	5	2.5	722	SO4A1_HUMAN	0.000590295229254696|0.000677647531447806	0.000633971	9.74293	NA	HeLa	0	5
ARF6	WT	NP_001123492.1	ATP6V0A1	535	3|5	35.3553	8	4	5.46764e-05	2	0|0|0|0	0	1	1	1	1	1	4.89	5	0	2|4	6	3	838	VPP1_HUMAN	0.000590295229254696|0.000677647531447806	0.000633971	9.74293	NA	HeLa	0	5
ARF6	WT	NP_001533.2	IGSF3	3321	3|5	35.3553	8	4	3.7742e-05	2	0|0|0|0	0	1	1	1	1	1	4.89	5	0	2|5	7	3.5	1214	IGSF3_HUMAN	0.000590295229254696|0.000677647531447806	0.000633971	9.74293	NA	HeLa	0	5
ARF6	WT	NP_054884.1	NDUFAF4	29078	4|4	0	8	4	0.000261822	2	0|0|0|0	0	1	1	1	1	1	6.63	5	0	2|2	4	2	175	NDUF4_HUMAN	0.000612722788239176|0.000653044259212598	0.000632884	4.50503	NA	HeLa	0	5
ARF6	WT	NP_006752.1	YWHAE	7531	4|4	0	8	4	0.000179682	2	0|0|0|0	0	1	1	1	1	1	6.63	5	0	4|3	7	3.5	255	1433E_HUMAN	0.000612722788239176|0.000653044259212598	0.000632884	4.50503	NA	HeLa	5	0.833333
ARF6	WT	NP_002195.1	ITGA3	3675	4|4	0	8	4	4.35954e-05	2	0|0|0|0	0	1	1	1	1	1	6.63	5	0	2|3	5	2.5	1051	ITA3_HUMAN	0.000612722788239176|0.000653044259212598	0.000632884	4.50503	NA	HeLa	0	5
ARF4	WT	NP_001129134.1	RAB29	8934	3|4	20.2031	7	3.5	0.000204444	2	0|0|0|0	0	1	1	1	1	1	4.89	4.5	0	2|2	4	2	203	RAB7L_HUMAN	0.000597322791441572|0.000666372900979363	0.000631848	7.72746	NA	HeLa	0	4.5
ARF4	WT	NP_001026881.1	ERGIC1	57222	3|4	20.2031	7	3.5	0.000143111	2	0|0|0|0	0	1	1	1	1	1	4.89	4.5	0	1|3	4	2	290	ERGI1_HUMAN	0.000597322791441572|0.000666372900979363	0.000631848	7.72746	NA	HeLa	0	4.5
ARF4	WT	NP_001025067.1	WDR45	11152	3|4	20.2031	7	3.5	0.000115283	2	0|0|0|0	0	1	1	1	1	1	4.89	4.5	0	2|3	5	2.5	360	WIPI4_HUMAN	0.000597322791441572|0.000666372900979363	0.000631848	7.72746	NA	HeLa	0	4.5
ARF4	WT	NP_001121646.1	UGT8	7368	3|4	20.2031	7	3.5	7.67136e-05	2	0|0|0|0	0	1	1	1	1	1	4.89	4.5	0	2|2	4	2	541	CGT_HUMAN	0.000597322791441572|0.000666372900979363	0.000631848	7.72746	NA	HeLa	0	4.5
ARF6	WT	NP_001304106.1	CHCHD3	54927	5|3	35.3553	8	4	0.000197495	2	0|0|0|0	0	1	1	1	1	1	4.89	5	0	2|3	5	2.5	232	MIC19_HUMAN	0.000635150347223656|0.000628440986977391	0.000631796	0.750913	NA	HeLa	0	5
ARF6	WT	NP_001192135.1	SLC19A1	6573	5|3	35.3553	8	4	9.3699e-05	2	0|0|0|0	0	1	1	1	1	1	4.89	5	0	2|2	4	2	489	S19A1_HUMAN	0.000635150347223656|0.000628440986977391	0.000631796	0.750913	NA	HeLa	2	1.66667
ARF6	WT	NP_001230209.1	ALCAM	214	5|3	35.3553	8	4	8.03839e-05	2	0|0|0|0	0	1	1	1	1	1	4.89	5	0	1|2	3	1.5	570	CD166_HUMAN	0.000635150347223656|0.000628440986977391	0.000631796	0.750913	NA	HeLa	0	5
ARF6	WT	NP_001337601.1	KRIT1	889	5|3	35.3553	8	4	6.22538e-05	2	0|0|0|0	0	1	1	1	1	1	4.89	5	0	5|3	8	4	736	KRIT1_HUMAN	0.000635150347223656|0.000628440986977391	0.000631796	0.750913	NA	HeLa	0	5
ARF4	WT	NP_004682.2	ATP6V0D1	9114	4|3	20.2031	7	3.5	0.000118239	2	0|0|0|0	0	1	1	1	1	1	4.89	4.5	0	2|3	5	2.5	351	VA0D1_HUMAN	0.000620343049268459|0.000641262414840351	0.000630803	2.34498	NA	HeLa	0	4.5
ARF4	WT	NP_001171678.1	SLITRK4	139065	4|3	20.2031	7	3.5	4.95843e-05	2	0|0|0|0	0	1	1	1	1	1	4.89	4.5	0	2|2	4	2	837	SLIK4_HUMAN	0.000620343049268459|0.000641262414840351	0.000630803	2.34498	NA	HeLa	0	4.5
ARF6	WT	NP_055567.2	SPCS2	9789	3|4	20.2031	7	3.5	0.000177396	2	0|0|0|0	0	1	1	1	1	1	4.89	4.5	0	2|4	6	3	226	SPCS2_HUMAN	0.000590295229254696|0.000653044259212598	0.00062167	7.13727	NA	HeLa	0	4.5
ARF6	WT	NP_067026.3	SRPRB	58477	3|4	20.2031	7	3.5	0.000147939	2	0|0|0|0	0	1	1	1	1	1	4.89	4.5	0	3|3	6	3	271	SRPRB_HUMAN	0.000590295229254696|0.000653044259212598	0.00062167	7.13727	NA	HeLa	0	4.5
ARF6	WT	NP_006402.1	AGPAT1	10554	3|4	20.2031	7	3.5	0.000141666	2	0|0|0|0	0	1	1	1	1	1	4.89	4.5	0	1|1	2	1	283	PLCA_HUMAN	0.000590295229254696|0.000653044259212598	0.00062167	7.13727	NA	HeLa	0	4.5
ARF6	WT	NP_001026982.1	CSNK1G3	1456	3|4	20.2031	7	3.5	9.47789e-05	2	0|0|0|0	0	1	1	1	1	1	4.89	4.5	0	3|4	7	3.5	423	KC1G3_HUMAN	0.000590295229254696|0.000653044259212598	0.00062167	7.13727	NA	HeLa	0	4.5
ARF6	WT	NP_061330.2	BAIAP2L1	55971	3|4	20.2031	7	3.5	7.84569e-05	2	0|0|0|0	0	1	1	1	1	1	4.89	4.5	0	1|3	4	2	511	BI2L1_HUMAN	0.000590295229254696|0.000653044259212598	0.00062167	7.13727	NA	HeLa	3.5	1
ARF6	WT	NP_055416.2	EHD2	30846	3|4	20.2031	7	3.5	7.38333e-05	2	0|0|0|0	0	1	1	1	1	1	4.89	4.5	0	2|4	6	3	543	EHD2_HUMAN	0.000590295229254696|0.000653044259212598	0.00062167	7.13727	NA	HeLa	0	4.5
ARF6	WT	NP_001136336.2	PIEZO1	9780	3|4	20.2031	7	3.5	1.5903e-05	2	0|0|0|0	0	1	1	1	1	1	4.89	4.5	0	2|4	6	3	2521	PIEZ1_HUMAN	0.000590295229254696|0.000653044259212598	0.00062167	7.13727	NA	HeLa	0	4.5
ARF6	WT	NP_001138621.1	VAMP7	6845	4|3	20.2031	7	3.5	0.000223975	2	0|0|0|0	0	1	1	1	1	1	4.89	4.5	0	2|2	4	2	179	VAMP7_HUMAN	0.000612722788239176|0.000628440986977391	0.000620582	1.79097	NA	HeLa	0	4.5
ARF6	WT	NP_060945.2	TMEM165	55858	4|3	20.2031	7	3.5	0.000123739	2	0|0|0|0	0	1	1	1	1	1	4.89	4.5	0	3|1	4	2	324	TM165_HUMAN	0.000612722788239176|0.000628440986977391	0.000620582	1.79097	NA	HeLa	0	4.5
ARF6	WT	NP_001025067.1	WDR45	11152	4|3	20.2031	7	3.5	0.000111365	2	0|0|0|0	0	1	1	1	1	1	4.89	4.5	0	3|3	6	3	360	WIPI4_HUMAN	0.000612722788239176|0.000628440986977391	0.000620582	1.79097	NA	HeLa	0	4.5
ARF6	WT	NP_000373.1	ALDH3A2	224	4|3	20.2031	7	3.5	8.26628e-05	2	0|0|0|0	0	1	1	1	1	1	4.89	4.5	0	3|2	5	2.5	485	AL3A2_HUMAN	0.000612722788239176|0.000628440986977391	0.000620582	1.79097	NA	HeLa	0	4.5
ARF6	WT	NP_001129108.1	PIP5K1A	8394	4|3	20.2031	7	3.5	7.68036e-05	2	0|0|0|0	0	1	1	1	1	1	4.89	4.5	0	1|2	3	1.5	522	PI51A_HUMAN	0.000612722788239176|0.000628440986977391	0.000620582	1.79097	NA	HeLa	3	1.125
ARF6	WT	NP_001020527.2	ANO6	196527	4|3	20.2031	7	3.5	4.40566e-05	2	0|0|0|0	0	1	1	1	1	1	4.89	4.5	0	2|1	3	1.5	910	ANO6_HUMAN	0.000612722788239176|0.000628440986977391	0.000620582	1.79097	NA	HeLa	0	4.5
SAR1A	WT	NP_004448.2	ACSL3	2181	19|35	41.9026	54	27	0.000471894	2	0|4|0|0	1	0.99	1	0.99	1	0.99	4.2	14	0	9|15	24	12	720	ACSL3_HUMAN	0.00135377825776459|0.00165642518656713	0.0015051	14.2186	NA	HeLa	0	28
SAR1A	WT	NP_003391.1	XPO1	7514	17|26	29.5998	43	21.5	0.000252617	2	5|5|0|0	2.5	0.99	1	0.99	1	0.99	4.26	6.42857	0	12|14	26	13	1071	XPO1_HUMAN	0.00129268530483671|0.00140458535669892	0.00134864	5.86706	NA	HeLa	0	22.5
SAR1A	WT	NP_006816.2	CKAP4	10970	9|24	64.2824	33	16.5	0.000344906	2	0|2|0|0	0.5	0.99	1	0.99	1	0.99	3.86	11.6667	0	6|12	18	9	602	CKAP4_HUMAN	0.00104831349312519|0.00134862095006154	0.00119847	17.7184	NA	HeLa	0	17.5
ARF1	WT	NP_001229831.1	AKAP1	8165	16|19	12.1218	35	17.5	0.000247102	2	5|4|0|0	2.25	0.99	1	0.99	1	0.99	4.56	5.69231	0	11|12	23	11.5	903	AKAP1_HUMAN	0.000951716697834338|0.00116211193043432	0.00105691	14.0761	NA	HeLa	0	18.5
SAR1A	WT	NP_001281261.1	SDHA	6389	12|9	20.2031	21	10.5	0.000214497	2	1|3|0|1	1.25	0.99	1	0.99	1	0.99	3.67	5.11111	0	6|3	9	4.5	616	SDHA_HUMAN	0.00113995292251701|0.000928887900281203	0.00103442	14.4279	NA	HeLa	0	11.5
SAR1A	WT	NP_000180.2	HK2	3099	11|8	22.3297	19	9.5	0.000130367	2	1|2|0|0	0.75	0.99	1	0.99	1	0.99	3.95	6	0	6|8	14	7	917	HXK2_HUMAN	0.00110940644605307|0.000900905696962514	0.00100516	14.6676	NA	HeLa	0	10.5
ARF1	WT	NP_008964.3	RER1	11079	9|13	25.713	22	11	0.000715588	2	2|0|0|0	0.5	0.99	1	0.99	1	0.99	3.86	8	0	4|5	9	4.5	196	RER1_HUMAN	0.000780989154603685|0.000993240554132599	0.000887115	16.9183	NA	HeLa	0	12
SAR1A	WT	NP_005054.3	SCD	6319	5|6	12.8565	11	5.5	0.000192789	2	0|1|0|0	0.25	0.99	1	0.99	1	0.99	4.17	5.2	0	3|3	6	3	359	ACOD_HUMAN	0.000926127587269429|0.000844941290325135	0.000885534	6.48279	NA	HeLa	0	6.5
ARF1	WT	NP_001265398.1	MON2	23041	14|7	47.1405	21	10.5	7.99284e-05	2	1|1|0|0	0.5	0.99	1	0.99	1	0.99	4.43	7.66667	0	10|5	15	7.5	1675	MON2_HUMAN	0.000902937399768437|0.000824369177830882	0.000863653	6.43269	NA	HeLa	0	11.5
ARF4	WT	NP_001171657.1	PIGT	51604	13|11	11.7851	24	12	0.000272591	2	2|3|0|0	1.25	0.99	1	0.99	1	0.99	4.52	5.77778	0	5|5	10	5	522	PIGT_HUMAN	0.000827525369710448|0.000842146303952445	0.000834836	1.23839	NA	HeLa	0	13
SAR1A	WT	NP_054760.3	SPCS1	28972	3|3	0	6	3	0.000223382	2	0|0|0|0	0	0.99	0.99	0.99	0.99	0.99	4.89	4	0	2|1	3	1.5	169	SPCS1_HUMAN	0.000865034634341549|0.000760994680369067	0.000813015	9.04871	NA	HeLa	0	4
SAR1A	WT	NP_001744.2	CAV1	857	3|3	0	6	3	0.000212087	2	0|0|0|0	0	0.99	0.99	0.99	0.99	0.99	4.89	4	0	2|2	4	2	178	CAV1_HUMAN	0.000865034634341549|0.000760994680369067	0.000813015	9.04871	NA	HeLa	3.5	0.888889
SAR1A	WT	NP_060945.2	TMEM165	55858	3|3	0	6	3	0.000116517	2	0|0|0|0	0	0.99	0.99	0.99	0.99	0.99	4.89	4	0	2|2	4	2	324	TM165_HUMAN	0.000865034634341549|0.000760994680369067	0.000813015	9.04871	NA	HeLa	0	4
SAR1A	WT	NP_068373.1	FADS3	3995	3|3	0	6	3	8.48348e-05	2	0|0|0|0	0	0.99	0.99	0.99	0.99	0.99	4.89	4	0	2|1	3	1.5	445	FADS3_HUMAN	0.000865034634341549|0.000760994680369067	0.000813015	9.04871	NA	HeLa	0	4
SAR1A	WT	NP_001070952.1	SLC38A1	81539	3|3	0	6	3	7.75185e-05	2	0|0|0|0	0	0.99	0.99	0.99	0.99	0.99	4.89	4	0	2|2	4	2	487	S38A1_HUMAN	0.000865034634341549|0.000760994680369067	0.000813015	9.04871	NA	HeLa	0	4
SAR1A	WT	NP_001136027.1	COQ8B	79934	3|3	0	6	3	7.50527e-05	2	0|0|0|0	0	0.99	0.99	0.99	0.99	0.99	4.89	4	0	2|1	3	1.5	503	COQ8B_HUMAN	0.000865034634341549|0.000760994680369067	0.000813015	9.04871	NA	HeLa	0	4
SAR1A	WT	NP_620124.1	RHOT2	89941	3|3	0	6	3	6.10866e-05	2	0|0|0|0	0	0.99	0.99	0.99	0.99	0.99	4.89	4	0	2|2	4	2	618	MIRO2_HUMAN	0.000865034634341549|0.000760994680369067	0.000813015	9.04871	NA	HeLa	0	4
SAR1A	WT	NP_001303256.1	PRKCD	5580	3|3	0	6	3	5.58454e-05	2	0|0|0|0	0	0.99	0.99	0.99	0.99	0.99	4.89	4	0	2|3	5	2.5	676	KPCD_HUMAN	0.000865034634341549|0.000760994680369067	0.000813015	9.04871	NA	HeLa	0	4
SAR1A	WT	NP_037397.2	VPS51	738	3|3	0	6	3	4.82756e-05	2	0|0|0|0	0	0.99	0.99	0.99	0.99	0.99	4.89	4	0	2|2	4	2	782	VPS51_HUMAN	0.000865034634341549|0.000760994680369067	0.000813015	9.04871	NA	HeLa	3	1
SAR1A	WT	NP_001244066.1	ITCH	83737	3|3	0	6	3	4.18068e-05	2	0|0|0|0	0	0.99	0.99	0.99	0.99	0.99	4.89	4	0	2|2	4	2	903	ITCH_HUMAN	0.000865034634341549|0.000760994680369067	0.000813015	9.04871	NA	HeLa	0	4
ARF6	WT	NP_001003712.1	OSBPL8	114882	10|12	12.8565	22	11	0.000148762	2	0|2|0|0	0.5	0.99	1	0.99	1	0.99	4.49	8	0	7|9	16	8	847	OSBL8_HUMAN	0.000747288142146056|0.000849870437094257	0.000798579	9.08321	NA	HeLa	2	4
ARF4	WT	NP_000179.2	HK1	3098	12|9	20.2031	21	10.5	0.000135776	2	2|2|0|0	1	0.99	1	0.99	1	0.99	3.67	5.75	0	7|5	12	6	917	HXK1_HUMAN	0.000804505111883561|0.000791925331674421	0.000798215	1.11439	NA	HeLa	3	2.875
ARF1	WT	NP_065147.1	DDX24	57062	8|7	9.42809	15	7.5	0.000111325	2	1|1|0|0	0.5	0.99	1	0.99	1	0.99	4.43	5.66667	0	4|3	7	3.5	859	DDX24_HUMAN	0.000756599505570734|0.000824369177830882	0.000790484	6.06216	NA	HeLa	0	8.5
ARF6	WT	NP_001005476.1	PKP4	8502	8|11	22.3297	19	9.5	9.47082e-05	2	0|2|0|1	0.75	0.99	1	0.99	1	0.99	3.95	6	0	3|5	8	4	1149	PKP4_HUMAN	0.000702433024177096|0.000825267164859049	0.00076385	11.3709	NA	HeLa	2	3.5
ARF6	WT	NP_065147.1	DDX24	57062	12|7	37.2161	19	9.5	0.000126682	2	1|1|0|0	0.5	0.99	1	0.99	1	0.99	4.43	7	0	5|3	8	4	859	DDX24_HUMAN	0.000792143260115017|0.00072685407591822	0.000759499	6.07854	NA	HeLa	0	10.5
ARF1	WT	NP_056993.2	NBAS	51594	5|7	23.5702	12	6	3.22661e-05	2	1|0|0|0	0.25	0.99	1	0.99	1	0.99	4.17	5.6	0	3|5	8	4	2371	NBAS_HUMAN	0.000683430558471883|0.000824369177830882	0.0007539	13.2191	NA	HeLa	0	7
ARF4	WT	NP_001333210.1	STX18	53407	9|7	17.6777	16	8	0.00028487	2	1|1|0|0	0.5	0.99	1	0.99	1	0.99	4.43	6	0	4|3	7	3.5	333	STX18_HUMAN	0.000735444338402898|0.000741704359396398	0.000738574	0.599331	NA	HeLa	0	9
ARF1	WT	NP_001335.1	DAD1	1603	3|3	0	6	3	0.000338508	2	0|0|0|0	0	0.99	0.99	0.99	0.99	0.99	4.89	4	0	3|2	5	2.5	113	DAD1_HUMAN	0.000634651260405982|0.000711788260296404	0.00067322	8.10197	NA	HeLa	0	4
ARF1	WT	NP_057568.1	PDZD11	51248	3|3	0	6	3	0.000273225	2	0|0|0|0	0	0.99	0.99	0.99	0.99	0.99	4.89	4	0	2|2	4	2	140	PDZ11_HUMAN	0.000634651260405982|0.000711788260296404	0.00067322	8.10197	NA	HeLa	0	4
ARF1	WT	NP_001034581.1	FHL2	2274	3|3	0	6	3	0.000137102	2	0|0|0|0	0	0.99	0.99	0.99	0.99	0.99	4.89	4	0	1|3	4	2	279	FHL2_HUMAN	0.000634651260405982|0.000711788260296404	0.00067322	8.10197	NA	HeLa	0	4
ARF1	WT	NP_001093890.1	C21orf91	54149	3|3	0	6	3	0.000128793	2	0|0|0|0	0	0.99	0.99	0.99	0.99	0.99	4.89	4	0	1|1	2	1	297	EURL_HUMAN	0.000634651260405982|0.000711788260296404	0.00067322	8.10197	NA	HeLa	0	4
ARF1	WT	NP_060793.2	PI4K2B	55300	3|3	0	6	3	7.95248e-05	2	0|0|0|0	0	0.99	0.99	0.99	0.99	0.99	4.89	4	0	2|1	3	1.5	481	P4K2B_HUMAN	0.000634651260405982|0.000711788260296404	0.00067322	8.10197	NA	HeLa	0	4
ARF1	WT	NP_149975.1	PIGS	94005	3|3	0	6	3	6.89215e-05	2	0|0|0|0	0	0.99	0.99	0.99	0.99	0.99	4.89	4	0	1|1	2	1	555	PIGS_HUMAN	0.000634651260405982|0.000711788260296404	0.00067322	8.10197	NA	HeLa	0	4
ARF1	WT	NP_001138516.1	SLCO3A1	28232	3|3	0	6	3	5.52766e-05	2	0|0|0|0	0	0.99	0.99	0.99	0.99	0.99	4.89	4	0	1|1	2	1	692	SO3A1_HUMAN	0.000634651260405982|0.000711788260296404	0.00067322	8.10197	NA	HeLa	0	4
ARF1	WT	NP_001106832.1	TBC1D14	57533	3|3	0	6	3	5.51969e-05	2	0|0|0|0	0	0.99	0.99	0.99	0.99	0.99	4.89	4	0	2|3	5	2.5	693	TBC14_HUMAN	0.000634651260405982|0.000711788260296404	0.00067322	8.10197	NA	HeLa	0	4
ARF1	WT	NP_001035519.1	PCDH17	27253	3|3	0	6	3	3.30038e-05	2	0|0|0|0	0	0.99	0.99	0.99	0.99	0.99	4.89	4	0	1|3	4	2	1159	PCD17_HUMAN	0.000634651260405982|0.000711788260296404	0.00067322	8.10197	NA	HeLa	0	4
ARF4	WT	NP_001138621.1	VAMP7	6845	3|3	0	6	3	0.000198733	2	0|0|0|0	0	0.99	0.99	0.99	0.99	0.99	4.89	4	0	2|2	4	2	179	VAMP7_HUMAN	0.000597322791441572|0.000641262414840351	0.000619293	5.01702	NA	HeLa	0	4
ARF4	WT	NP_001275493.1	TMEM9	252839	3|3	0	6	3	0.000194389	2	0|0|0|0	0	0.99	0.99	0.99	0.99	0.99	4.89	4	0	2|2	4	2	183	TMEM9_HUMAN	0.000597322791441572|0.000641262414840351	0.000619293	5.01702	NA	HeLa	0	4
ARF4	WT	NP_001139786.1	ABHD14B	84836	3|3	0	6	3	0.000169396	2	0|0|0|0	0	0.99	0.99	0.99	0.99	0.99	4.89	4	0	2|3	5	2.5	210	ABHEB_HUMAN	0.000597322791441572|0.000641262414840351	0.000619293	5.01702	NA	HeLa	0	4
ARF4	WT	NP_002487.1	NDUFS8	4728	3|3	0	6	3	0.000169396	2	0|0|0|0	0	0.99	0.99	0.99	0.99	0.99	4.89	4	0	1|1	2	1	210	NDUS8_HUMAN	0.000597322791441572|0.000641262414840351	0.000619293	5.01702	NA	HeLa	0	4
ARF4	WT	NP_612472.1	TLCD1	116238	3|3	0	6	3	0.000144021	2	0|0|0|0	0	0.99	0.99	0.99	0.99	0.99	4.89	4	0	1|2	3	1.5	247	TLCD1_HUMAN	0.000597322791441572|0.000641262414840351	0.000619293	5.01702	NA	HeLa	0	4
ARF4	WT	NP_110382.3	TMX1	81542	3|3	0	6	3	0.000127047	2	0|0|0|0	0	0.99	0.99	0.99	0.99	0.99	4.89	4	0	2|2	4	2	280	TMX1_HUMAN	0.000597322791441572|0.000641262414840351	0.000619293	5.01702	NA	HeLa	0	4
ARF4	WT	NP_003375.1	VRK1	7443	3|3	0	6	3	8.98313e-05	2	0|0|0|0	0	0.99	0.99	0.99	0.99	0.99	4.89	4	0	2|1	3	1.5	396	VRK1_HUMAN	0.000597322791441572|0.000641262414840351	0.000619293	5.01702	NA	HeLa	0	4
ARF4	WT	NP_071760.2	DNAJC1	64215	3|3	0	6	3	6.42115e-05	2	0|0|0|0	0	0.99	0.99	0.99	0.99	0.99	4.89	4	0	2|1	3	1.5	554	DNJC1_HUMAN	0.000597322791441572|0.000641262414840351	0.000619293	5.01702	NA	HeLa	0	4
ARF4	WT	NP_003036.1	SLC7A1	6541	3|3	0	6	3	5.65551e-05	2	0|0|0|0	0	0.99	0.99	0.99	0.99	0.99	4.89	4	0	2|2	4	2	629	CTR1_HUMAN	0.000597322791441572|0.000641262414840351	0.000619293	5.01702	NA	HeLa	0	4
ARF4	WT	NP_001244066.1	ITCH	83737	3|3	0	6	3	3.93944e-05	2	0|0|0|0	0	0.99	0.99	0.99	0.99	0.99	4.89	4	0	2|3	5	2.5	903	ITCH_HUMAN	0.000597322791441572|0.000641262414840351	0.000619293	5.01702	NA	HeLa	0	4
ARF4	WT	NP_000043.4	ATP7A	538	3|3	0	6	3	2.37155e-05	2	0|0|0|0	0	0.99	0.99	0.99	0.99	0.99	4.89	4	0	2|3	5	2.5	1500	ATP7A_HUMAN	0.000597322791441572|0.000641262414840351	0.000619293	5.01702	NA	HeLa	0	4
ARF6	WT	NP_001017980.1	VMA21	203547	3|3	0	6	3	0.000340239	2	0|0|0|0	0	0.99	0.99	0.99	0.99	0.99	4.89	4	0	1|1	2	1	101	VMA21_HUMAN	0.000590295229254696|0.000628440986977391	0.000609368	4.42641	NA	HeLa	0	4
ARF6	WT	NP_002487.1	NDUFS8	4728	3|3	0	6	3	0.000163639	2	0|0|0|0	0	0.99	0.99	0.99	0.99	0.99	4.89	4	0	1|1	2	1	210	NDUS8_HUMAN	0.000590295229254696|0.000628440986977391	0.000609368	4.42641	NA	HeLa	0	4
ARF6	WT	NP_073583.3	2023-03-01	64757	3|3	0	6	3	0.000101971	2	0|0|0|0	0	0.99	0.99	0.99	0.99	0.99	4.89	4	0	3|2	5	2.5	337	MARC1_HUMAN	0.000590295229254696|0.000628440986977391	0.000609368	4.42641	NA	HeLa	0	4
ARF6	WT	NP_001138516.1	SLCO3A1	28232	3|3	0	6	3	4.96591e-05	2	0|0|0|0	0	0.99	0.99	0.99	0.99	0.99	4.89	4	0	3|2	5	2.5	692	SO3A1_HUMAN	0.000590295229254696|0.000628440986977391	0.000609368	4.42641	NA	HeLa	0	4
ARF6	WT	NP_001161086.1	LEMD3	23592	3|3	0	6	3	3.77628e-05	2	0|0|0|0	0	0.99	0.99	0.99	0.99	0.99	4.89	4	0	3|2	5	2.5	910	MAN1_HUMAN	0.000590295229254696|0.000628440986977391	0.000609368	4.42641	NA	HeLa	0	4
ARF6	WT	NP_002325.2	LRP4	4038	3|3	0	6	3	1.80389e-05	2	0|0|0|0	0	0.99	0.99	0.99	0.99	0.99	4.89	4	0	1|2	3	1.5	1905	LRP4_HUMAN	0.000590295229254696|0.000628440986977391	0.000609368	4.42641	NA	HeLa	0	4
SAR1A	WT	NP_001084.3	ACACB	32	133|135	1.05538	268	134	0.000686019	2	41|0|0|0	10.25	0.98	0.98	0.98	0.98	0.98	3.75	12	0	25|26	51	25.5	2458	ACACB_HUMAN	0.00483607657465373|0.00445464551843606	0.00464536	5.80606	contaminant	HeLa	27	4.82143
SAR1A	WT	NP_000150.1	GCDH	2639	25|26	2.77297	51	25.5	0.000732621	2	8|9|0|4	5.25	0.98	0.99	0.98	0.99	0.98	3.24	4.24	0	10|11	21	10.5	438	GCDH_HUMAN	0.00153705711654823|0.00140458535669892	0.00147082	6.36867	NA	HeLa	4	5.3
SAR1A	WT	NP_001036146.1	RERE	473	11|19	37.7124	30	15	0.000120535	2	3|3|0|3	2.25	0.98	1	0.98	1	0.98	3.14	4.92308	0	6|9	15	7.5	1566	RERE_HUMAN	0.00110940644605307|0.0012087099334681	0.00115906	6.05821	NA	HeLa	8.5	1.68421
SAR1A	WT	NP_001276332.1	MMS19	64210	14|14	0	28	14	0.000178494	2	4|4|0|0	2	0.98	0.98	0.98	0.98	0.98	3.7	5	0	7|7	14	7	987	MMS19_HUMAN	0.00120104587544489|0.00106879891687465	0.00113492	8.23957	NA	HeLa	3	3.75
SAR1A	WT	NP_001288141.1	TRPM7	54822	8|20	60.6092	28	14	9.45138e-05	2	0|2|0|0	0.5	0.98	1	0.98	1	0.98	3.22	10	0	5|13	18	9	1864	TRPM7_HUMAN	0.00101776701666125|0.00123669213678679	0.00112723	13.7331	NA	HeLa	0	15
SAR1A	WT	NP_001305804.1	FLOT1	10211	13|13	0	26	13	0.000431636	2	1|5|2|0	2	0.98	0.98	0.98	0.98	0.98	3.73	4.66667	0	7|9	16	8	379	FLOT1_HUMAN	0.00117049939898095|0.00104081671355596	0.00110566	8.29366	NA	HeLa	6	2
SAR1A	WT	NP_001139688.1	TACC1	6867	8|15	43.0413	23	11.5	0.000237236	2	0|2|0|0	0.5	0.98	1	0.98	1	0.98	3.22	8.33333	0	7|11	18	9	610	TACC1_HUMAN	0.00101776701666125|0.00109678112019334	0.00105727	5.28448	NA	HeLa	0	12.5
ARF6	WT	NP_001272368.1	RICTOR	253260	25|19	19.2847	44	22	0.000145499	2	0|5|0|0	1.25	0.98	0.99	0.98	0.99	0.98	3.29	10.2222	0	14|7	21	10.5	1732	RICTR_HUMAN	0.00108370152691326|0.00102209334274071	0.0010529	4.13749	NA	HeLa	6	3.28571
ARF1	WT	NP_001030611.1	NIBAN2	64855	18|16	8.3189	34	17	0.000295714	2	4|6|0|0	2.5	0.98	1	0.98	1	0.98	3.08	5.14286	0	9|9	18	9	733	NIBL1_HUMAN	0.00100049599590024|0.00107767624228346	0.00103909	5.25218	NA	HeLa	8	2
SAR1A	WT	NP_001139628.1	GSK3B	2932	8|11	22.3297	19	9.5	0.000284634	2	2|0|0|0	0.5	0.98	0.99	0.98	0.99	0.98	3.22	7	0	3|4	7	3.5	420	GSK3B_HUMAN	0.00101776701666125|0.000984852306918582	0.00100131	2.32438	NA	HeLa	2	3.5
ARF4	WT	NP_001026884.3	INF2	64423	16|20	15.7135	36	18	0.000172128	2	4|6|0|0	2.5	0.98	1	0.98	1	0.98	3.08	5.42857	0	7|8	15	7.5	1240	INF2_HUMAN	0.000896586143191111|0.00106814067920355	0.000982363	12.3485	NA	HeLa	3	4.75
ARF4	WT	NP_079106.3	LPCAT1	79888	20|15	20.2031	35	17.5	0.000388596	2	4|5|3|0	3	0.98	1	0.98	1	0.98	3.4	4.625	0	3|3	6	3	534	PCAT1_HUMAN	0.000988667174498662|0.000942588248508491	0.000965628	3.37425	NA	HeLa	0	18.5
ARF4	WT	NP_001229831.1	AKAP1	8165	15|18	12.8565	33	16.5	0.000216669	2	5|4|0|0	2.25	0.98	1	0.98	1	0.98	3.4	5.38462	0	10|10	20	10	903	AKAP1_HUMAN	0.000873565885364224|0.00101791970692553	0.000945743	10.793	NA	HeLa	0	17.5
ARF1	WT	NP_001305804.1	FLOT1	10211	13|13	0	26	13	0.000437351	2	1|5|2|0	2	0.98	0.98	0.98	0.98	0.98	3.73	4.66667	0	8|9	17	8.5	379	FLOT1_HUMAN	0.000878547750735486|0.000993240554132599	0.000935894	8.66552	NA	HeLa	6	2
SAR1A	WT	NP_001073308.1	OCIAD1	54940	2|12	101.015	14	7	0.000359538	2	0|0|0|0	0	0.98	1	0.98	1	0.98	3.05	8	0	2|5	7	3.5	245	OCAD1_HUMAN	0.000834488157877609|0.00101283451023727	0.000923661	13.6533	NA	HeLa	0	8
SAR1A	WT	NP_057124.3	TMED5	50999	5|5	0	10	5	0.000274756	2	0|1|0|0	0.25	0.98	0.98	0.98	0.98	0.98	4.17	4.8	0	2|3	5	2.5	229	TMED5_HUMAN	0.000926127587269429|0.000816959087006446	0.000871543	8.85714	NA	HeLa	0	6
SAR1A	WT	NP_000932.3	POR	5447	2|8	84.8528	10	5	9.25282e-05	2	0|0|0|0	0	0.98	1	0.98	1	0.98	3.05	6	0	2|4	6	3	680	NCPR_HUMAN	0.000834488157877609|0.000900905696962514	0.000867697	5.41252	NA	HeLa	0	6
SAR1A	WT	NP_001316929.1	MMGT1	93380	2|7	78.5674	9	4.5	0.000432269	2	0|0|0|0	0	0.98	1	0.98	1	0.98	3.05	5.5	0	1|1	2	1	131	MMGT1_HUMAN	0.000834488157877609|0.000872923493643824	0.000853706	3.18352	NA	HeLa	0	5.5
SAR1A	WT	NP_001186508.1	SUN2	25777	2|7	78.5674	9	4.5	7.67307e-05	2	0|0|0|0	0	0.98	1	0.98	1	0.98	3.05	5.5	0	1|3	4	2	738	SUN2_HUMAN	0.000834488157877609|0.000872923493643824	0.000853706	3.18352	NA	HeLa	0	5.5
SAR1A	WT	NP_001093639.1	IMMT	10989	2|7	78.5674	9	4.5	7.48048e-05	2	0|0|0|0	0	0.98	1	0.98	1	0.98	3.05	5.5	0	1|5	6	3	757	MIC60_HUMAN	0.000834488157877609|0.000872923493643824	0.000853706	3.18352	NA	HeLa	0	5.5
SAR1A	WT	NP_001264890.1	STIM1	6786	2|7	78.5674	9	4.5	7.15895e-05	2	0|0|0|0	0	0.98	1	0.98	1	0.98	3.05	5.5	0	2|4	6	3	791	G0XQ39_HUMAN	0.000834488157877609|0.000872923493643824	0.000853706	3.18352	NA	HeLa	0	5.5
ARF1	WT	NP_001003712.1	OSBPL8	114882	10|9	7.44323	19	9.5	0.00014301	2	0|2|0|0	0.5	0.98	0.99	0.98	0.99	0.98	3.86	7	0	7|6	13	6.5	847	OSBL8_HUMAN	0.000805378803636635|0.000880659636598121	0.000843019	6.3144	NA	HeLa	2	3.5
SAR1A	WT	NP_064539.1	EMC7	56851	2|6	70.7107	8	4	0.000207997	2	0|0|0|0	0	0.98	1	0.98	1	0.98	3.05	5	0	2|3	5	2.5	242	EMC7_HUMAN	0.000834488157877609|0.000844941290325135	0.000839715	0.880237	NA	HeLa	0	5
SAR1A	WT	NP_006402.1	AGPAT1	10554	2|6	70.7107	8	4	0.000177863	2	0|0|0|0	0	0.98	1	0.98	1	0.98	3.05	5	0	1|1	2	1	283	PLCA_HUMAN	0.000834488157877609|0.000844941290325135	0.000839715	0.880237	NA	HeLa	0	5
SAR1A	WT	NP_001304759.1	JPH1	56704	2|6	70.7107	8	4	7.61503e-05	2	0|0|0|0	0	0.98	1	0.98	1	0.98	3.05	5	0	1|3	4	2	661	JPH1_HUMAN	0.000834488157877609|0.000844941290325135	0.000839715	0.880237	NA	HeLa	3	1.25
ARF4	WT	NP_001018047.1	VPS13A	23230	14|10	23.5702	24	12	4.53884e-05	2	2|3|0|0	1.25	0.98	1	0.98	1	0.98	3.42	5.77778	0	9|7	16	8	3135	VP13A_HUMAN	0.000850545627537336|0.000817035817813433	0.000833791	2.84184	NA	HeLa	3	3.25
SAR1A	WT	NP_036448.1	KPNA6	23633	5|2	60.6092	7	3.5	8.21706e-05	2	0|0|0|0	0	0.98	1	0.98	1	0.98	3.05	4.5	0	4|2	6	3	536	IMA7_HUMAN	0.000926127587269429|0.000733012477050378	0.00082957	16.4607	NA	HeLa	3	1.125
SAR1A	WT	NP_001289987.1	TMED4	222068	2|5	60.6092	7	3.5	0.000236793	2	0|0|0|0	0	0.98	1	0.98	1	0.98	3.05	4.5	0	2|2	4	2	186	TMED4_HUMAN	0.000834488157877609|0.000816959087006446	0.000825724	1.5011	NA	HeLa	0	4.5
SAR1A	WT	NP_057336.3	BIRC6	57448	4|2	47.1405	6	3	7.7726e-06	2	0|0|0|0	0	0.98	1	0.98	1	0.98	3.05	4	0	2|1	3	1.5	4857	BIRC6_HUMAN	0.000895581110805489|0.000733012477050378	0.000814297	14.1169	NA	HeLa	3.5	0.888889
SAR1A	WT	NP_000092.2	CYBA	1535	2|4	47.1405	6	3	0.000193597	2	0|0|0|0	0	0.98	1	0.98	1	0.98	3.05	4	0	2|2	4	2	195	CY24A_HUMAN	0.000834488157877609|0.000788976883687757	0.000811733	3.96452	NA	HeLa	0	4
SAR1A	WT	NP_060979.2	LRRC59	55379	2|4	47.1405	6	3	0.000122969	2	0|0|0|0	0	0.98	1	0.98	1	0.98	3.05	4	0	1|1	2	1	307	LRC59_HUMAN	0.000834488157877609|0.000788976883687757	0.000811733	3.96452	NA	HeLa	0	4
ARF4	WT	NP_008964.3	RER1	11079	9|10	7.44323	19	9.5	0.000574737	2	2|0|0|0	0.5	0.98	0.99	0.98	0.99	0.98	3.86	7	0	4|4	8	4	196	RER1_HUMAN	0.000735444338402898|0.000817035817813433	0.00077624	7.43248	NA	HeLa	0	10.5
ARF4	WT	NP_000180.2	HK2	3099	8|8	0	16	8	0.000103448	2	1|2|0|0	0.75	0.98	0.98	0.98	0.98	0.98	3.95	5.14286	0	4|6	10	5	917	HXK2_HUMAN	0.00071242408057601|0.00076681484553541	0.000739619	5.19998	NA	HeLa	0	9
ARF1	WT	NP_001076428.1	SCARB1	949	8|2	84.8528	10	5	0.000125993	2	0|0|0|0	0	0.98	1	0.98	1	0.98	3.05	6	0	5|2	7	3.5	506	SCRB1_HUMAN	0.000756599505570734|0.000683643030912785	0.000720121	7.1638	NA	HeLa	0	6
ARF1	WT	NP_085056.2	CYB5B	80777	2|7	78.5674	9	4.5	0.000382514	2	0|0|0|0	0	0.98	1	0.98	1	0.98	3.05	5.5	0	2|3	5	2.5	150	CYB5B_HUMAN	0.000610261611373032|0.000824369177830882	0.000717315	21.106	NA	HeLa	0	5.5
ARF1	WT	NP_001127839.2	SLC6A6	6533	2|7	78.5674	9	4.5	7.958e-05	2	0|0|0|0	0	0.98	1	0.98	1	0.98	3.05	5.5	0	1|3	4	2	721	SC6A6_HUMAN	0.000610261611373032|0.000824369177830882	0.000717315	21.106	NA	HeLa	0	5.5
ARF1	WT	NP_001070253.1	SLC7A6	9057	2|5	60.6092	7	3.5	8.66537e-05	2	0|0|0|0	0	0.98	1	0.98	1	0.98	3.05	4.5	0	1|3	4	2	515	YLAT2_HUMAN	0.000610261611373032|0.000768078719063643	0.00068917	16.1925	NA	HeLa	0	4.5
ARF1	WT	NP_004039.1	B2M	567	5|2	60.6092	7	3.5	0.000375014	2	0|0|0|0	0	0.98	1	0.98	1	0.98	3.05	4.5	0	3|1	4	2	119	B2MG_HUMAN	0.000683430558471883|0.000683643030912785	0.000683537	0.0219799	NA	HeLa	0	4.5
ARF1	WT	NP_001670.1	ATP1B3	483	5|2	60.6092	7	3.5	0.000159952	2	0|0|0|0	0	0.98	1	0.98	1	0.98	3.05	4.5	0	3|1	4	2	279	AT1B3_HUMAN	0.000683430558471883|0.000683643030912785	0.000683537	0.0219799	NA	HeLa	4	0.9
ARF1	WT	NP_055416.2	EHD2	30846	5|2	60.6092	7	3.5	8.21854e-05	2	0|0|0|0	0	0.98	1	0.98	1	0.98	3.05	4.5	0	3|2	5	2.5	543	EHD2_HUMAN	0.000683430558471883|0.000683643030912785	0.000683537	0.0219799	NA	HeLa	0	4.5
ARF1	WT	NP_001304759.1	JPH1	56704	5|2	60.6092	7	3.5	6.75139e-05	2	0|0|0|0	0	0.98	1	0.98	1	0.98	3.05	4.5	0	5|1	6	3	661	JPH1_HUMAN	0.000683430558471883|0.000683643030912785	0.000683537	0.0219799	NA	HeLa	3	1.125
ARF1	WT	NP_000043.4	ATP7A	538	5|2	60.6092	7	3.5	2.97511e-05	2	0|0|0|0	0	0.98	1	0.98	1	0.98	3.05	4.5	0	3|2	5	2.5	1500	ATP7A_HUMAN	0.000683430558471883|0.000683643030912785	0.000683537	0.0219799	NA	HeLa	0	4.5
ARF1	WT	NP_066362.2	IFITM3	10410	2|4	47.1405	6	3	0.000287605	2	0|0|0|0	0	0.98	1	0.98	1	0.98	3.05	4	0	1|2	3	1.5	133	IFM3_HUMAN	0.000610261611373032|0.000739933489680024	0.000675098	13.582	NA	HeLa	0	4
ARF1	WT	NP_077310.1	TMEM43	79188	2|4	47.1405	6	3	9.56286e-05	2	0|0|0|0	0	0.98	1	0.98	1	0.98	3.05	4	0	1|3	4	2	400	TMM43_HUMAN	0.000610261611373032|0.000739933489680024	0.000675098	13.582	NA	HeLa	0	4
ARF1	WT	NP_001304922.1	FAM114A2	10827	2|4	47.1405	6	3	7.57454e-05	2	0|0|0|0	0	0.98	1	0.98	1	0.98	3.05	4	0	2|3	5	2.5	505	F1142_HUMAN	0.000610261611373032|0.000739933489680024	0.000675098	13.582	NA	HeLa	0	4
ARF1	WT	NP_006414.2	RABAC1	10567	4|2	47.1405	6	3	0.000206765	2	0|0|0|0	0	0.98	1	0.98	1	0.98	3.05	4	0	1|1	2	1	185	PRAF1_HUMAN	0.000659040909438933|0.000683643030912785	0.000671342	2.59128	NA	HeLa	0	4
ARF1	WT	NP_001307902.1	BLZF1	8548	4|2	47.1405	6	3	9.56286e-05	2	0|0|0|0	0	0.98	1	0.98	1	0.98	3.05	4	0	3|2	5	2.5	400	GO45_HUMAN	0.000659040909438933|0.000683643030912785	0.000671342	2.59128	NA	HeLa	0	4
ARF1	WT	NP_056295.1	NECTIN3	25945	4|2	47.1405	6	3	6.96747e-05	2	0|0|0|0	0	0.98	1	0.98	1	0.98	3.05	4	0	3|2	5	2.5	549	NECT3_HUMAN	0.000659040909438933|0.000683643030912785	0.000671342	2.59128	NA	HeLa	0	4
ARF1	WT	NP_001041675.1	CLCC1	23155	4|2	47.1405	6	3	6.94218e-05	2	0|0|0|0	0	0.98	1	0.98	1	0.98	3.05	4	0	3|1	4	2	551	CLCC1_HUMAN	0.000659040909438933|0.000683643030912785	0.000671342	2.59128	NA	HeLa	0	4
ARF1	WT	NP_001171678.1	SLITRK4	139065	4|2	47.1405	6	3	4.57006e-05	2	0|0|0|0	0	0.98	1	0.98	1	0.98	3.05	4	0	2|1	3	1.5	837	SLIK4_HUMAN	0.000659040909438933|0.000683643030912785	0.000671342	2.59128	NA	HeLa	0	4
ARF4	WT	NP_067072.3	SNX6	58533	5|5	0	10	5	0.000204444	2	1|0|0|0	0.25	0.98	0.98	0.98	0.98	0.98	4.17	4.8	0	3|3	6	3	290	SNX6_HUMAN	0.000643363307095347|0.000691483387118375	0.000667423	5.09812	NA	HeLa	0	6
ARF4	WT	NP_001073308.1	OCIAD1	54940	8|2	84.8528	10	5	0.000241994	2	0|0|0|0	0	0.98	1	0.98	1	0.98	3.05	6	0	3|1	4	2	245	OCAD1_HUMAN	0.00071242408057601|0.00061615192870134	0.000664288	10.2478	NA	HeLa	0	6
ARF6	WT	NP_001017408.1	GOPC	57120	7|2	78.5674	9	4.5	0.000113538	2	0|0|0|0	0	0.98	1	0.98	1	0.98	3.05	5.5	0	2|1	3	1.5	454	GOPC_HUMAN	0.000680005465192616|0.000603837714742184	0.000641922	8.39024	NA	HeLa	0	5.5
ARF6	WT	NP_004326.1	BST2	684	2|6	70.7107	8	4	0.000254549	2	0|0|0|0	0	0.98	1	0.98	1	0.98	3.05	5	0	1|2	3	1.5	180	BST2_HUMAN	0.000567867670270215|0.000702250803683013	0.000635059	14.9629	NA	HeLa	0	5
ARF6	WT	NP_001171903.1	PACSIN3	29763	2|6	70.7107	8	4	0.000108063	2	0|0|0|0	0	0.98	1	0.98	1	0.98	3.05	5	0	2|3	5	2.5	424	PACN3_HUMAN	0.000567867670270215|0.000702250803683013	0.000635059	14.9629	NA	HeLa	0	5
ARF6	WT	NP_004435.3	EPHB4	2050	2|6	70.7107	8	4	4.64223e-05	2	0|0|0|0	0	0.98	1	0.98	1	0.98	3.05	5	0	2|4	6	3	987	EPHB4_HUMAN	0.000567867670270215|0.000702250803683013	0.000635059	14.9629	NA	HeLa	0	5
ARF4	WT	NP_001274740.1	DNAJC16	23341	2|5	60.6092	7	3.5	8.83022e-05	2	0|0|0|0	0	0.98	1	0.98	1	0.98	3.05	4.5	0	1|2	3	1.5	470	DJC16_HUMAN	0.000574302533614684|0.000691483387118375	0.000632893	13.0922	NA	HeLa	0	4.5
ARF4	WT	NP_775930.2	RPUSD3	285367	5|2	60.6092	7	3.5	0.000118239	2	0|0|0|0	0	0.98	1	0.98	1	0.98	3.05	4.5	0	2|1	3	1.5	351	RUSD3_HUMAN	0.000643363307095347|0.00061615192870134	0.000629758	3.05536	NA	HeLa	0	4.5
ARF4	WT	NP_001243695.1	TMEM161A	54929	5|2	60.6092	7	3.5	0.000110378	2	0|0|0|0	0	0.98	1	0.98	1	0.98	3.05	4.5	0	2|1	3	1.5	376	T161A_HUMAN	0.000643363307095347|0.00061615192870134	0.000629758	3.05536	NA	HeLa	0	4.5
ARF4	WT	NP_071358.1	CERS2	29956	5|2	60.6092	7	3.5	0.000109216	2	0|0|0|0	0	0.98	1	0.98	1	0.98	3.05	4.5	0	3|1	4	2	380	CERS2_HUMAN	0.000643363307095347|0.00061615192870134	0.000629758	3.05536	NA	HeLa	0	4.5
ARF6	WT	NP_002148.1	HSPE1	3336	2|5	60.6092	7	3.5	0.000393054	2	0|0|0|0	0	0.98	1	0.98	1	0.98	3.05	4.5	0	1|4	5	2.5	102	CH10_HUMAN	0.000567867670270215|0.000677647531447806	0.000622758	12.4649	NA	HeLa	0	4.5
ARF6	WT	NP_001158087.1	FZD6	8323	2|5	60.6092	7	3.5	5.67868e-05	2	0|0|0|0	0	0.98	1	0.98	1	0.98	3.05	4.5	0	1|1	2	1	706	FZD6_HUMAN	0.000567867670270215|0.000677647531447806	0.000622758	12.4649	NA	HeLa	0	4.5
ARF6	WT	NP_000100.2	DMD	1756	2|5	60.6092	7	3.5	1.09033e-05	2	0|0|0|0	0	0.98	1	0.98	1	0.98	3.05	4.5	0	2|5	7	3.5	3677	DMD_HUMAN	0.000567867670270215|0.000677647531447806	0.000622758	12.4649	NA	HeLa	0	4.5
ARF4	WT	NP_001269348.1	NDUFA5	4698	2|4	47.1405	6	3	0.00035221	2	0|0|0|0	0	0.98	1	0.98	1	0.98	3.05	4	0	2|1	3	1.5	101	NDUA5_HUMAN	0.000574302533614684|0.000666372900979363	0.000620338	10.4949	NA	HeLa	0	4
ARF4	WT	NP_075385.1	MARCKSL1	65108	2|4	47.1405	6	3	0.000182427	2	0|0|0|0	0	0.98	1	0.98	1	0.98	3.05	4	0	2|2	4	2	195	MRP_HUMAN	0.000574302533614684|0.000666372900979363	0.000620338	10.4949	NA	HeLa	2.5	1.14286
ARF4	WT	NP_778233.4	EMC10	284361	2|4	47.1405	6	3	0.000140052	2	0|0|0|0	0	0.98	1	0.98	1	0.98	3.05	4	0	2|2	4	2	254	EMC10_HUMAN	0.000574302533614684|0.000666372900979363	0.000620338	10.4949	NA	HeLa	0	4
ARF4	WT	NP_006402.1	AGPAT1	10554	2|4	47.1405	6	3	0.0001257	2	0|0|0|0	0	0.98	1	0.98	1	0.98	3.05	4	0	1|2	3	1.5	283	PLCA_HUMAN	0.000574302533614684|0.000666372900979363	0.000620338	10.4949	NA	HeLa	0	4
ARF6	WT	NP_001258664.1	COPZ1	22818	5|2	60.6092	7	3.5	0.000250572	2	0|0|0|0	0	0.98	1	0.98	1	0.98	3.05	4.5	0	3|2	5	2.5	160	COPZ1_HUMAN	0.000635150347223656|0.000603837714742184	0.000619494	3.57411	NA	HeLa	0	4.5
ARF6	WT	NP_056285.1	RAB11FIP5	26056	5|2	60.6092	7	3.5	6.13958e-05	2	0|0|0|0	0	0.98	1	0.98	1	0.98	3.05	4.5	0	4|2	6	3	653	RFIP5_HUMAN	0.000635150347223656|0.000603837714742184	0.000619494	3.57411	NA	HeLa	0	4.5
ARF6	WT	NP_056125.3	PSD3	23362	5|2	60.6092	7	3.5	3.82918e-05	2	0|0|0|0	0	0.98	1	0.98	1	0.98	3.05	4.5	0	4|2	6	3	1047	PSD3_HUMAN	0.000635150347223656|0.000603837714742184	0.000619494	3.57411	NA	HeLa	0	4.5
ARF6	WT	NP_006411.2	ARFGEF2	10564	5|2	60.6092	7	3.5	2.24602e-05	2	0|0|0|0	0	0.98	1	0.98	1	0.98	3.05	4.5	0	2|1	3	1.5	1785	BIG2_HUMAN	0.000635150347223656|0.000603837714742184	0.000619494	3.57411	NA	HeLa	0	4.5
ARF6	WT	NP_002963.2	SBF1	6305	5|2	60.6092	7	3.5	2.11788e-05	2	0|0|0|0	0	0.98	1	0.98	1	0.98	3.05	4.5	0	2|1	3	1.5	1893	MTMR5_HUMAN	0.000635150347223656|0.000603837714742184	0.000619494	3.57411	NA	HeLa	2	1.5
ARF4	WT	NP_001189418.1	UBE2G2	7327	4|2	47.1405	6	3	0.000374455	2	0|0|0|0	0	0.98	1	0.98	1	0.98	3.05	4	0	2|1	3	1.5	95	UB2G2_HUMAN	0.000620343049268459|0.00061615192870134	0.000618247	0.47935	NA	HeLa	0	4
ARF4	WT	NP_001009.1	RPS15	6209	4|2	47.1405	6	3	0.000245332	2	0|0|0|0	0	0.98	1	0.98	1	0.98	3.05	4	0	2|2	4	2	145	RS15_HUMAN	0.000620343049268459|0.00061615192870134	0.000618247	0.47935	contaminant	HeLa	3.5	0.888889
ARF4	WT	NP_000296.2	PON2	5445	4|2	47.1405	6	3	0.000100489	2	0|0|0|0	0	0.98	1	0.98	1	0.98	3.05	4	0	2|1	3	1.5	354	PON2_HUMAN	0.000620343049268459|0.00061615192870134	0.000618247	0.47935	NA	HeLa	0	4
ARF4	WT	NP_001307413.1	TRABD	80305	4|2	47.1405	6	3	9.36136e-05	2	0|0|0|0	0	0.98	1	0.98	1	0.98	3.05	4	0	3|1	4	2	380	TRABD_HUMAN	0.000620343049268459|0.00061615192870134	0.000618247	0.47935	NA	HeLa	0	4
ARF4	WT	NP_001306961.1	ABCC5	10057	4|2	47.1405	6	3	3.68634e-05	2	0|0|0|0	0	0.98	1	0.98	1	0.98	3.05	4	0	3|2	5	2.5	965	MRP5_HUMAN	0.000620343049268459|0.00061615192870134	0.000618247	0.47935	NA	HeLa	0	4
ARF4	WT	NP_001300844.1	EIF2AK3	9451	4|2	47.1405	6	3	3.68634e-05	2	0|0|0|0	0	0.98	1	0.98	1	0.98	3.05	4	0	2|1	3	1.5	965	Q68DI6_HUMAN	0.000620343049268459|0.00061615192870134	0.000618247	0.47935	NA	HeLa	0	4
ARF6	WT	NP_001668.1	ATP1B1	481	2|4	47.1405	6	3	0.000113413	2	0|0|0|0	0	0.98	1	0.98	1	0.98	3.05	4	0	1|3	4	2	303	AT1B1_HUMAN	0.000567867670270215|0.000653044259212598	0.000610456	9.86622	NA	HeLa	0	4
ARF6	WT	NP_004084.1	EFNB2	1948	2|4	47.1405	6	3	0.000103196	2	0|0|0|0	0	0.98	1	0.98	1	0.98	3.05	4	0	1|1	2	1	333	EFNB2_HUMAN	0.000567867670270215|0.000653044259212598	0.000610456	9.86622	NA	HeLa	0	4
ARF6	WT	NP_001162023.1	NDC1	55706	2|4	47.1405	6	3	5.42021e-05	2	0|0|0|0	0	0.98	1	0.98	1	0.98	3.05	4	0	2|3	5	2.5	634	NDC1_HUMAN	0.000567867670270215|0.000653044259212598	0.000610456	9.86622	NA	HeLa	0	4
ARF6	WT	NP_001333072.1	FLRT2	23768	2|4	47.1405	6	3	5.20668e-05	2	0|0|0|0	0	0.98	1	0.98	1	0.98	3.05	4	0	1|3	4	2	660	FLRT2_HUMAN	0.000567867670270215|0.000653044259212598	0.000610456	9.86622	NA	HeLa	0	4
ARF6	WT	NP_001275558.1	EPHA7	2045	2|4	47.1405	6	3	3.46064e-05	2	0|0|0|0	0	0.98	1	0.98	1	0.98	3.05	4	0	1|3	4	2	993	EPHA7_HUMAN	0.000567867670270215|0.000653044259212598	0.000610456	9.86622	NA	HeLa	2	1.33333
ARF6	WT	NP_060934.1	CISD1	55847	4|2	47.1405	6	3	0.000318186	2	0|0|0|0	0	0.98	1	0.98	1	0.98	3.05	4	0	1|1	2	1	108	CISD1_HUMAN	0.000612722788239176|0.000603837714742184	0.00060828	1.03286	NA	HeLa	0	4
ARF6	WT	NP_149975.1	PIGS	94005	4|2	47.1405	6	3	6.19173e-05	2	0|0|0|0	0	0.98	1	0.98	1	0.98	3.05	4	0	2|1	3	1.5	555	PIGS_HUMAN	0.000612722788239176|0.000603837714742184	0.00060828	1.03286	NA	HeLa	0	4
ARF6	WT	NP_001014831.1	PAK4	10298	4|2	47.1405	6	3	5.81457e-05	2	0|0|0|0	0	0.98	1	0.98	1	0.98	3.05	4	0	1|1	2	1	591	PAK4_HUMAN	0.000612722788239176|0.000603837714742184	0.00060828	1.03286	NA	HeLa	6.5	0.533333
ARF6	WT	NP_001304759.1	JPH1	56704	4|2	47.1405	6	3	5.19881e-05	2	0|0|0|0	0	0.98	1	0.98	1	0.98	3.05	4	0	4|2	6	3	661	JPH1_HUMAN	0.000612722788239176|0.000603837714742184	0.00060828	1.03286	NA	HeLa	3	1
ARF6	WT	NP_036450.1	LETM1	3954	4|2	47.1405	6	3	4.65008e-05	2	0|0|0|0	0	0.98	1	0.98	1	0.98	3.05	4	0	3|2	5	2.5	739	LETM1_HUMAN	0.000612722788239176|0.000603837714742184	0.00060828	1.03286	NA	HeLa	0	4
ARF6	WT	NP_038464.1	NCKAP1	10787	4|2	47.1405	6	3	3.04646e-05	2	0|0|0|0	0	0.98	1	0.98	1	0.98	3.05	4	0	3|1	4	2	1128	NCKP1_HUMAN	0.000612722788239176|0.000603837714742184	0.00060828	1.03286	NA	HeLa	4.5	0.727273
ARF6	WT	NP_000043.4	ATP7A	538	4|2	47.1405	6	3	2.29094e-05	2	0|0|0|0	0	0.98	1	0.98	1	0.98	3.05	4	0	3|1	4	2	1500	ATP7A_HUMAN	0.000612722788239176|0.000603837714742184	0.00060828	1.03286	NA	HeLa	0	4
ARF1	WT	NP_001229862.1	SNX1	6642	17|22	18.1309	39	19.5	0.000446381	2	7|4|0|0	2.75	0.97	1	0.97	1	0.97	2.77	5.46667	0	10|12	22	11	557	SNX1_HUMAN	0.000976106346867288|0.00124654761858517	0.00111133	17.2074	NA	HeLa	4.5	3.72727
ARF1	WT	NP_001304713.1	SCYL2	55681	19|12	31.9339	31	15.5	0.000212737	2	3|4|0|0	1.75	0.97	1	0.97	1	0.97	2.84	6	0	11|7	18	9	929	SCYL2_HUMAN	0.00102488564493319|0.000965095324748979	0.00099499	4.2491	NA	HeLa	4	3.3
ARF4	WT	NP_001305804.1	FLOT1	10211	12|20	35.3553	32	16	0.00050059	2	1|5|2|0	2	0.97	1	0.97	1	0.97	2.63	5.66667	0.01	7|10	17	8.5	379	FLOT1_HUMAN	0.000804505111883561|0.00106814067920355	0.000936323	19.9096	NA	HeLa	6	2.42857
SAR1A	WT	NP_000024.2	ABCD1	215	7|6	10.8786	13	6.5	0.000109792	2	1|1|0|0	0.5	0.97	0.99	0.97	0.99	0.97	3.18	5	0	6|5	11	5.5	745	ABCD1_HUMAN	0.000987220540197309|0.000844941290325135	0.000916081	10.9823	NA	HeLa	0	7.5
SAR1A	WT	NP_006282.2	TNFAIP2	7127	4|7	38.5695	11	5.5	0.000105827	2	1|0|0|0	0.25	0.97	1	0.97	1	0.97	2.74	5.2	0	1|2	3	1.5	654	TNAP2_HUMAN	0.000895581110805489|0.000872923493643824	0.000884252	1.81185	NA	HeLa	0	6.5
SAR1A	WT	NP_000173.2	HADHA	3030	4|7	38.5695	11	5.5	9.07092e-05	2	0|1|0|0	0.25	0.97	1	0.97	1	0.97	2.74	5.2	0	2|6	8	4	763	ECHA_HUMAN	0.000895581110805489|0.000872923493643824	0.000884252	1.81185	NA	HeLa	0	6.5
SAR1A	WT	NP_000476.1	APRT	353	6|4	28.2843	10	5	0.000349551	2	1|0|0|0	0.25	0.97	1	0.97	1	0.97	2.74	4.8	0.01	4|4	8	4	180	APT_HUMAN	0.000956674063733369|0.000788976883687757	0.000872825	13.5857	NA	HeLa	0	6
SAR1A	WT	NP_056993.2	NBAS	51594	4|6	28.2843	10	5	2.6537e-05	2	1|0|0|0	0.25	0.97	1	0.97	1	0.97	2.74	4.8	0.01	2|3	5	2.5	2371	NBAS_HUMAN	0.000895581110805489|0.000844941290325135	0.000870261	4.1146	NA	HeLa	0	6
SAR1A	WT	NP_001243478.1	PCGF5	84333	3|2	28.2843	5	2.5	0.000122889	2	0|0|0|0	0	0.97	0.99	0.97	0.99	0.97	3.05	3.5	0	1|2	3	1.5	256	PCGF5_HUMAN	0.000865034634341549|0.000733012477050378	0.000799024	11.6835	NA	HeLa	0	3.5
SAR1A	WT	NP_005460.2	ACOT8	10005	3|2	28.2843	5	2.5	9.86194e-05	2	0|0|0|0	0	0.97	0.99	0.97	0.99	0.97	3.05	3.5	0	2|1	3	1.5	319	ACOT8_HUMAN	0.000865034634341549|0.000733012477050378	0.000799024	11.6835	NA	HeLa	0	3.5
SAR1A	WT	NP_001295302.1	FKBP8	23770	3|2	28.2843	5	2.5	7.63582e-05	2	0|0|0|0	0	0.97	0.99	0.97	0.99	0.97	3.05	3.5	0	3|2	5	2.5	412	FKBP8_HUMAN	0.000865034634341549|0.000733012477050378	0.000799024	11.6835	NA	HeLa	0	3.5
SAR1A	WT	NP_001307192.1	AP3M1	26985	3|2	28.2843	5	2.5	7.52622e-05	2	0|0|0|0	0	0.97	0.99	0.97	0.99	0.97	3.05	3.5	0	3|2	5	2.5	418	AP3M1_HUMAN	0.000865034634341549|0.000733012477050378	0.000799024	11.6835	NA	HeLa	2	1.16667
SAR1A	WT	NP_001257869.1	XPO6	23214	3|2	28.2843	5	2.5	2.83165e-05	2	0|0|0|0	0	0.97	0.99	0.97	0.99	0.97	3.05	3.5	0	2|2	4	2	1111	XPO6_HUMAN	0.000865034634341549|0.000733012477050378	0.000799024	11.6835	NA	HeLa	0	3.5
SAR1A	WT	NP_001269348.1	NDUFA5	4698	2|3	28.2843	5	2.5	0.000311481	2	0|0|0|0	0	0.97	0.99	0.97	0.99	0.97	3.05	3.5	0	1|1	2	1	101	NDUA5_HUMAN	0.000834488157877609|0.000760994680369067	0.000797741	6.51436	NA	HeLa	0	3.5
SAR1A	WT	NP_002487.1	NDUFS8	4728	2|3	28.2843	5	2.5	0.000149808	2	0|0|0|0	0	0.97	0.99	0.97	0.99	0.97	3.05	3.5	0	1|1	2	1	210	NDUS8_HUMAN	0.000834488157877609|0.000760994680369067	0.000797741	6.51436	NA	HeLa	0	3.5
SAR1A	WT	NP_002783.1	PSMA7	5688	2|3	28.2843	5	2.5	0.000126853	2	0|0|0|0	0	0.97	0.99	0.97	0.99	0.97	3.05	3.5	0	2|2	4	2	248	PSA7_HUMAN	0.000834488157877609|0.000760994680369067	0.000797741	6.51436	NA	HeLa	0	3.5
SAR1A	WT	NP_054889.2	GTPBP8	29083	2|3	28.2843	5	2.5	0.000110773	2	0|0|0|0	0	0.97	0.99	0.97	0.99	0.97	3.05	3.5	0	1|1	2	1	284	GTPB8_HUMAN	0.000834488157877609|0.000760994680369067	0.000797741	6.51436	NA	HeLa	0	3.5
SAR1A	WT	NP_001034444.1	SLC25A29	123096	2|3	28.2843	5	2.5	0.000103827	2	0|0|0|0	0	0.97	0.99	0.97	0.99	0.97	3.05	3.5	0	2|3	5	2.5	303	MCATL_HUMAN	0.000834488157877609|0.000760994680369067	0.000797741	6.51436	NA	HeLa	0	3.5
SAR1A	WT	NP_001389.2	ECH1	1891	2|3	28.2843	5	2.5	9.59134e-05	2	0|0|0|0	0	0.97	0.99	0.97	0.99	0.97	3.05	3.5	0	1|1	2	1	328	ECH1_HUMAN	0.000834488157877609|0.000760994680369067	0.000797741	6.51436	NA	HeLa	0	3.5
SAR1A	WT	NP_001244305.1	SCFD1	23256	2|3	28.2843	5	2.5	5.71993e-05	2	0|0|0|0	0	0.97	0.99	0.97	0.99	0.97	3.05	3.5	0	1|2	3	1.5	550	SCFD1_HUMAN	0.000834488157877609|0.000760994680369067	0.000797741	6.51436	NA	HeLa	0	3.5
SAR1A	WT	NP_002217.3	JAG2	3714	2|3	28.2843	5	2.5	2.54116e-05	2	0|0|0|0	0	0.97	0.99	0.97	0.99	0.97	3.05	3.5	0	1|1	2	1	1238	JAG2_HUMAN	0.000834488157877609|0.000760994680369067	0.000797741	6.51436	NA	HeLa	0	3.5
ARF4	WT	NP_057731.1	THEM6	51337	11|7	31.427	18	9	0.000513075	2	1|2|0|0	0.75	0.97	1	0.97	1	0.97	2.82	5.71429	0	4|3	7	3.5	208	THEM6_HUMAN	0.000781484854056673|0.000741704359396398	0.000761595	3.69344	NA	HeLa	0	10
ARF4	WT	NP_001167531.1	OSBPL10	114884	7|10	24.9567	17	8.5	0.000143987	2	1|2|0|0	0.75	0.97	1	0.97	1	0.97	2.82	5.42857	0	4|5	9	4.5	700	OSB10_HUMAN	0.000689403822749122|0.000817035817813433	0.00075322	11.9818	NA	HeLa	0	9.5
ARF1	WT	NP_068747.1	SPCS3	60559	7|4	38.5695	11	5.5	0.000389598	2	0|0|0|1	0.25	0.97	1	0.97	1	0.97	2.74	5.2	0	3|2	5	2.5	180	SPCS3_HUMAN	0.000732209856537784|0.000739933489680024	0.000736072	0.74197	NA	HeLa	0	6.5
ARF4	WT	NP_001288092.1	TMEM209	84928	11|4	65.9966	15	7.5	0.000171354	2	1|0|0|0	0.25	0.97	1	0.97	1	0.97	2.74	6.8	0	7|3	10	5	519	TM209_HUMAN	0.000781484854056673|0.000666372900979363	0.000723929	11.2437	NA	HeLa	0	8.5
ARF4	WT	NP_001159583.1	PNPLA6	10908	6|4	28.2843	10	5	4.3119e-05	2	0|1|0|0	0.25	0.97	1	0.97	1	0.97	2.74	4.8	0.01	2|2	4	2	1375	PLPL6_HUMAN	0.000666383564922235|0.000666372900979363	0.000666378	0.00113157	NA	HeLa	0	6
ARF1	WT	NP_001121598.1	AP4S1	11154	2|3	28.2843	5	2.5	0.000221362	2	0|0|0|0	0	0.97	0.99	0.97	0.99	0.97	3.05	3.5	0	1|1	2	1	144	AP4S1_HUMAN	0.000610261611373032|0.000711788260296404	0.000661025	10.8604	NA	HeLa	0	3.5
ARF1	WT	NP_001139786.1	ABHD14B	84836	2|3	28.2843	5	2.5	0.000151791	2	0|0|0|0	0	0.97	0.99	0.97	0.99	0.97	3.05	3.5	0	1|1	2	1	210	ABHEB_HUMAN	0.000610261611373032|0.000711788260296404	0.000661025	10.8604	NA	HeLa	0	3.5
ARF1	WT	NP_006752.1	YWHAE	7531	2|3	28.2843	5	2.5	0.000125005	2	0|0|0|0	0	0.97	0.99	0.97	0.99	0.97	3.05	3.5	0	2|2	4	2	255	1433E_HUMAN	0.000610261611373032|0.000711788260296404	0.000661025	10.8604	NA	HeLa	5	0.583333
ARF1	WT	NP_060937.1	USE1	55850	2|3	28.2843	5	2.5	0.000123074	2	0|0|0|0	0	0.97	0.99	0.97	0.99	0.97	3.05	3.5	0	1|2	3	1.5	259	USE1_HUMAN	0.000610261611373032|0.000711788260296404	0.000661025	10.8604	NA	HeLa	0	3.5
ARF1	WT	NP_060917.1	EMC3	55831	2|3	28.2843	5	2.5	0.000122131	2	0|0|0|0	0	0.97	0.99	0.97	0.99	0.97	3.05	3.5	0	2|2	4	2	261	EMC3_HUMAN	0.000610261611373032|0.000711788260296404	0.000661025	10.8604	NA	HeLa	0	3.5
ARF1	WT	NP_115497.4	MAGT1	84061	2|3	28.2843	5	2.5	8.68561e-05	2	0|0|0|0	0	0.97	0.99	0.97	0.99	0.97	3.05	3.5	0	2|1	3	1.5	367	MAGT1_HUMAN	0.000610261611373032|0.000711788260296404	0.000661025	10.8604	NA	HeLa	0	3.5
ARF1	WT	NP_001310232.1	AURKA	6790	2|3	28.2843	5	2.5	7.90973e-05	2	0|0|0|0	0	0.97	0.99	0.97	0.99	0.97	3.05	3.5	0	1|1	2	1	403	AURKA_HUMAN	0.000610261611373032|0.000711788260296404	0.000661025	10.8604	NA	HeLa	0	3.5
ARF1	WT	NP_001316323.1	VMP1	81671	2|3	28.2843	5	2.5	7.85128e-05	2	0|0|0|0	0	0.97	0.99	0.97	0.99	0.97	3.05	3.5	0	2|2	4	2	406	VMP1_HUMAN	0.000610261611373032|0.000711788260296404	0.000661025	10.8604	NA	HeLa	0	3.5
ARF1	WT	NP_003833.4	TNFRSF10B	8795	2|3	28.2843	5	2.5	7.24459e-05	2	0|0|0|0	0	0.97	0.99	0.97	0.99	0.97	3.05	3.5	0	1|1	2	1	440	TR10B_HUMAN	0.000610261611373032|0.000711788260296404	0.000661025	10.8604	NA	HeLa	0	3.5
ARF1	WT	NP_001036189.1	NECTIN2	5819	2|3	28.2843	5	2.5	5.92494e-05	2	0|0|0|0	0	0.97	0.99	0.97	0.99	0.97	3.05	3.5	0	1|3	4	2	538	NECT2_HUMAN	0.000610261611373032|0.000711788260296404	0.000661025	10.8604	NA	HeLa	0	3.5
ARF1	WT	NP_057438.3	SLCO4A1	28231	2|3	28.2843	5	2.5	4.41499e-05	2	0|0|0|0	0	0.97	0.99	0.97	0.99	0.97	3.05	3.5	0	1|2	3	1.5	722	SO4A1_HUMAN	0.000610261611373032|0.000711788260296404	0.000661025	10.8604	NA	HeLa	0	3.5
ARF1	WT	NP_852478.1	ITGA1	3672	2|3	28.2843	5	2.5	2.70366e-05	2	0|0|0|0	0	0.97	0.99	0.97	0.99	0.97	3.05	3.5	0	2|2	4	2	1179	ITA1_HUMAN	0.000610261611373032|0.000711788260296404	0.000661025	10.8604	NA	HeLa	0	3.5
ARF1	WT	NP_002217.3	JAG2	3714	2|3	28.2843	5	2.5	2.57481e-05	2	0|0|0|0	0	0.97	0.99	0.97	0.99	0.97	3.05	3.5	0	1|1	2	1	1238	JAG2_HUMAN	0.000610261611373032|0.000711788260296404	0.000661025	10.8604	NA	HeLa	0	3.5
ARF1	WT	NP_002052.1	GCLM	2730	3|2	28.2843	5	2.5	0.000116336	2	0|0|0|0	0	0.97	0.99	0.97	0.99	0.97	3.05	3.5	0	3|1	4	2	274	GSH0_HUMAN	0.000634651260405982|0.000683643030912785	0.000659147	5.25564	NA	HeLa	0	3.5
ARF1	WT	NP_001188333.1	WASF2	10163	3|2	28.2843	5	2.5	0.000113438	2	0|0|0|0	0	0.97	0.99	0.97	0.99	0.97	3.05	3.5	0	2|2	4	2	281	WASF2_HUMAN	0.000634651260405982|0.000683643030912785	0.000659147	5.25564	NA	HeLa	3	0.875
ARF1	WT	NP_003970.1	GPRC5A	9052	3|2	28.2843	5	2.5	8.92891e-05	2	0|0|0|0	0	0.97	0.99	0.97	0.99	0.97	3.05	3.5	0	1|1	2	1	357	RAI3_HUMAN	0.000634651260405982|0.000683643030912785	0.000659147	5.25564	NA	HeLa	0	3.5
ARF1	WT	NP_001193420.1	MAVS	57506	3|2	28.2843	5	2.5	7.98902e-05	2	0|0|0|0	0	0.97	0.99	0.97	0.99	0.97	3.05	3.5	0	1|1	2	1	399	MAVS_HUMAN	0.000634651260405982|0.000683643030912785	0.000659147	5.25564	NA	HeLa	0	3.5
ARF1	WT	NP_848934.1	GPAT4	137964	3|2	28.2843	5	2.5	6.99039e-05	2	0|0|0|0	0	0.97	0.99	0.97	0.99	0.97	3.05	3.5	0	3|2	5	2.5	456	GPAT4_HUMAN	0.000634651260405982|0.000683643030912785	0.000659147	5.25564	NA	HeLa	0	3.5
ARF1	WT	NP_066010.1	ANO8	57719	3|2	28.2843	5	2.5	2.58735e-05	2	0|0|0|0	0	0.97	0.99	0.97	0.99	0.97	3.05	3.5	0	1|1	2	1	1232	ANO8_HUMAN	0.000634651260405982|0.000683643030912785	0.000659147	5.25564	NA	HeLa	0	3.5
ARF1	WT	NP_002834.3	PTPRJ	5795	3|2	28.2843	5	2.5	2.38416e-05	2	0|0|0|0	0	0.97	0.99	0.97	0.99	0.97	3.05	3.5	0	2|1	3	1.5	1337	PTPRJ_HUMAN	0.000634651260405982|0.000683643030912785	0.000659147	5.25564	NA	HeLa	0	3.5
ARF1	WT	NP_002215.2	ITPR3	3710	3|2	28.2843	5	2.5	1.19342e-05	2	0|0|0|0	0	0.97	0.99	0.97	0.99	0.97	3.05	3.5	0	3|2	5	2.5	2671	ITPR3_HUMAN	0.000634651260405982|0.000683643030912785	0.000659147	5.25564	NA	HeLa	0	3.5
ARF4	WT	NP_001670.1	ATP1B3	483	2|3	28.2843	5	2.5	0.000106252	2	0|0|0|0	0	0.97	0.99	0.97	0.99	0.97	3.05	3.5	0	1|2	3	1.5	279	AT1B3_HUMAN	0.000574302533614684|0.000641262414840351	0.000607782	7.79025	NA	HeLa	4	0.7
ARF4	WT	NP_001277064.1	EI24	9538	2|3	28.2843	5	2.5	9.09335e-05	2	0|0|0|0	0	0.97	0.99	0.97	0.99	0.97	3.05	3.5	0	2|2	4	2	326	EI24_HUMAN	0.000574302533614684|0.000641262414840351	0.000607782	7.79025	NA	HeLa	0	3.5
ARF4	WT	NP_001070253.1	SLC7A6	9057	2|3	28.2843	5	2.5	5.75618e-05	2	0|0|0|0	0	0.97	0.99	0.97	0.99	0.97	3.05	3.5	0	2|2	4	2	515	YLAT2_HUMAN	0.000574302533614684|0.000641262414840351	0.000607782	7.79025	NA	HeLa	0	3.5
ARF4	WT	NP_000382.3	TPP1	1200	2|3	28.2843	5	2.5	5.26542e-05	2	0|0|0|0	0	0.97	0.99	0.97	0.99	0.97	3.05	3.5	0	1|1	2	1	563	TPP1_HUMAN	0.000574302533614684|0.000641262414840351	0.000607782	7.79025	NA	HeLa	0	3.5
ARF4	WT	NP_001008539.3	SLC7A2	6542	2|3	28.2843	5	2.5	4.50522e-05	2	0|0|0|0	0	0.97	0.99	0.97	0.99	0.97	3.05	3.5	0	2|3	5	2.5	658	CTR2_HUMAN	0.000574302533614684|0.000641262414840351	0.000607782	7.79025	NA	HeLa	3	0.875
ARF4	WT	NP_001257382.1	WWP2	11060	2|3	28.2843	5	2.5	3.93161e-05	2	0|0|0|0	0	0.97	0.99	0.97	0.99	0.97	3.05	3.5	0	1|1	2	1	754	WWP2_HUMAN	0.000574302533614684|0.000641262414840351	0.000607782	7.79025	NA	HeLa	0	3.5
ARF4	WT	NP_001248393.1	ADAM15	8751	2|3	28.2843	5	2.5	3.59761e-05	2	0|0|0|0	0	0.97	0.99	0.97	0.99	0.97	3.05	3.5	0	2|1	3	1.5	824	ADA15_HUMAN	0.000574302533614684|0.000641262414840351	0.000607782	7.79025	NA	HeLa	0	3.5
ARF4	WT	NP_061885.2	PLEKHA5	54477	2|3	28.2843	5	2.5	2.6563e-05	2	0|0|0|0	0	0.97	0.99	0.97	0.99	0.97	3.05	3.5	0	2|2	4	2	1116	PKHA5_HUMAN	0.000574302533614684|0.000641262414840351	0.000607782	7.79025	NA	HeLa	10	0.318182
ARF4	WT	NP_001073141.1	FNDC3A	22862	2|3	28.2843	5	2.5	2.47448e-05	2	0|0|0|0	0	0.97	0.99	0.97	0.99	0.97	3.05	3.5	0	2|2	4	2	1198	FND3A_HUMAN	0.000574302533614684|0.000641262414840351	0.000607782	7.79025	NA	HeLa	0	3.5
ARF4	WT	NP_005994.2	UQCRFS1	7386	3|2	28.2843	5	2.5	0.000108191	2	0|0|0|0	0	0.97	0.99	0.97	0.99	0.97	3.05	3.5	0	2|1	3	1.5	274	UCRI_HUMAN	0.000597322791441572|0.00061615192870134	0.000606737	2.19439	NA	HeLa	0	3.5
ARF4	WT	NP_001317398.1	COPE	11316	3|2	28.2843	5	2.5	8.95599e-05	2	0|0|0|0	0	0.97	0.99	0.97	0.99	0.97	3.05	3.5	0	2|1	3	1.5	331	M0QXB4_HUMAN	0.000597322791441572|0.00061615192870134	0.000606737	2.19439	NA	HeLa	0	3.5
ARF4	WT	NP_000777.1	CYP51A1	1595	3|2	28.2843	5	2.5	5.82403e-05	2	0|0|0|0	0	0.97	0.99	0.97	0.99	0.97	3.05	3.5	0	1|2	3	1.5	509	CP51A_HUMAN	0.000597322791441572|0.00061615192870134	0.000606737	2.19439	NA	HeLa	0	3.5
ARF4	WT	NP_620124.1	RHOT2	89941	3|2	28.2843	5	2.5	4.79682e-05	2	0|0|0|0	0	0.97	0.99	0.97	0.99	0.97	3.05	3.5	0	2|1	3	1.5	618	MIRO2_HUMAN	0.000597322791441572|0.00061615192870134	0.000606737	2.19439	NA	HeLa	0	3.5
ARF4	WT	NP_005085.2	SLC27A4	10999	3|2	28.2843	5	2.5	4.61031e-05	2	0|0|0|0	0	0.97	0.99	0.97	0.99	0.97	3.05	3.5	0	3|2	5	2.5	643	S27A4_HUMAN	0.000597322791441572|0.00061615192870134	0.000606737	2.19439	NA	HeLa	0	3.5
ARF4	WT	NP_001077059.1	TMEM214	54867	3|2	28.2843	5	2.5	4.60316e-05	2	0|0|0|0	0	0.97	0.99	0.97	0.99	0.97	3.05	3.5	0	1|1	2	1	644	TM214_HUMAN	0.000597322791441572|0.00061615192870134	0.000606737	2.19439	NA	HeLa	0	3.5
ARF4	WT	NP_001277403.1	C2CD2L	9854	3|2	28.2843	5	2.5	4.19891e-05	2	0|0|0|0	0	0.97	0.99	0.97	0.99	0.97	3.05	3.5	0	2|2	4	2	706	C2C2L_HUMAN	0.000597322791441572|0.00061615192870134	0.000606737	2.19439	NA	HeLa	0	3.5
ARF6	WT	NP_001264128.1	CNIH4	29097	2|3	28.2843	5	2.5	0.000376799	2	0|0|0|0	0	0.97	0.99	0.97	0.99	0.97	3.05	3.5	0	1|1	2	1	76	CNIH4_HUMAN	0.000567867670270215|0.000628440986977391	0.000598154	7.16066	NA	HeLa	0	3.5
ARF6	WT	NP_001335.1	DAD1	1603	2|3	28.2843	5	2.5	0.000253423	2	0|0|0|0	0	0.97	0.99	0.97	0.99	0.97	3.05	3.5	0	2|2	4	2	113	DAD1_HUMAN	0.000567867670270215|0.000628440986977391	0.000598154	7.16066	NA	HeLa	0	3.5
ARF6	WT	NP_006361.1	VTI1B	10490	2|3	28.2843	5	2.5	0.000123434	2	0|0|0|0	0	0.97	0.99	0.97	0.99	0.97	3.05	3.5	0	2|2	4	2	232	VTI1B_HUMAN	0.000567867670270215|0.000628440986977391	0.000598154	7.16066	NA	HeLa	0	3.5
ARF6	WT	NP_940852.3	APOOL	139322	2|3	28.2843	5	2.5	0.000106854	2	0|0|0|0	0	0.97	0.99	0.97	0.99	0.97	3.05	3.5	0	1|2	3	1.5	268	MIC27_HUMAN	0.000567867670270215|0.000628440986977391	0.000598154	7.16066	NA	HeLa	0	3.5
ARF6	WT	NP_001091081.1	GPR89A	653519	2|3	28.2843	5	2.5	6.29379e-05	2	0|0|0|0	0	0.97	0.99	0.97	0.99	0.97	3.05	3.5	0	1|2	3	1.5	455	GPHRB_HUMAN	0.000567867670270215|0.000628440986977391	0.000598154	7.16066	NA	HeLa	0	3.5
ARF6	WT	NP_001273162.1	SLC2A14	144195	2|3	28.2843	5	2.5	5.50707e-05	2	0|0|0|0	0	0.97	0.99	0.97	0.99	0.97	3.05	3.5	0	1|2	3	1.5	520	GTR14_HUMAN	0.000567867670270215|0.000628440986977391	0.000598154	7.16066	NA	HeLa	0	3.5
ARF6	WT	NP_060224.3	UHRF1BP1	54887	2|3	28.2843	5	2.5	1.98866e-05	2	0|0|0|0	0	0.97	0.99	0.97	0.99	0.97	3.05	3.5	0	2|2	4	2	1440	URFB1_HUMAN	0.000567867670270215|0.000628440986977391	0.000598154	7.16066	NA	HeLa	0	3.5
ARF6	WT	NP_001316066.1	PTPRF	5792	2|3	28.2843	5	2.5	1.75793e-05	2	0|0|0|0	0	0.97	0.99	0.97	0.99	0.97	3.05	3.5	0	2|3	5	2.5	1629	PTPRF_HUMAN	0.000567867670270215|0.000628440986977391	0.000598154	7.16066	NA	HeLa	0	3.5
ARF6	WT	NP_001177921.1	SLC33A1	9197	3|2	28.2843	5	2.5	5.21617e-05	2	0|0|0|0	0	0.97	0.99	0.97	0.99	0.97	3.05	3.5	0	2|2	4	2	549	ACATN_HUMAN	0.000590295229254696|0.000603837714742184	0.000597066	1.60384	NA	HeLa	0	3.5
ARF6	WT	NP_689891.1	DENND6A	201627	3|2	28.2843	5	2.5	4.70999e-05	2	0|0|0|0	0	0.97	0.99	0.97	0.99	0.97	3.05	3.5	0	1|1	2	1	608	DEN6A_HUMAN	0.000590295229254696|0.000603837714742184	0.000597066	1.60384	NA	HeLa	0	3.5
ARF6	WT	NP_001186910.1	NDUFS1	4719	3|2	28.2843	5	2.5	4.14425e-05	2	0|0|0|0	0	0.97	0.99	0.97	0.99	0.97	3.05	3.5	0	2|2	4	2	691	NDUS1_HUMAN	0.000590295229254696|0.000603837714742184	0.000597066	1.60384	NA	HeLa	0	3.5
ARF6	WT	NP_001119526.1	CASK	8573	3|2	28.2843	5	2.5	3.18895e-05	2	0|0|0|0	0	0.97	0.99	0.97	0.99	0.97	3.05	3.5	0	3|2	5	2.5	898	CSKP_HUMAN	0.000590295229254696|0.000603837714742184	0.000597066	1.60384	NA	HeLa	0	3.5
ARF1	WT	NP_001035887.1	SLC16A3	9123	18|20	7.44323	38	19	0.000520987	2	6|6|3|1	4	0.96	0.99	0.96	0.99	0.96	2.44	4	0.01	6|7	13	6.5	465	MOT4_HUMAN	0.00100049599590024|0.00119025715981794	0.00109538	12.2498	NA	HeLa	0	20
SAR1A	WT	NP_001243239.1	GLS	2744	7|8	9.42809	15	7.5	0.000157824	2	1|2|0|0	0.75	0.96	0.98	0.96	0.98	0.96	2.82	4.85714	0.01	3|6	9	4.5	598	GLSK_HUMAN	0.000987220540197309|0.000900905696962514	0.000944063	6.46501	NA	HeLa	0	8.5
ARF1	WT	NP_005689.2	SCAMP3	10067	13|11	11.7851	24	12	0.000440939	2	3|0|0|0	0.75	0.96	0.98	0.96	0.98	0.96	2.94	7.42857	0.01	4|4	8	4	347	SCAM3_HUMAN	0.000878547750735486|0.00093695009536536	0.000907749	4.54935	NA	HeLa	0	13
ARF6	WT	NP_001119575.1	RACGAP1	29127	15|15	0	30	15	0.000271868	2	4|0|0|0	1	0.96	0.96	0.96	0.96	0.96	3.12	8	0.01	10|9	19	9.5	632	RGAP1_HUMAN	0.000859425937068457|0.000923680253799879	0.000891553	5.09613	NA	HeLa	0	16
ARF4	WT	NP_001275661.1	TEX2	55852	11|13	11.7851	24	12	0.000126258	2	3|0|0|0	0.75	0.96	0.98	0.96	0.98	0.96	2.94	7.42857	0.01	5|6	11	5.5	1127	TEX2_HUMAN	0.000781484854056673|0.000892367276230468	0.000836926	9.3683	NA	HeLa	0	13
ARF4	WT	NP_001019820.1	CANX	821	11|12	6.14875	23	11.5	0.000230344	2	0|3|0|0	0.75	0.96	0.97	0.96	0.97	0.96	2.94	7.14286	0.01	5|7	12	6	592	CALX_HUMAN	0.000781484854056673|0.000867256790091456	0.000824371	7.35712	NA	HeLa	0	12.5
ARF6	WT	NP_000467.1	AK1	203	6|6	0	12	6	0.000354269	2	1|1|0|0	0.5	0.96	0.96	0.96	0.96	0.96	3.18	4.66667	0.01	1|2	3	1.5	194	KAD1_HUMAN	0.000657577906208136|0.000702250803683013	0.000679914	4.64595	NA	HeLa	0	7
ARF6	WT	NP_001020108.1	MINK1	50488	4|5	15.7135	9	4.5	3.92882e-05	2	0|1|0|0	0.25	0.96	0.98	0.96	0.98	0.96	2.74	4.4	0.01	3|4	7	3.5	1312	MINK1_HUMAN	0.000612722788239176|0.000677647531447806	0.000645185	7.11559	NA	HeLa	2	1.83333
ARF6	WT	NP_001159583.1	PNPLA6	10908	4|5	15.7135	9	4.5	3.74881e-05	2	0|1|0|0	0.25	0.96	0.98	0.96	0.98	0.96	2.74	4.4	0.01	2|2	4	2	1375	PLPL6_HUMAN	0.000612722788239176|0.000677647531447806	0.000645185	7.11559	NA	HeLa	0	5.5
SAR1A	WT	NP_003339.1	UBE2N	7334	13|18	22.8099	31	15.5	0.00128322	2	0|4|0|0	1	0.95	0.98	0.95	0.98	0.95	2.56	8.25	0.01	5|5	10	5	152	UBE2N_HUMAN	0.00117049939898095|0.00118072773014941	0.00117561	0.615213	NA	HeLa	5	2.75
SAR1A	WT	NP_001291278.1	PRKACA	5566	14|16	9.42809	30	15	0.000442055	2	4|5|0|0	2.25	0.95	0.99	0.95	0.99	0.95	2.21	4.92308	0.01	8|8	16	8	427	KAPCA_HUMAN	0.00120104587544489|0.00112476332351203	0.0011629	4.63838	NA	HeLa	0	16
ARF4	WT	NP_848927.2	MTDH	92140	19|28	27.0807	47	23.5	0.000478791	2	5|8|0|4	4.25	0.95	1	0.95	1	0.95	2.12	4.66667	0.01	11|13	24	12	582	LYRIC_HUMAN	0.000965646916671774|0.00126902456831564	0.00111734	19.1993	NA	HeLa	0	24.5
ARF4	WT	NP_001164554.1	SMPD4	55627	10|13	18.4463	23	11.5	0.000178487	2	0|3|0|0	0.75	0.95	0.98	0.95	0.98	0.95	2.54	7.14286	0.01	8|9	17	8.5	764	NSMA3_HUMAN	0.000758464596229785|0.000892367276230468	0.000825416	11.471	NA	HeLa	0	12.5
ARF6	WT	NP_060555.2	IPO9	55705	12|9	20.2031	21	10.5	0.000115537	2	2|3|0|0	1.25	0.95	1	0.95	1	0.95	2.28	5.11111	0.01	5|6	11	5.5	1041	IPO9_HUMAN	0.000792143260115017|0.000776060620388635	0.000784102	1.45034	NA	HeLa	0	11.5
SAR1A	WT	NP_006799.1	SEC61B	10952	2|2	0	4	2	0.000262163	2	0|0|0|0	0	0.95	0.95	0.95	0.95	0.95	3.05	3	0.01	1|1	2	1	96	SC61B_HUMAN	0.000834488157877609|0.000733012477050378	0.00078375	9.15523	NA	HeLa	0	3
SAR1A	WT	NP_000260.1	NME1	4830	2|2	0	4	2	0.000165577	2	0|0|0|0	0	0.95	0.95	0.95	0.95	0.95	3.05	3	0.01	1|1	2	1	152	NDKA_HUMAN	0.000834488157877609|0.000733012477050378	0.00078375	9.15523	NA	HeLa	0	3
SAR1A	WT	YP_002124307.1	ATP6	6775074	2|2	0	4	2	0.000111361	2	0|0|0|0	0	0.95	0.95	0.95	0.95	0.95	3.05	3	0.01	1|1	2	1	226		0.000834488157877609|0.000733012477050378	0.00078375	9.15523	NA	HeLa	0	3
SAR1A	WT	NP_940852.3	APOOL	139322	2|2	0	4	2	9.39092e-05	2	0|0|0|0	0	0.95	0.95	0.95	0.95	0.95	3.05	3	0.01	1|1	2	1	268	MIC27_HUMAN	0.000834488157877609|0.000733012477050378	0.00078375	9.15523	NA	HeLa	0	3
SAR1A	WT	NP_000378.1	SLC25A20	788	2|2	0	4	2	8.36135e-05	2	0|0|0|0	0	0.95	0.95	0.95	0.95	0.95	3.05	3	0.01	2|2	4	2	301	MCAT_HUMAN	0.000834488157877609|0.000733012477050378	0.00078375	9.15523	NA	HeLa	0	3
SAR1A	WT	NP_001277064.1	EI24	9538	2|2	0	4	2	7.72014e-05	2	0|0|0|0	0	0.95	0.95	0.95	0.95	0.95	3.05	3	0.01	2|2	4	2	326	EI24_HUMAN	0.000834488157877609|0.000733012477050378	0.00078375	9.15523	NA	HeLa	0	3
SAR1A	WT	NP_001317398.1	COPE	11316	2|2	0	4	2	7.60353e-05	2	0|0|0|0	0	0.95	0.95	0.95	0.95	0.95	3.05	3	0.01	2|1	3	1.5	331	M0QXB4_HUMAN	0.000834488157877609|0.000733012477050378	0.00078375	9.15523	NA	HeLa	0	3
SAR1A	WT	NP_001139443.1	RDH13	112724	2|2	0	4	2	7.60353e-05	2	0|0|0|0	0	0.95	0.95	0.95	0.95	0.95	3.05	3	0.01	2|2	4	2	331	RDH13_HUMAN	0.000834488157877609|0.000733012477050378	0.00078375	9.15523	NA	HeLa	0	3
SAR1A	WT	NP_000296.2	PON2	5445	2|2	0	4	2	7.10951e-05	2	0|0|0|0	0	0.95	0.95	0.95	0.95	0.95	3.05	3	0.01	2|1	3	1.5	354	PON2_HUMAN	0.000834488157877609|0.000733012477050378	0.00078375	9.15523	NA	HeLa	0	3
SAR1A	WT	NP_001035955.1	GTF2H2C_2	730394	2|2	0	4	2	6.37156e-05	2	0|0|0|0	0	0.95	0.95	0.95	0.95	0.95	3.05	3	0.01	2|2	4	2	395	T2H2L_HUMAN	0.000834488157877609|0.000733012477050378	0.00078375	9.15523	NA	HeLa	0	3
SAR1A	WT	NP_001002019.1	PUS1	80324	2|2	0	4	2	6.30769e-05	2	0|0|0|0	0	0.95	0.95	0.95	0.95	0.95	3.05	3	0.01	2|2	4	2	399	TRUA_HUMAN	0.000834488157877609|0.000733012477050378	0.00078375	9.15523	NA	HeLa	0	3
SAR1A	WT	NP_001191807.1	BAG4	9530	2|2	0	4	2	5.97807e-05	2	0|0|0|0	0	0.95	0.95	0.95	0.95	0.95	3.05	3	0.01	1|1	2	1	421	BAG4_HUMAN	0.000834488157877609|0.000733012477050378	0.00078375	9.15523	NA	HeLa	0	3
SAR1A	WT	NP_001269540.1	OLFM1	10439	2|2	0	4	2	5.18921e-05	2	0|0|0|0	0	0.95	0.95	0.95	0.95	0.95	3.05	3	0.01	1|1	2	1	485	NOE1_HUMAN	0.000834488157877609|0.000733012477050378	0.00078375	9.15523	NA	HeLa	0	3
SAR1A	WT	NP_001130029.1	GPR107	57720	2|2	0	4	2	4.19461e-05	2	0|0|0|0	0	0.95	0.95	0.95	0.95	0.95	3.05	3	0.01	1|1	2	1	600	GP107_HUMAN	0.000834488157877609|0.000733012477050378	0.00078375	9.15523	NA	HeLa	0	3
SAR1A	WT	NP_001251503.1	KIF18B	146909	2|2	0	4	2	3.02133e-05	2	0|0|0|0	0	0.95	0.95	0.95	0.95	0.95	3.05	3	0.01	1|1	2	1	833	KI18B_HUMAN	0.000834488157877609|0.000733012477050378	0.00078375	9.15523	NA	HeLa	0	3
ARF1	WT	NP_001146918.1	SCOC	60592	2|2	0	4	2	0.000209024	2	0|0|0|0	0	0.95	0.95	0.95	0.95	0.95	3.05	3	0.01	1|1	2	1	122	SCOC_HUMAN	0.000610261611373032|0.000683643030912785	0.000646952	8.02045	NA	HeLa	0	3
ARF1	WT	NP_001273349.1	EMC4	51234	2|2	0	4	2	0.000171147	2	0|0|0|0	0	0.95	0.95	0.95	0.95	0.95	3.05	3	0.01	2|2	4	2	149	EMC4_HUMAN	0.000610261611373032|0.000683643030912785	0.000646952	8.02045	NA	HeLa	0	3
ARF1	WT	NP_001129944.1	LITAF	9516	2|2	0	4	2	0.000158391	2	0|0|0|0	0	0.95	0.95	0.95	0.95	0.95	3.05	3	0.01	1|1	2	1	161	LITAF_HUMAN	0.000610261611373032|0.000683643030912785	0.000646952	8.02045	NA	HeLa	0	3
ARF1	WT	NP_001121898.1	AP1AR	55435	2|2	0	4	2	9.47991e-05	2	0|0|0|0	0	0.95	0.95	0.95	0.95	0.95	3.05	3	0.01	1|1	2	1	269	AP1AR_HUMAN	0.000610261611373032|0.000683643030912785	0.000646952	8.02045	NA	HeLa	0	3
ARF1	WT	NP_001008540.1	CXCR4	7852	2|2	0	4	2	7.16319e-05	2	0|0|0|0	0	0.95	0.95	0.95	0.95	0.95	3.05	3	0.01	1|1	2	1	356	CXCR4_HUMAN	0.000610261611373032|0.000683643030912785	0.000646952	8.02045	NA	HeLa	0	3
ARF1	WT	NP_001025067.1	WDR45	11152	2|2	0	4	2	7.0836e-05	2	0|0|0|0	0	0.95	0.95	0.95	0.95	0.95	3.05	3	0.01	2|2	4	2	360	WIPI4_HUMAN	0.000610261611373032|0.000683643030912785	0.000646952	8.02045	NA	HeLa	0	3
ARF1	WT	NP_001277482.1	ADIPOR1	51094	2|2	0	4	2	6.80025e-05	2	0|0|0|0	0	0.95	0.95	0.95	0.95	0.95	3.05	3	0.01	1|1	2	1	375	PAQR1_HUMAN	0.000610261611373032|0.000683643030912785	0.000646952	8.02045	NA	HeLa	0	3
ARF1	WT	NP_000156.1	GJA1	2697	2|2	0	4	2	6.67564e-05	2	0|0|0|0	0	0.95	0.95	0.95	0.95	0.95	3.05	3	0.01	2|2	4	2	382	CXA1_HUMAN	0.000610261611373032|0.000683643030912785	0.000646952	8.02045	NA	HeLa	0	3
ARF1	WT	NP_064629.2	CHPT1	56994	2|2	0	4	2	6.28102e-05	2	0|0|0|0	0	0.95	0.95	0.95	0.95	0.95	3.05	3	0.01	1|1	2	1	406	CHPT1_HUMAN	0.000610261611373032|0.000683643030912785	0.000646952	8.02045	NA	HeLa	0	3
ARF1	WT	NP_001295302.1	FKBP8	23770	2|2	0	4	2	6.18955e-05	2	0|0|0|0	0	0.95	0.95	0.95	0.95	0.95	3.05	3	0.01	1|2	3	1.5	412	FKBP8_HUMAN	0.000610261611373032|0.000683643030912785	0.000646952	8.02045	NA	HeLa	0	3
ARF1	WT	XP_016882044.1	CBARP	255057	2|2	0	4	2	3.08355e-05	2	0|0|0|0	0	0.95	0.95	0.95	0.95	0.95	3.05	3	0.01	2|2	4	2	827	CBARP_HUMAN	0.000610261611373032|0.000683643030912785	0.000646952	8.02045	NA	HeLa	0	3
ARF1	WT	NP_001273206.1	TUBGCP3	10426	2|2	0	4	2	2.84292e-05	2	0|0|0|0	0	0.95	0.95	0.95	0.95	0.95	3.05	3	0.01	2|2	4	2	897	GCP3_HUMAN	0.000610261611373032|0.000683643030912785	0.000646952	8.02045	NA	HeLa	0	3
ARF1	WT	NP_056036.1	DNMBP	23268	2|2	0	4	2	1.61705e-05	2	0|0|0|0	0	0.95	0.95	0.95	0.95	0.95	3.05	3	0.01	2|2	4	2	1577	DNMBP_HUMAN	0.000610261611373032|0.000683643030912785	0.000646952	8.02045	NA	HeLa	0	3
ARF4	WT	NP_001092257.1	BET1L	51272	2|2	0	4	2	0.000213653	2	0|0|0|0	0	0.95	0.95	0.95	0.95	0.95	3.05	3	0.01	2|2	4	2	111	BET1L_HUMAN	0.000574302533614684|0.00061615192870134	0.000595227	4.97155	NA	HeLa	0	3
ARF4	WT	NP_001258664.1	COPZ1	22818	2|2	0	4	2	0.000148222	2	0|0|0|0	0	0.95	0.95	0.95	0.95	0.95	3.05	3	0.01	2|2	4	2	160	COPZ1_HUMAN	0.000574302533614684|0.00061615192870134	0.000595227	4.97155	NA	HeLa	0	3
ARF4	WT	NP_775788.2	VKORC1L1	154807	2|2	0	4	2	0.000134747	2	0|0|0|0	0	0.95	0.95	0.95	0.95	0.95	3.05	3	0.01	1|2	3	1.5	176	VKORL_HUMAN	0.000574302533614684|0.00061615192870134	0.000595227	4.97155	NA	HeLa	0	3
ARF4	WT	NP_008844.1	RNF5	6048	2|2	0	4	2	0.000131753	2	0|0|0|0	0	0.95	0.95	0.95	0.95	0.95	3.05	3	0.01	1|1	2	1	180	RNF5_HUMAN	0.000574302533614684|0.00061615192870134	0.000595227	4.97155	NA	HeLa	0	3
ARF4	WT	NP_001239579.1	RDH11	51109	2|2	0	4	2	9.56268e-05	2	0|0|0|0	0	0.95	0.95	0.95	0.95	0.95	3.05	3	0.01	1|2	3	1.5	248	RDH11_HUMAN	0.000574302533614684|0.00061615192870134	0.000595227	4.97155	NA	HeLa	0	3
ARF4	WT	NP_006773.2	ZFPL1	7542	2|2	0	4	2	7.65015e-05	2	0|0|0|0	0	0.95	0.95	0.95	0.95	0.95	3.05	3	0.01	2|1	3	1.5	310	ZFPL1_HUMAN	0.000574302533614684|0.00061615192870134	0.000595227	4.97155	NA	HeLa	0	3
ARF4	WT	NP_001020766.1	ARFIP1	27236	2|2	0	4	2	6.35803e-05	2	0|0|0|0	0	0.95	0.95	0.95	0.95	0.95	3.05	3	0.01	1|2	3	1.5	373	ARFP1_HUMAN	0.000574302533614684|0.00061615192870134	0.000595227	4.97155	NA	HeLa	0	3
ARF4	WT	NP_001138356.1	SLC30A7	148867	2|2	0	4	2	6.3073e-05	2	0|0|0|0	0	0.95	0.95	0.95	0.95	0.95	3.05	3	0.01	2|2	4	2	376	ZNT7_HUMAN	0.000574302533614684|0.00061615192870134	0.000595227	4.97155	NA	HeLa	0	3
ARF4	WT	NP_110416.1	HM13	81502	2|2	0	4	2	6.29057e-05	2	0|0|0|0	0	0.95	0.95	0.95	0.95	0.95	3.05	3	0.01	2|1	3	1.5	377	HM13_HUMAN	0.000574302533614684|0.00061615192870134	0.000595227	4.97155	NA	HeLa	0	3
ARF4	WT	NP_077310.1	TMEM43	79188	2|2	0	4	2	5.92886e-05	2	0|0|0|0	0	0.95	0.95	0.95	0.95	0.95	3.05	3	0.01	1|1	2	1	400	TMM43_HUMAN	0.000574302533614684|0.00061615192870134	0.000595227	4.97155	NA	HeLa	0	3
ARF4	WT	NP_001171903.1	PACSIN3	29763	2|2	0	4	2	5.59327e-05	2	0|0|0|0	0	0.95	0.95	0.95	0.95	0.95	3.05	3	0.01	2|2	4	2	424	PACN3_HUMAN	0.000574302533614684|0.00061615192870134	0.000595227	4.97155	NA	HeLa	0	3
ARF4	WT	NP_001159574.1	NDUFV1	4723	2|2	0	4	2	5.21219e-05	2	0|0|0|0	0	0.95	0.95	0.95	0.95	0.95	3.05	3	0.01	1|1	2	1	455	NDUV1_HUMAN	0.000574302533614684|0.00061615192870134	0.000595227	4.97155	NA	HeLa	0	3
ARF4	WT	NP_001136277.1	SLC6A8	6535	2|2	0	4	2	3.79447e-05	2	0|0|0|0	0	0.95	0.95	0.95	0.95	0.95	3.05	3	0.01	2|1	3	1.5	625	SC6A8_HUMAN	0.000574302533614684|0.00061615192870134	0.000595227	4.97155	NA	HeLa	3	0.75
ARF4	WT	NP_001138516.1	SLCO3A1	28232	2|2	0	4	2	3.42709e-05	2	0|0|0|0	0	0.95	0.95	0.95	0.95	0.95	3.05	3	0.01	1|1	2	1	692	SO3A1_HUMAN	0.000574302533614684|0.00061615192870134	0.000595227	4.97155	NA	HeLa	0	3
ARF4	WT	NP_060069.3	VEZT	55591	2|2	0	4	2	3.04435e-05	2	0|0|0|0	0	0.95	0.95	0.95	0.95	0.95	3.05	3	0.01	2|1	3	1.5	779	VEZA_HUMAN	0.000574302533614684|0.00061615192870134	0.000595227	4.97155	NA	HeLa	0	3
ARF4	WT	NP_001273206.1	TUBGCP3	10426	2|2	0	4	2	2.64386e-05	2	0|0|0|0	0	0.95	0.95	0.95	0.95	0.95	3.05	3	0.01	1|2	3	1.5	897	GCP3_HUMAN	0.000574302533614684|0.00061615192870134	0.000595227	4.97155	NA	HeLa	0	3
ARF6	WT	NP_001137146.1	MPC2	25874	2|2	0	4	2	0.000180389	2	0|0|0|0	0	0.95	0.95	0.95	0.95	0.95	3.05	3	0.01	2|1	3	1.5	127	MPC2_HUMAN	0.000567867670270215|0.000603837714742184	0.000585853	4.34148	NA	HeLa	0	3
ARF6	WT	NP_006393.2	LAMTOR5	10542	2|2	0	4	2	0.000132424	2	0|0|0|0	0	0.95	0.95	0.95	0.95	0.95	3.05	3	0.01	2|1	3	1.5	173	LTOR5_HUMAN	0.000567867670270215|0.000603837714742184	0.000585853	4.34148	NA	HeLa	0	3
ARF6	WT	NP_001136120.1	SAR1A	56681	2|2	0	4	2	0.000115704	2	0|0|0|0	0	0.95	0.95	0.95	0.95	0.95	3.05	3	0.01	1|1	2	1	198	SAR1A_HUMAN	0.000567867670270215|0.000603837714742184	0.000585853	4.34148	NA	HeLa	0	3
ARF6	WT	NP_002989.2	SDC2	6383	2|2	0	4	2	0.000113977	2	0|0|0|0	0	0.95	0.95	0.95	0.95	0.95	3.05	3	0.01	1|1	2	1	201	SDC2_HUMAN	0.000567867670270215|0.000603837714742184	0.000585853	4.34148	NA	HeLa	0	3
ARF6	WT	NP_001159817.1	MDFIC	29969	2|2	0	4	2	9.31277e-05	2	0|0|0|0	0	0.95	0.95	0.95	0.95	0.95	3.05	3	0.01	1|1	2	1	246	MDFIC_HUMAN	0.000567867670270215|0.000603837714742184	0.000585853	4.34148	NA	HeLa	0	3
ARF6	WT	NP_001035271.1	CLDND1	56650	2|2	0	4	2	9.0551e-05	2	0|0|0|0	0	0.95	0.95	0.95	0.95	0.95	3.05	3	0.01	2|2	4	2	253	CLDN1_HUMAN	0.000567867670270215|0.000603837714742184	0.000585853	4.34148	NA	HeLa	0	3
ARF6	WT	NP_001129688.1	TMEM51	55092	2|2	0	4	2	9.0551e-05	2	0|0|0|0	0	0.95	0.95	0.95	0.95	0.95	3.05	3	0.01	1|1	2	1	253	TMM51_HUMAN	0.000567867670270215|0.000603837714742184	0.000585853	4.34148	NA	HeLa	0	3
ARF6	WT	NP_001308062.1	GOSR2	9570	2|2	0	4	2	8.91417e-05	2	0|0|0|0	0	0.95	0.95	0.95	0.95	0.95	3.05	3	0.01	2|2	4	2	257	I3NI02_HUMAN	0.000567867670270215|0.000603837714742184	0.000585853	4.34148	NA	HeLa	0	3
ARF6	WT	NP_002052.1	GCLM	2730	2|2	0	4	2	8.3611e-05	2	0|0|0|0	0	0.95	0.95	0.95	0.95	0.95	3.05	3	0.01	2|2	4	2	274	GSH0_HUMAN	0.000567867670270215|0.000603837714742184	0.000585853	4.34148	NA	HeLa	0	3
ARF6	WT	NP_001116429.1	BCKDK	10295	2|2	0	4	2	6.27655e-05	2	0|0|0|0	0	0.95	0.95	0.95	0.95	0.95	3.05	3	0.01	2|1	3	1.5	365	BCKD_HUMAN	0.000567867670270215|0.000603837714742184	0.000585853	4.34148	NA	HeLa	0	3
ARF6	WT	NP_001295302.1	FKBP8	23770	2|2	0	4	2	5.56054e-05	2	0|0|0|0	0	0.95	0.95	0.95	0.95	0.95	3.05	3	0.01	2|2	4	2	412	FKBP8_HUMAN	0.000567867670270215|0.000603837714742184	0.000585853	4.34148	NA	HeLa	0	3
ARF6	WT	NP_001032238.1	ACOT1	641371	2|2	0	4	2	5.44166e-05	2	0|0|0|0	0	0.95	0.95	0.95	0.95	0.95	3.05	3	0.01	1|2	3	1.5	421	ACOT1_HUMAN	0.000567867670270215|0.000603837714742184	0.000585853	4.34148	NA	HeLa	0	3
ARF6	WT	NP_001287797.1	SLC29A2	3177	2|2	0	4	2	5.02399e-05	2	0|0|0|0	0	0.95	0.95	0.95	0.95	0.95	3.05	3	0.01	1|1	2	1	456	S29A2_HUMAN	0.000567867670270215|0.000603837714742184	0.000585853	4.34148	NA	HeLa	0	3
ARF6	WT	NP_001139490.1	TJAP1	93643	2|2	0	4	2	4.18819e-05	2	0|0|0|0	0	0.95	0.95	0.95	0.95	0.95	3.05	3	0.01	2|2	4	2	547	TJAP1_HUMAN	0.000567867670270215|0.000603837714742184	0.000585853	4.34148	NA	HeLa	0	3
ARF6	WT	NP_001020016.1	SLC6A9	6536	2|2	0	4	2	3.61918e-05	2	0|0|0|0	0	0.95	0.95	0.95	0.95	0.95	3.05	3	0.01	1|1	2	1	633	SC6A9_HUMAN	0.000567867670270215|0.000603837714742184	0.000585853	4.34148	NA	HeLa	0	3
ARF6	WT	NP_001277403.1	C2CD2L	9854	2|2	0	4	2	3.24496e-05	2	0|0|0|0	0	0.95	0.95	0.95	0.95	0.95	3.05	3	0.01	1|1	2	1	706	C2C2L_HUMAN	0.000567867670270215|0.000603837714742184	0.000585853	4.34148	NA	HeLa	0	3
ARF6	WT	XP_016865757.1	STXBP5	134957	2|2	0	4	2	3.07097e-05	2	0|0|0|0	0	0.95	0.95	0.95	0.95	0.95	3.05	3	0.01	2|2	4	2	746	STXB5_HUMAN	0.000567867670270215|0.000603837714742184	0.000585853	4.34148	NA	HeLa	0	3
ARF6	WT	NP_001317186.1	NPEPPS	9520	2|2	0	4	2	2.50376e-05	2	0|0|0|0	0	0.95	0.95	0.95	0.95	0.95	3.05	3	0.01	2|1	3	1.5	915	PSA_HUMAN	0.000567867670270215|0.000603837714742184	0.000585853	4.34148	NA	HeLa	5	0.5
ARF6	WT	NP_001252518.1	RTN3	10313	2|2	0	4	2	2.2199e-05	2	0|0|0|0	0	0.95	0.95	0.95	0.95	0.95	3.05	3	0.01	1|1	2	1	1032	RTN3_HUMAN	0.000567867670270215|0.000603837714742184	0.000585853	4.34148	NA	HeLa	0	3
ARF6	WT	NP_004949.1	MTOR	2475	2|2	0	4	2	8.98761e-06	2	0|0|0|0	0	0.95	0.95	0.95	0.95	0.95	3.05	3	0.01	2|2	4	2	2549	MTOR_HUMAN	0.000567867670270215|0.000603837714742184	0.000585853	4.34148	NA	HeLa	0	3
SAR1A	WT	NP_938148.1	GANAB	23193	21|19	7.07107	40	20	0.000266607	2	6|7|0|4	4.25	0.94	0.99	0.94	0.99	0.94	2.12	4	0.01	14|12	26	13	944	GANAB_HUMAN	0.00141487121069247|0.0012087099334681	0.00131179	11.1129	NA	HeLa	0	21
ARF4	WT	NP_001265392.1	DNM1L	10059	17|17	0	34	17	0.000278043	2	7|4|0|0	2.75	0.94	0.94	0.94	0.94	0.94	2.77	4.8	0.01	8|9	17	8.5	725	DNM1L_HUMAN	0.000919606401017999|0.000992809220786514	0.000956208	5.41328	NA	HeLa	3	4.5
ARF6	WT	NP_001025177.1	AP2B1	163	13|14	5.23783	27	13.5	0.000162606	2	0|4|0|0	1	0.94	0.94	0.94	0.94	0.94	2.56	7.25	0.01	8|8	16	8	951	AP2B1_HUMAN	0.000814570819099497|0.000899076981564671	0.000856824	6.974	NA	HeLa	0	14.5
SAR1A	WT	NP_001107865.1	TENT2	167153	4|4	0	8	4	0.000103999	2	0|1|0|0	0.25	0.94	0.94	0.94	0.94	0.94	2.74	4	0.01	2|2	4	2	484	GLD2_HUMAN	0.000895581110805489|0.000788976883687757	0.000842279	8.9496	NA	HeLa	0	5
ARF1	WT	NP_001139688.1	TACC1	6867	7|8	9.42809	15	7.5	0.000156768	2	0|2|0|0	0.5	0.94	0.96	0.94	0.96	0.94	2.56	5.66667	0.01	4|6	10	5	610	TACC1_HUMAN	0.000732209856537784|0.000852514407214502	0.000792362	10.736	NA	HeLa	0	8.5
ARF4	WT	NP_001007.2	RPS12	6206	9|10	7.44323	19	9.5	0.000853397	2	3|2|0|2	1.75	0.94	0.97	0.94	0.97	0.94	2.28	3.81818	0.01	3|2	5	2.5	132	RS12_HUMAN	0.000735444338402898|0.000817035817813433	0.00077624	7.43248	contaminant	HeLa	3.5	2.33333
ARF4	WT	NP_001164006.1	ATAD3A	55210	51|40	17.0949	91	45.5	0.000920694	2	18|12|5|12	11.75	0.93	1	0.93	1	0.93	1.76	3.64706	0.01	22|16	38	19	586	ATD3A_HUMAN	0.00170229516713218|0.00157035040198378	0.00163632	5.70175	NA	HeLa	6.5	6.2
SAR1A	WT	NP_001094073.1	KDELR2	11014	8|8	0	16	8	0.00054124	2	1|3|0|0	1	0.93	0.93	0.93	0.93	0.93	2.56	4.5	0.01	1|1	2	1	186	ERD22_HUMAN	0.00101776701666125|0.000900905696962514	0.000959336	8.6136	NA	HeLa	0	9
SAR1A	WT	NP_006835.2	ILVBL	10994	8|8	0	16	8	0.000159289	2	2|2|0|0	1	0.93	0.93	0.93	0.93	0.93	2.56	4.5	0.01	5|6	11	5.5	632	ILVBL_HUMAN	0.00101776701666125|0.000900905696962514	0.000959336	8.6136	NA	HeLa	0	9
ARF4	WT	NP_001186307.1	GBF1	8729	7|5	23.5702	12	6	3.83332e-05	2	1|1|0|0	0.5	0.93	0.99	0.93	0.99	0.93	1.97	4.66667	0.01	4|2	6	3	1856	GBF1_HUMAN	0.000689403822749122|0.000691483387118375	0.000690444	0.212975	NA	HeLa	0	7
SAR1A	WT	NP_001019820.1	CANX	821	9|11	14.1421	20	10	0.000212565	2	0|3|0|0	0.75	0.92	0.95	0.92	0.95	0.92	2.14	6.28571	0.01	5|5	10	5	592	CALX_HUMAN	0.00104831349312519|0.000984852306918582	0.00101658	4.41418	NA	HeLa	0	11
SAR1A	WT	NP_060063.2	BMP2K	55589	12|6	47.1405	18	9	0.000171079	2	1|2|0|0	0.75	0.92	1	0.92	1	0.92	1.71	5.71429	0.01	7|4	11	5.5	662	BMP2K_HUMAN	0.00113995292251701|0.000844941290325135	0.000992447	21.0192	NA	HeLa	5	1.66667
SAR1A	WT	NP_001165161.1	GCAT	23464	8|6	20.2031	14	7	0.000197948	2	0|2|0|0	0.5	0.92	0.96	0.92	0.96	0.92	1.9	5.33333	0.01	3|3	6	3	445	KBL_HUMAN	0.00101776701666125|0.000844941290325135	0.000931354	13.1214	NA	HeLa	0	8
ARF1	WT	NP_079157.3	SLC35E1	79939	11|10	6.73435	21	10.5	0.000326537	2	3|3|0|0	1.5	0.92	0.96	0.92	0.96	0.92	1.97	4.6	0.01	3|3	6	3	410	S35E1_HUMAN	0.000829768452669585|0.000908804865981741	0.000869287	6.42909	NA	HeLa	0	11.5
ARF6	WT	NP_004448.2	ACSL3	2181	15|11	21.7571	26	13	0.000206821	2	0|4|0|0	1	0.92	0.96	0.92	0.96	0.92	1.97	7	0.01	9|6	15	7.5	720	ACSL3_HUMAN	0.000859425937068457|0.000825267164859049	0.000842347	2.86745	NA	HeLa	0	14
ARF6	WT	NP_001265128.1	SNX2	6643	11|10	6.73435	21	10.5	0.00029919	2	3|3|0|0	1.5	0.92	0.96	0.92	0.96	0.92	1.97	4.6	0.01	5|5	10	5	402	SNX2_HUMAN	0.000769715701130537|0.000800663892623842	0.00078519	2.78706	NA	HeLa	3	2.875
ARF6	WT	NP_001287790.1	YIF1A	10897	6|5	12.8565	11	5.5	0.000261414	2	1|1|0|0	0.5	0.92	0.96	0.92	0.96	0.92	1.97	4.33333	0.01	3|2	5	2.5	241	A6NGW1_HUMAN	0.000657577906208136|0.000677647531447806	0.000667613	2.12569	NA	HeLa	0	6.5
SAR1A	WT	NP_057731.1	THEM6	51337	6|8	20.2031	14	7	0.000423494	2	1|2|0|0	0.75	0.91	0.98	0.91	0.98	0.91	1.71	4.57143	0.01	3|3	6	3	208	THEM6_HUMAN	0.000956674063733369|0.000900905696962514	0.00092879	4.24576	NA	HeLa	0	8
ARF1	WT	NP_055428.1	FAF2	23197	8|6	20.2031	14	7	0.000200569	2	2|1|0|0	0.75	0.91	0.98	0.91	0.98	0.91	1.71	4.57143	0.01	3|2	5	2.5	445	FAF2_HUMAN	0.000756599505570734|0.000796223948447263	0.000776412	3.60874	NA	HeLa	0	8
ARF1	WT	NP_001128659.1	AGFG1	3267	8|6	20.2031	14	7	0.000152831	2	1|1|2|0	1	0.91	0.98	0.91	0.98	0.91	1.71	4	0.01	4|3	7	3.5	584	AGFG1_HUMAN	0.000756599505570734|0.000796223948447263	0.000776412	3.60874	NA	HeLa	2	2.66667
SAR1A	WT	NP_001036199.1	SEC24B	10427	26|36	22.8099	62	31	0.000316382	2	9|10|2|2	5.75	0.9	1	0.9	1	0.9	1.35	4.74074	0.01	11|12	23	11.5	1233	SC24B_HUMAN	0.00156760359301217|0.00168440738988581	0.00162601	5.07949	NA	HeLa	7	4
SAR1A	WT	NP_001005242.2	PKP2	5318	9|3	70.7107	12	6	9.02067e-05	2	0|1|0|0	0.25	0.9	1	0.9	1	0.9	1.35	5.6	0.01	4|2	6	3	837	PKP2_HUMAN	0.00104831349312519|0.000760994680369067	0.000904654	22.4578	NA	HeLa	8.5	0.736842
ARF4	WT	NP_001124463.1	HYOU1	10525	13|11	11.7851	24	12	0.000142435	2	0|4|0|0	1	0.9	0.93	0.9	0.93	0.9	1.97	6.5	0.01	7|8	15	7.5	999	HYOU1_HUMAN	0.000827525369710448|0.000842146303952445	0.000834836	1.23839	NA	HeLa	2	4.33333
ARF4	WT	NP_001265241.1	NUP155	9631	15|7	51.4259	22	11	9.82931e-05	2	2|2|0|0	1	0.9	1	0.9	1	0.9	1.41	6	0.01	7|6	13	6.5	1327	B4DLT2_HUMAN	0.000873565885364224|0.000741704359396398	0.000807635	11.5448	NA	HeLa	0	12
ARF6	WT	NP_055428.1	FAF2	23197	7|6	10.8786	13	6.5	0.000167316	2	2|1|0|0	0.75	0.9	0.94	0.9	0.94	0.9	1.71	4.28571	0.01	2|2	4	2	445	FAF2_HUMAN	0.000680005465192616|0.000702250803683013	0.000691128	2.27596	NA	HeLa	0	7.5
SAR1A	WT	NP_001265532.1	NUP54	53371	17|25	26.9374	42	21	0.000575731	2	3|6|3|6	4.5	0.89	1	0.89	1	0.89	1.22	4	0.01	10|8	18	9	459	NUP54_HUMAN	0.00129268530483671|0.00137660315338023	0.00133464	4.44604	NA	HeLa	0	22
SAR1A	WT	NP_001308948.1	NDUFA10	4705	11|12	6.14875	23	11.5	0.000385904	2	4|3|0|3	2.5	0.89	0.94	0.89	0.94	0.89	1.65	3.57143	0.01	6|6	12	6	375	NDUAA_HUMAN	0.00110940644605307|0.00101283451023727	0.00106112	6.43534	NA	HeLa	0	12.5
SAR1A	WT	NP_037386.1	TBK1	29110	6|3	47.1405	9	4.5	7.7678e-05	2	1|0|0|0	0.25	0.89	1	0.89	1	0.89	1.35	4.4	0.01	3|2	5	2.5	729	TBK1_HUMAN	0.000956674063733369|0.000760994680369067	0.000858834	16.1109	NA	HeLa	0	5.5
ARF6	WT	NP_001129069.1	CCDC88A	55704	15|12	15.7135	27	13.5	8.26944e-05	2	3|5|0|0	2	0.89	0.99	0.89	0.99	0.89	1.33	4.83333	0.01	10|9	19	9.5	1870	GRDN_HUMAN	0.000859425937068457|0.000849870437094257	0.000854648	0.79059	NA	HeLa	6.5	1.93333
SAR1A	WT	NP_001276103.1	VPS52	6293	3|5	35.3553	8	4	7.67307e-05	2	1|0|0|0	0.25	0.89	0.98	0.89	0.98	0.89	1.35	4	0.01	2|2	4	2	656	B4DS44_HUMAN	0.000865034634341549|0.000816959087006446	0.000840997	4.04217	NA	HeLa	0	5
SAR1A	WT	NP_001159583.1	PNPLA6	10908	3|5	35.3553	8	4	3.66075e-05	2	0|1|0|0	0.25	0.89	0.98	0.89	0.98	0.89	1.35	4	0.01	1|2	3	1.5	1375	PLPL6_HUMAN	0.000865034634341549|0.000816959087006446	0.000840997	4.04217	NA	HeLa	0	5
ARF6	WT	NP_000988.1	RPL37	6167	21|5	87.0285	26	13	0.00153517	2	2|0|0|0	0.5	0.89	1	0.89	1	0.89	1.22	9.33333	0.01	2|1	3	1.5	97	RL37_HUMAN	0.000993991290975338|0.000677647531447806	0.000835819	26.7628	contaminant	HeLa	0	14
ARF4	WT	NP_009045.2	TMF1	7110	7|9	17.6777	16	8	8.67903e-05	2	2|2|0|0	1	0.89	0.98	0.89	0.98	0.89	1.41	4.5	0.01	3|4	7	3.5	1093	TMF1_HUMAN	0.000689403822749122|0.000791925331674421	0.000740665	9.78765	NA	HeLa	0	9
ARF1	WT	NP_689485.1	CHMP7	91782	5|3	35.3553	8	4	0.000112587	2	1|0|0|0	0.25	0.89	0.98	0.89	0.98	0.89	1.35	4	0.01	2|2	4	2	453	CHMP7_HUMAN	0.000683430558471883|0.000711788260296404	0.000697609	2.87438	NA	HeLa	0	5
ARF6	WT	NP_001308425.1	SEPTIN10	151011	5|3	35.3553	8	4	0.000142738	2	0|1|0|0	0.25	0.89	0.98	0.89	0.98	0.89	1.35	4	0.01	4|2	6	3	321	SEP10_HUMAN	0.000635150347223656|0.000628440986977391	0.000631796	0.750913	NA	HeLa	0	5
ARF6	WT	NP_005756.2	ATP6AP2	10159	5|3	35.3553	8	4	0.000130911	2	0|1|0|0	0.25	0.89	0.98	0.89	0.98	0.89	1.35	4	0.01	5|2	7	3.5	350	RENR_HUMAN	0.000635150347223656|0.000628440986977391	0.000631796	0.750913	NA	HeLa	0	5
ARF6	WT	NP_001288092.1	TMEM209	84928	5|3	35.3553	8	4	8.82829e-05	2	1|0|0|0	0.25	0.89	0.98	0.89	0.98	0.89	1.35	4	0.01	4|2	6	3	519	TM209_HUMAN	0.000635150347223656|0.000628440986977391	0.000631796	0.750913	NA	HeLa	0	5
SAR1A	WT	NP_001003712.1	OSBPL8	114882	5|10	47.1405	15	7.5	0.000111427	2	0|2|0|0	0.5	0.88	0.99	0.88	0.99	0.88	1.22	5.66667	0.01	2|6	8	4	847	OSBL8_HUMAN	0.000926127587269429|0.000956870103599892	0.000941499	2.3089	NA	HeLa	2	2.83333
ARF1	WT	NP_001317099.1	FLOT2	2319	10|10	0	20	10	0.000297908	2	3|3|0|1	1.75	0.88	0.88	0.88	0.88	0.88	1.97	4	0.01	6|6	12	6	428	J3QLD9_HUMAN	0.000805378803636635|0.000908804865981741	0.000857092	8.53272	NA	HeLa	4	2.2
ARF6	WT	NP_001073867.1	ECPAS	23392	14|12	10.8786	26	13	7.3828e-05	2	5|3|0|0	2	0.88	0.98	0.88	0.98	0.88	1.33	4.66667	0.01	7|4	11	5.5	2017	J3KN16_HUMAN	0.000836998378083977|0.000849870437094257	0.000843434	1.07915	NA	HeLa	0	14
ARF1	WT	NP_000467.1	AK1	203	5|5	0	10	5	0.000328621	2	1|1|0|0	0.5	0.88	0.88	0.88	0.88	0.88	1.97	4	0.01	1|2	3	1.5	194	KAD1_HUMAN	0.000683430558471883|0.000768078719063643	0.000725755	8.24732	NA	HeLa	0	6
ARF1	WT	NP_001333210.1	STX18	53407	5|5	0	10	5	0.000191449	2	1|1|0|0	0.5	0.88	0.88	0.88	0.88	0.88	1.97	4	0.01	2|2	4	2	333	STX18_HUMAN	0.000683430558471883|0.000768078719063643	0.000725755	8.24732	NA	HeLa	0	6
SAR1A	WT	NP_001229831.1	AKAP1	8165	13|22	36.3655	35	17.5	0.000243873	2	5|4|0|0	2.25	0.87	1	0.87	1	0.87	1	5.69231	0.01	8|13	21	10.5	903	AKAP1_HUMAN	0.00117049939898095|0.00129265654342416	0.00123158	7.01362	NA	HeLa	0	18.5
SAR1A	WT	NP_001139528.1	MBOAT7	79143	8|13	33.6718	21	10.5	0.000331154	2	3|2|0|0	1.25	0.87	1	0.87	1	0.87	1.09	5.11111	0.01	4|5	9	4.5	399	MBOA7_HUMAN	0.00101776701666125|0.00104081671355596	0.00102929	1.58348	NA	HeLa	0	11.5
ARF4	WT	NP_000912.3	PDE3A	5139	19|17	7.85674	36	18	0.000187063	2	7|5|0|0	3	0.87	0.97	0.87	0.97	0.87	1.22	4.75	0.01	11|10	21	10.5	1141	PDE3A_HUMAN	0.000965646916671774|0.000992809220786514	0.000979228	1.96141	NA	HeLa	0	19
ARF1	WT	NP_001180243.1	VIPAS39	63894	12|10	12.8565	22	11	0.000284493	2	4|0|0|0	1	0.87	0.91	0.87	0.91	0.87	1.66	6	0.01	6|5	11	5.5	493	SPE39_HUMAN	0.000854158101702536|0.000908804865981741	0.000881481	4.38365	NA	HeLa	0	12
ARF1	WT	NP_001139528.1	MBOAT7	79143	13|8	33.6718	21	10.5	0.000335539	2	3|2|0|0	1.25	0.87	1	0.87	1	0.87	1.09	5.11111	0.01	4|4	8	4	399	MBOA7_HUMAN	0.000878547750735486|0.000852514407214502	0.000865531	2.12683	NA	HeLa	0	11.5
SAR1A	WT	NP_001269119.1	ZC3HC1	51530	4|3	20.2031	7	3.5	9.15664e-05	2	0|1|0|0	0.25	0.87	0.94	0.87	0.94	0.87	1.35	3.6	0.01	3|2	5	2.5	481	NIPA_HUMAN	0.000895581110805489|0.000760994680369067	0.000828288	11.4896	NA	HeLa	0	4.5
SAR1A	WT	NP_006467.4	ATP5MG	10632	3|4	20.2031	7	3.5	0.000427606	2	0|1|0|0	0.25	0.87	0.94	0.87	0.94	0.87	1.35	3.6	0.01	2|2	4	2	103	ATP5L_HUMAN	0.000865034634341549|0.000788976883687757	0.000827006	6.50309	NA	HeLa	0	4.5
SAR1A	WT	NP_006360.3	LRRC41	10489	3|4	20.2031	7	3.5	5.42407e-05	2	0|1|0|0	0.25	0.87	0.94	0.87	0.94	0.87	1.35	3.6	0.01	1|1	2	1	812	LRC41_HUMAN	0.000865034634341549|0.000788976883687757	0.000827006	6.50309	NA	HeLa	0	4.5
ARF4	WT	NP_001025177.1	AP2B1	163	10|12	12.8565	22	11	0.000137156	2	0|4|0|0	1	0.87	0.91	0.87	0.91	0.87	1.66	6	0.01	6|6	12	6	951	AP2B1_HUMAN	0.000758464596229785|0.000867256790091456	0.000812861	9.46382	NA	HeLa	0	12
ARF6	WT	NP_064507.3	KCMF1	56888	7|8	9.42809	15	7.5	0.000225486	2	2|1|2|0	1.25	0.87	0.93	0.87	0.93	0.87	1.41	3.77778	0.01	2|2	4	2	381	KCMF1_HUMAN	0.000680005465192616|0.000751457348153428	0.000715731	7.05909	NA	HeLa	2	2.83333
ARF6	WT	NP_009049.2	TRIO	7204	8|7	9.42809	15	7.5	2.77398e-05	2	2|2|0|0	1	0.87	0.93	0.87	0.93	0.87	1.41	4.25	0.01	4|3	7	3.5	3097	TRIO_HUMAN	0.000702433024177096|0.00072685407591822	0.000714644	2.41635	NA	HeLa	0	8.5
ARF6	WT	NP_006282.2	TNFAIP2	7127	4|3	20.2031	7	3.5	6.13019e-05	2	1|0|0|0	0.25	0.87	0.94	0.87	0.94	0.87	1.35	3.6	0.01	2|1	3	1.5	654	TNAP2_HUMAN	0.000612722788239176|0.000628440986977391	0.000620582	1.79097	NA	HeLa	0	4.5
SAR1A	WT	XP_005266228.1	FBRSL1	57666	17|13	18.8562	30	15	0.00017397	2	4|5|1|0	2.5	0.86	1	0.86	1	0.86	1	4.57143	0.01	8|6	14	7	1085	FBSL_HUMAN	0.00129268530483671|0.00104081671355596	0.00116675	15.2644	NA	HeLa	5.5	2.46154
ARF6	WT	NP_001159968.1	SLC16A1	6566	22|24	6.14875	46	23	0.000526916	2	8|8|0|0	4	0.86	0.97	0.86	0.97	0.86	1.12	4.8	0.01	6|8	14	7	500	MOT1_HUMAN	0.00101641884995982|0.00114510970391674	0.00108076	8.4198	NA	HeLa	6.5	3.2
SAR1A	WT	NP_001308392.1	NCLN	56926	9|11	14.1421	20	10	0.000223912	2	1|4|0|1	1.5	0.86	0.94	0.86	0.94	0.86	1.25	4.4	0.01	5|6	11	5.5	562	NCLN_HUMAN	0.00104831349312519|0.000984852306918582	0.00101658	4.41418	NA	HeLa	0	11
SAR1A	WT	NP_001157882.1	CDK5	1020	10|7	24.9567	17	8.5	0.000411395	2	3|0|0|0	0.75	0.86	0.93	0.86	0.93	0.86	1.3	5.42857	0.01	4|3	7	3.5	260	CDK5_HUMAN	0.00107885996958913|0.000872923493643824	0.000975892	14.9216	NA	HeLa	4	1.9
ARF1	WT	NP_001025177.1	AP2B1	163	22|8	65.9966	30	15	0.000201112	2	0|4|0|0	1	0.86	0.99	0.86	0.99	0.86	0.97	8	0.01	13|5	18	9	951	AP2B1_HUMAN	0.00109805459203204|0.000852514407214502	0.000975284	17.8023	NA	HeLa	0	16
SAR1A	WT	NP_009145.1	SEC63	11231	4|9	54.3928	13	6.5	0.000107625	2	1|1|0|0	0.5	0.85	1	0.85	1	0.85	0.86	5	0.01	3|6	9	4.5	760	SEC63_HUMAN	0.000895581110805489|0.000928887900281203	0.000912235	2.58173	NA	HeLa	0	7.5
SAR1A	WT	NP_001186307.1	GBF1	8729	4|8	47.1405	12	6	4.06805e-05	2	1|1|0|0	0.5	0.85	1	0.85	1	0.85	0.86	4.66667	0.01	2|3	5	2.5	1856	GBF1_HUMAN	0.000895581110805489|0.000900905696962514	0.000898243	0.419157	NA	HeLa	0	7
ARF1	WT	NP_057731.1	THEM6	51337	6|6	0	12	6	0.000367802	2	1|2|0|0	0.75	0.85	0.85	0.85	0.85	0.85	1.71	4	0.01	3|4	7	3.5	208	THEM6_HUMAN	0.000707820207504833|0.000796223948447263	0.000752022	8.31237	NA	HeLa	0	7
ARF1	WT	NP_001186307.1	GBF1	8729	7|4	38.5695	11	5.5	3.77843e-05	2	1|1|0|0	0.5	0.85	0.99	0.85	0.99	0.85	0.86	4.33333	0.01	4|2	6	3	1856	GBF1_HUMAN	0.000732209856537784|0.000739933489680024	0.000736072	0.74197	NA	HeLa	0	6.5
ARF6	WT	NP_005091.2	AKAP12	9590	33|32	2.17571	65	32.5	0.00020891	2	14|8|0|0	5.5	0.84	0.9	0.84	0.9	0.84	1.27	5.15385	0.01	15|16	31	15.5	1782	AKA12_HUMAN	0.0012631219987891|0.0013419358817984	0.00130253	4.27859	NA	HeLa	43.5	0.752809
SAR1A	WT	NP_001098549.2	FBRS	64319	16|16	0	32	16	0.00020545	2	6|5|0|3	3.5	0.83	0.83	0.83	0.83	0.83	1.56	3.77778	0.02	5|6	11	5.5	980	FBRS_HUMAN	0.00126213882837277|0.00112476332351203	0.00119345	8.13935	NA	HeLa	4	3.4
SAR1A	WT	NP_001269655.1	SLC25A17	10478	9|12	20.2031	21	10.5	0.000489371	2	2|4|0|0	1.5	0.83	0.99	0.83	0.99	0.83	0.77	4.6	0.02	4|4	8	4	270	B4DU97_HUMAN	0.00104831349312519|0.00101283451023727	0.00103057	2.43432	NA	HeLa	0	11.5
SAR1A	WT	NP_001124463.1	HYOU1	10525	8|13	33.6718	21	10.5	0.000132263	2	0|4|0|0	1	0.83	0.93	0.83	0.93	0.83	0.97	5.75	0.02	6|9	15	7.5	999	HYOU1_HUMAN	0.00101776701666125|0.00104081671355596	0.00102929	1.58348	NA	HeLa	2	3.83333
SAR1A	WT	NP_001193765.1	RAB11A	8766	4|6	28.2843	10	5	0.00040593	2	1|1|0|0	0.5	0.83	0.96	0.83	0.96	0.83	0.86	4	0.02	3|5	8	4	155	RB11A_HUMAN	0.000895581110805489|0.000844941290325135	0.000870261	4.1146	NA	HeLa	0	6
ARF6	WT	NP_001258356.1	EMC1	23065	12|9	20.2031	21	10.5	0.000121244	2	3|3|0|0	1.5	0.83	0.99	0.83	0.99	0.83	0.77	4.6	0.02	7|5	12	6	992	EMC1_HUMAN	0.000792143260115017|0.000776060620388635	0.000784102	1.45034	NA	HeLa	2	3.83333
ARF4	WT	NP_001243093.1	TMCO1	54499	9|8	8.3189	17	8.5	0.000491662	2	2|3|0|0	1.25	0.83	0.91	0.83	0.91	0.83	1.09	4.22222	0.02	2|2	4	2	205	B7Z591_HUMAN	0.000735444338402898|0.00076681484553541	0.00075113	2.95319	NA	HeLa	0	9.5
SAR1A	WT	NP_066972.1	COTL1	23406	5|6	12.8565	11	5.5	0.000487402	2	2|0|0|0	0.5	0.82	0.87	0.82	0.87	0.82	1.22	4.33333	0.02	1|2	3	1.5	142	COTL1_HUMAN	0.000926127587269429|0.000844941290325135	0.000885534	6.48279	NA	HeLa	0	6.5
SAR1A	WT	NP_008964.3	RER1	11079	5|6	12.8565	11	5.5	0.000353118	2	2|0|0|0	0.5	0.82	0.87	0.82	0.87	0.82	1.22	4.33333	0.02	3|3	6	3	196	RER1_HUMAN	0.000926127587269429|0.000844941290325135	0.000885534	6.48279	NA	HeLa	0	6.5
ARF6	WT	NP_005689.2	SCAMP3	10067	6|11	41.5945	17	8.5	0.000280591	2	3|0|0|0	0.75	0.82	0.95	0.82	0.95	0.82	0.82	5.42857	0.02	3|5	8	4	347	SCAM3_HUMAN	0.000657577906208136|0.000825267164859049	0.000741423	15.9928	NA	HeLa	0	9.5
ARF1	WT	NP_689637.3	AMER1	139285	5|6	12.8565	11	5.5	6.17865e-05	2	0|2|0|0	0.5	0.82	0.87	0.82	0.87	0.82	1.22	4.33333	0.02	4|2	6	3	1135	AMER1_HUMAN	0.000683430558471883|0.000796223948447263	0.000739827	10.7805	NA	HeLa	0	6.5
ARF4	WT	NP_689753.2	SCFD2	152579	5|6	12.8565	11	5.5	9.53472e-05	2	2|0|0|0	0.5	0.82	0.87	0.82	0.87	0.82	1.22	4.33333	0.02	3|2	5	2.5	684	SCFD2_HUMAN	0.000643363307095347|0.000716593873257386	0.000679979	7.61521	NA	HeLa	0	6.5
ARF6	WT	NP_008964.3	RER1	11079	5|6	12.8565	11	5.5	0.000321433	2	2|0|0|0	0.5	0.82	0.87	0.82	0.87	0.82	1.22	4.33333	0.02	3|3	6	3	196	RER1_HUMAN	0.000635150347223656|0.000702250803683013	0.000668701	7.09543	NA	HeLa	0	6.5
ARF6	WT	NP_689637.3	AMER1	139285	5|6	12.8565	11	5.5	5.55074e-05	2	0|2|0|0	0.5	0.82	0.87	0.82	0.87	0.82	1.22	4.33333	0.02	4|3	7	3.5	1135	AMER1_HUMAN	0.000635150347223656|0.000702250803683013	0.000668701	7.09543	NA	HeLa	0	6.5
ARF4	WT	NP_003477.4	SLC7A5	8140	24|34	24.383	58	29	0.000678253	2	9|9|3|5	6.5	0.81	1	0.81	1	0.81	0.45	4	0.02	4|7	11	5.5	507	LAT1_HUMAN	0.00108074820580621|0.00141968748514971	0.00125022	19.17	NA	HeLa	0	30
SAR1A	WT	NP_055428.1	FAF2	23197	5|8	32.6357	13	6.5	0.000183809	2	2|1|0|0	0.75	0.81	0.98	0.81	0.98	0.81	0.54	4.28571	0.02	2|2	4	2	445	FAF2_HUMAN	0.000926127587269429|0.000900905696962514	0.000913517	1.9523	NA	HeLa	0	7.5
ARF1	WT	NP_001005476.1	PKP4	8502	8|5	32.6357	13	6.5	7.21306e-05	2	0|2|0|1	0.75	0.81	0.98	0.81	0.98	0.81	0.54	4.28571	0.02	2|3	5	2.5	1149	PKP4_HUMAN	0.000756599505570734|0.000768078719063643	0.000762339	1.06475	NA	HeLa	2	2.5
ARF6	WT	NP_001157882.1	CDK5	1020	6|10	35.3553	16	8	0.000352452	2	3|0|0|0	0.75	0.81	0.93	0.81	0.93	0.81	0.82	5.14286	0.02	4|5	9	4.5	260	CDK5_HUMAN	0.000657577906208136|0.000800663892623842	0.000729121	13.8766	NA	HeLa	4	1.8
ARF4	WT	NP_116126.3	LMNB2	84823	23|19	13.4687	42	21	0.000401633	2	0|0|0|10	2.5	0.8	0.87	0.8	0.87	0.8	0.97	6.28571	0.02	4|4	8	4	620	LMNB2_HUMAN	0.00105772794797932|0.00104303019306454	0.00105038	0.989441	NA	HeLa	0	22
ARF1	WT	NP_001035546.1	RHBDD2	57414	7|7	0	14	7	0.000245201	2	0|2|1|2	1.25	0.8	0.8	0.8	0.8	0.8	1.41	3.55556	0.02	2|3	5	2.5	364	RHBD2_HUMAN	0.000732209856537784|0.000824369177830882	0.00077829	8.37304	NA	HeLa	0	8
ARF4	WT	NP_003339.1	UBE2N	7334	9|9	0	18	9	0.000702102	2	0|4|0|0	1	0.8	0.8	0.8	0.8	0.8	1.37	5	0.02	4|4	8	4	152	UBE2N_HUMAN	0.000735444338402898|0.000791925331674421	0.000763685	5.22966	NA	HeLa	5	1.66667
SAR1A	WT	NP_001265392.1	DNM1L	10059	15|25	35.3553	40	20	0.00034714	2	7|4|0|0	2.75	0.79	1	0.79	1	0.79	0.33	5.6	0.02	8|10	18	9	725	DNM1L_HUMAN	0.00123159235190883|0.00137660315338023	0.0013041	7.86276	NA	HeLa	3	5.25
ARF1	WT	NP_001265392.1	DNM1L	10059	21|15	23.5702	36	18	0.000316564	2	7|4|0|0	2.75	0.79	1	0.79	1	0.79	0.33	5.06667	0.02	10|9	19	9.5	725	DNM1L_HUMAN	0.00107366494299909|0.00104953101289984	0.0010616	1.60751	NA	HeLa	3	4.75
ARF4	WT	NP_056375.2	OPA1	4976	15|21	23.5702	36	18	0.000222332	2	6|5|3|2	4	0.79	1	0.79	1	0.79	0.33	3.8	0.02	11|14	25	12.5	960	OPA1_HUMAN	0.000873565885364224|0.00109325116534256	0.000983409	15.7962	NA	HeLa	3.5	4.22222
SAR1A	WT	NP_001308924.1	MRPS5	64969	7|7	0	14	7	0.00025096	2	3|0|0|0	0.75	0.79	0.79	0.79	0.79	0.79	1.3	4.57143	0.02	5|5	10	5	351	RT05_HUMAN	0.000987220540197309|0.000872923493643824	0.000930072	8.68967	contaminant	HeLa	0	8
SAR1A	WT	NP_000535.3	TAP2	6891	4|5	15.7135	9	4.5	8.05509e-05	2	1|1|0|0	0.5	0.79	0.88	0.79	0.88	0.79	0.86	3.66667	0.02	2|2	4	2	703	TAP2_HUMAN	0.000895581110805489|0.000816959087006446	0.00085627	6.4926	NA	HeLa	0	5.5
ARF1	WT	NP_001528.1	HSBP1	3281	3|3	0	6	3	0.000503308	2	0|1|0|0	0.25	0.79	0.79	0.79	0.79	0.79	1.35	3.2	0.02	2|2	4	2	76	HSBP1_HUMAN	0.000634651260405982|0.000711788260296404	0.00067322	8.10197	NA	HeLa	0	4
ARF1	WT	NP_001288092.1	TMEM209	84928	3|3	0	6	3	7.37022e-05	2	1|0|0|0	0.25	0.79	0.79	0.79	0.79	0.79	1.35	3.2	0.02	3|2	5	2.5	519	TM209_HUMAN	0.000634651260405982|0.000711788260296404	0.00067322	8.10197	NA	HeLa	0	4
ARF6	WT	NP_001186307.1	GBF1	8729	5|4	15.7135	9	4.5	2.77727e-05	2	1|1|0|0	0.5	0.79	0.88	0.79	0.88	0.79	0.86	3.66667	0.02	2|3	5	2.5	1856	GBF1_HUMAN	0.000635150347223656|0.000653044259212598	0.000644097	1.96444	NA	HeLa	0	5.5
ARF6	WT	NP_068747.1	SPCS3	60559	3|3	0	6	3	0.000190912	2	0|0|0|1	0.25	0.79	0.79	0.79	0.79	0.79	1.35	3.2	0.02	2|2	4	2	180	SPCS3_HUMAN	0.000590295229254696|0.000628440986977391	0.000609368	4.42641	NA	HeLa	0	4
ARF6	WT	NP_006360.3	LRRC41	10489	3|3	0	6	3	4.23203e-05	2	0|1|0|0	0.25	0.79	0.79	0.79	0.79	0.79	1.35	3.2	0.02	1|1	2	1	812	LRC41_HUMAN	0.000590295229254696|0.000628440986977391	0.000609368	4.42641	NA	HeLa	0	4
ARF6	WT	NP_861448.2	TMTC3	160418	3|3	0	6	3	3.75975e-05	2	1|0|0|0	0.25	0.79	0.79	0.79	0.79	0.79	1.35	3.2	0.02	2|1	3	1.5	914	TMTC3_HUMAN	0.000590295229254696|0.000628440986977391	0.000609368	4.42641	NA	HeLa	0	4
SAR1A	WT	NP_006806.1	TMED2	10959	10|9	7.44323	19	9.5	0.000594758	2	0|3|0|3	1.5	0.78	0.88	0.78	0.88	0.78	0.77	4.2	0.02	3|3	6	3	201	TMED2_HUMAN	0.00107885996958913|0.000928887900281203	0.00100387	10.5637	NA	HeLa	0	10.5
SAR1A	WT	NP_001171629.1	UGDH	7358	4|7	38.5695	11	5.5	0.000162087	2	2|0|0|0	0.5	0.78	0.93	0.78	0.93	0.78	0.57	4.33333	0.02	2|4	6	3	427	UGDH_HUMAN	0.000895581110805489|0.000872923493643824	0.000884252	1.81185	NA	HeLa	0	6.5
SAR1A	WT	NP_001005386.1	ACTR2	10097	6|10	35.3553	16	8	0.000252307	2	3|1|0|0	1	0.77	0.99	0.77	0.99	0.77	0.21	4.5	0.02	3|4	7	3.5	399	ARP2_HUMAN	0.000956674063733369|0.000956870103599892	0.000956772	0.0144884	NA	HeLa	0	9
SAR1A	WT	NP_055577.1	DHCR24	1718	5|5	0	10	5	0.000121936	2	0|0|0|2	0.5	0.77	0.77	0.77	0.77	0.77	1.22	4	0.02	4|4	8	4	516	DHC24_HUMAN	0.000926127587269429|0.000816959087006446	0.000871543	8.85714	NA	HeLa	0	6
SAR1A	WT	NP_001073867.1	ECPAS	23392	11|20	41.0578	31	15.5	9.67028e-05	2	5|3|0|0	2	0.76	1	0.76	1	0.76	0.1	5.5	0.02	5|8	13	6.5	2017	J3KN16_HUMAN	0.00110940644605307|0.00123669213678679	0.00117305	7.6727	NA	HeLa	0	16.5
ARF6	WT	NP_055944.2	SEPTIN6	23157	15|13	10.1015	28	14	0.000369507	2	0|7|0|0	1.75	0.76	0.82	0.76	0.82	0.76	0.84	5.45455	0.02	5|7	12	6	434	SEPT6_HUMAN	0.000859425937068457|0.000874473709329464	0.00086695	1.22734	NA	HeLa	0	15
ARF4	WT	NP_689485.1	CHMP7	91782	2|7	78.5674	9	4.5	0.000117792	2	1|0|0|0	0.25	0.75	1	0.75	1	0.75	0	4.4	0.02	1|3	4	2	453	CHMP7_HUMAN	0.000574302533614684|0.000741704359396398	0.000658003	17.9894	NA	HeLa	0	5.5
ARF4	WT	NP_005054.3	SCD	6319	6|2	70.7107	8	4	0.00013212	2	0|1|0|0	0.25	0.75	1	0.75	1	0.75	0	4	0.02	3|1	4	2	359	ACOD_HUMAN	0.000666383564922235|0.00061615192870134	0.000641268	5.53889	NA	HeLa	0	5
SAR1A	WT	NP_001157.1	BIRC2	329	19|16	12.1218	35	17.5	0.000356338	2	6|6|1|2	3.75	0.74	0.97	0.74	0.97	0.74	-0.01	3.89474	0.02	10|10	20	10	618	BIRC2_HUMAN	0.00135377825776459|0.00112476332351203	0.00123927	13.0672	NA	HeLa	8	2.05556
SAR1A	WT	NP_001310482.1	EFR3A	23167	2|5	60.6092	7	3.5	5.61063e-05	2	1|0|0|0	0.25	0.74	0.98	0.74	0.98	0.74	0	3.6	0.02	1|2	3	1.5	785	EFR3A_HUMAN	0.000834488157877609|0.000816959087006446	0.000825724	1.5011	NA	HeLa	4	0.9
ARF4	WT	NP_001157882.1	CDK5	1020	7|6	10.8786	13	6.5	0.000296443	2	3|0|0|0	0.75	0.74	0.79	0.74	0.79	0.74	0.82	4.28571	0.02	4|4	8	4	260	CDK5_HUMAN	0.000689403822749122|0.000716593873257386	0.000702999	2.73489	NA	HeLa	4	1.5
ARF6	WT	NP_001656.2	RHOG	391	7|6	10.8786	13	6.5	0.00038982	2	0|0|0|3	0.75	0.74	0.79	0.74	0.79	0.74	0.82	4.28571	0.02	4|3	7	3.5	191	RHOG_HUMAN	0.000680005465192616|0.000702250803683013	0.000691128	2.27596	NA	HeLa	0	7.5
ARF4	WT	NP_005871.1	DNAJA2	10294	5|6	12.8565	11	5.5	0.000158295	2	2|1|0|0	0.75	0.74	0.85	0.74	0.85	0.74	0.54	3.71429	0.02	2|4	6	3	412	DNJA2_HUMAN	0.000643363307095347|0.000716593873257386	0.000679979	7.61521	NA	HeLa	0	6.5
ARF6	WT	NP_003092.4	SOAT1	6646	12|19	31.9339	31	15.5	0.000322814	2	4|5|0|0	2.25	0.72	1	0.72	1	0.72	-0.24	5.07692	0.02	6|9	15	7.5	550	SOAT1_HUMAN	0.000792143260115017|0.00102209334274071	0.000907118	17.9248	NA	HeLa	0	16.5
ARF4	WT	NP_001276103.1	VPS52	6293	2|4	47.1405	6	3	5.42274e-05	2	1|0|0|0	0.25	0.72	0.94	0.72	0.94	0.72	0	3.2	0.02	2|2	4	2	656	B4DS44_HUMAN	0.000574302533614684|0.000666372900979363	0.000620338	10.4949	NA	HeLa	0	4
ARF4	WT	NP_612468.1	NUS1	116150	4|2	47.1405	6	3	0.00012141	2	1|0|0|0	0.25	0.72	0.94	0.72	0.94	0.72	0	3.2	0.02	2|2	4	2	293	NGBR_HUMAN	0.000620343049268459|0.00061615192870134	0.000618247	0.47935	NA	HeLa	0	4
SAR1A	WT	NP_001026897.1	MRI1	84245	15|12	15.7135	27	13.5	0.000460384	2	2|6|0|0	2	0.71	0.91	0.71	0.91	0.71	0.04	4.83333	0.02	7|7	14	7	369	MTNA_HUMAN	0.00123159235190883|0.00101283451023727	0.00112221	13.7839	NA	HeLa	0	14.5
SAR1A	WT	NP_000467.1	AK1	203	3|9	70.7107	12	6	0.000389191	2	1|1|0|0	0.5	0.71	1	0.71	1	0.71	-0.35	4.66667	0.03	2|2	4	2	194	KAD1_HUMAN	0.000865034634341549|0.000928887900281203	0.000896961	5.03378	NA	HeLa	0	7
SAR1A	WT	NP_068598.1	FASTKD5	60493	5|4	15.7135	9	4.5	7.41195e-05	2	0|2|0|0	0.5	0.71	0.77	0.71	0.77	0.71	0.57	3.66667	0.03	3|4	7	3.5	764	FAKD5_HUMAN	0.000926127587269429|0.000788976883687757	0.000857552	11.309	NA	HeLa	2	1.83333
SAR1A	WT	NP_004913.2	SEC24C	9632	4|5	15.7135	9	4.5	5.17617e-05	2	0|2|0|0	0.5	0.71	0.77	0.71	0.77	0.71	0.57	3.66667	0.03	2|2	4	2	1094	SC24C_HUMAN	0.000895581110805489|0.000816959087006446	0.00085627	6.4926	NA	HeLa	0	5.5
ARF6	WT	NP_006816.2	CKAP4	10970	4|5	15.7135	9	4.5	8.56249e-05	2	0|2|0|0	0.5	0.71	0.77	0.71	0.77	0.71	0.57	3.66667	0.03	3|4	7	3.5	602	CKAP4_HUMAN	0.000612722788239176|0.000677647531447806	0.000645185	7.11559	NA	HeLa	0	5.5
SAR1A	WT	NP_057195.2	TELO2	9894	3|8	64.2824	11	5.5	8.26895e-05	2	1|1|0|0	0.5	0.7	1	0.7	1	0.7	-0.35	4.33333	0.03	2|4	6	3	837	TELO2_HUMAN	0.000865034634341549|0.000900905696962514	0.00088297	2.87265	NA	HeLa	0	6.5
ARF4	WT	NP_005689.2	SCAMP3	10067	6|6	0	12	6	0.000205033	2	3|0|0|0	0.75	0.7	0.7	0.7	0.7	0.7	0.82	4	0.03	3|3	6	3	347	SCAM3_HUMAN	0.000666383564922235|0.000716593873257386	0.000691489	5.13444	NA	HeLa	0	7
ARF6	WT	NP_001019820.1	CANX	821	6|6	0	12	6	0.000116095	2	0|3|0|0	0.75	0.7	0.7	0.7	0.7	0.7	0.82	4	0.03	5|4	9	4.5	592	CALX_HUMAN	0.000657577906208136|0.000702250803683013	0.000679914	4.64595	NA	HeLa	0	7
ARF6	WT	NP_001136096.2	RAB34	83871	4|4	0	8	4	0.000148762	2	1|1|0|0	0.5	0.7	0.7	0.7	0.7	0.7	0.86	3.33333	0.03	2|4	6	3	308	B4DNC0_HUMAN	0.000612722788239176|0.000653044259212598	0.000632884	4.50503	NA	HeLa	0	5
SAR1A	WT	NP_036525.1	PFAS	5198	12|8	28.2843	20	10	9.40496e-05	2	3|3|0|0	1.5	0.69	0.99	0.69	0.99	0.69	-0.47	4.4	0.03	6|4	10	5	1338	PUR4_HUMAN	0.00113995292251701|0.000900905696962514	0.00102043	16.5648	NA	HeLa	0	11
SAR1A	WT	NP_056289.2	SAMHD1	25939	8|9	8.3189	17	8.5	0.000170867	2	1|4|0|0	1.25	0.69	0.78	0.69	0.78	0.69	0.41	4.22222	0.03	5|2	7	3.5	626	SAMH1_HUMAN	0.00101776701666125|0.000928887900281203	0.000973327	6.45693	NA	HeLa	3	2.375
ARF1	WT	NP_001007.2	RPS12	6206	7|9	17.6777	16	8	0.000772756	2	3|2|0|2	1.75	0.69	0.91	0.69	0.91	0.69	-0.13	3.27273	0.03	3|2	5	2.5	132	RS12_HUMAN	0.000732209856537784|0.000880659636598121	0.000806435	13.0165	contaminant	HeLa	3.5	2
ARF6	WT	NP_001007.2	RPS12	6206	7|9	17.6777	16	8	0.000694225	2	3|2|0|2	1.75	0.69	0.91	0.69	0.91	0.69	-0.13	3.27273	0.03	3|2	5	2.5	132	RS12_HUMAN	0.000680005465192616|0.000776060620388635	0.000728033	9.32942	contaminant	HeLa	3.5	2
ARF1	WT	NP_000024.2	ABCD1	215	3|6	47.1405	9	4.5	7.70163e-05	2	1|1|0|0	0.5	0.69	0.96	0.69	0.96	0.69	-0.35	3.66667	0.03	2|5	7	3.5	745	ABCD1_HUMAN	0.000634651260405982|0.000796223948447263	0.000715438	15.9691	NA	HeLa	0	5.5
ARF1	WT	NP_001265128.1	SNX2	6643	9|9	0	18	9	0.000285458	2	3|3|0|0	1.5	0.68	0.68	0.68	0.68	0.68	0.77	4	0.03	5|4	9	4.5	402	SNX2_HUMAN	0.000780989154603685|0.000880659636598121	0.000830824	8.48286	NA	HeLa	3	2.5
SAR1A	WT	NP_006538.2	IGF2BP3	10643	8|11	22.3297	19	9.5	0.000206471	2	2|4|2|0	2	0.67	0.96	0.67	0.96	0.67	-0.47	3.5	0.03	6|8	14	7	579	IF2B3_HUMAN	0.00101776701666125|0.000984852306918582	0.00100131	2.32438	NA	HeLa	6.5	1.4
SAR1A	WT	NP_060530.3	IARS2	55699	4|10	60.6092	14	7	8.70423e-05	2	2|1|0|0	0.75	0.66	1	0.66	1	0.66	-0.7	4.57143	0.03	2|7	9	4.5	1012	SYIM_HUMAN	0.000895581110805489|0.000956870103599892	0.000926226	4.67897	NA	HeLa	0	8
ARF1	WT	NP_003861.1	IQGAP1	8826	16|14	9.42809	30	15	0.000115424	2	7|3|0|0	2.5	0.65	0.85	0.65	0.85	0.65	-0.23	4.57143	0.04	12|9	21	10.5	1657	IQGA1_HUMAN	0.000951716697834338|0.00102138578351622	0.000986551	4.9935	NA	HeLa	2	5.33333
SAR1A	WT	NP_001035828.1	RO60	6738	3|2	28.2843	5	2.5	5.9923e-05	2	1|0|0|0	0.25	0.65	0.79	0.65	0.79	0.65	0	2.8	0.03	2|2	4	2	525	RO60_HUMAN	0.000865034634341549|0.000733012477050378	0.000799024	11.6835	NA	HeLa	0	3.5
SAR1A	WT	NP_001287729.1	NAA40	79829	2|3	28.2843	5	2.5	0.000145646	2	0|1|0|0	0.25	0.65	0.79	0.65	0.79	0.65	0	2.8	0.03	1|1	2	1	216	NAA40_HUMAN	0.000834488157877609|0.000760994680369067	0.000797741	6.51436	NA	HeLa	0	3.5
SAR1A	WT	NP_612468.1	NUS1	116150	2|3	28.2843	5	2.5	0.000107371	2	1|0|0|0	0.25	0.65	0.79	0.65	0.79	0.65	0	2.8	0.03	2|1	3	1.5	293	NGBR_HUMAN	0.000834488157877609|0.000760994680369067	0.000797741	6.51436	NA	HeLa	0	3.5
SAR1A	WT	NP_001032728.1	PARL	55486	2|3	28.2843	5	2.5	9.56219e-05	2	0|0|0|1	0.25	0.65	0.79	0.65	0.79	0.65	0	2.8	0.03	2|2	4	2	329	PARL_HUMAN	0.000834488157877609|0.000760994680369067	0.000797741	6.51436	NA	HeLa	0	3.5
SAR1A	WT	NP_001166237.1	FOXP2	93986	2|3	28.2843	5	2.5	4.4061e-05	2	0|0|0|1	0.25	0.65	0.79	0.65	0.79	0.65	0	2.8	0.03	2|3	5	2.5	714	FOXP2_HUMAN	0.000834488157877609|0.000760994680369067	0.000797741	6.51436	NA	HeLa	0	3.5
SAR1A	WT	NP_001333828.1	EGFR	1956	2|3	28.2843	5	2.5	2.70039e-05	2	0|0|0|1	0.25	0.65	0.79	0.65	0.79	0.65	0	2.8	0.03	2|3	5	2.5	1165	Q504U8_HUMAN	0.000834488157877609|0.000760994680369067	0.000797741	6.51436	NA	HeLa	0	3.5
ARF1	WT	NP_005054.3	SCD	6319	2|3	28.2843	5	2.5	8.87916e-05	2	0|1|0|0	0.25	0.65	0.79	0.65	0.79	0.65	0	2.8	0.03	2|2	4	2	359	ACOD_HUMAN	0.000610261611373032|0.000711788260296404	0.000661025	10.8604	NA	HeLa	0	3.5
ARF1	WT	NP_000983.1	RPL29	6159	3|2	28.2843	5	2.5	0.000200479	2	0|1|0|0	0.25	0.65	0.79	0.65	0.79	0.65	0	2.8	0.03	1|1	2	1	159	RL29_HUMAN	0.000634651260405982|0.000683643030912785	0.000659147	5.25564	contaminant	HeLa	0	3.5
ARF1	WT	NP_055029.1	IMPA2	3613	3|2	28.2843	5	2.5	0.000110681	2	0|1|0|0	0.25	0.65	0.79	0.65	0.79	0.65	0	2.8	0.03	2|2	4	2	288	IMPA2_HUMAN	0.000634651260405982|0.000683643030912785	0.000659147	5.25564	NA	HeLa	0	3.5
ARF1	WT	NP_001020108.1	MINK1	50488	3|2	28.2843	5	2.5	2.42959e-05	2	0|1|0|0	0.25	0.65	0.79	0.65	0.79	0.65	0	2.8	0.03	3|2	5	2.5	1312	MINK1_HUMAN	0.000634651260405982|0.000683643030912785	0.000659147	5.25564	NA	HeLa	2	1.16667
ARF4	WT	NP_001257608.1	MCU	90550	5|3	35.3553	8	4	0.00014373	2	1|1|0|0	0.5	0.65	0.88	0.65	0.88	0.65	-0.35	3.33333	0.04	3|2	5	2.5	330	MCU_HUMAN	0.000643363307095347|0.000641262414840351	0.000642313	0.231282	NA	HeLa	0	5
ARF6	WT	NP_000024.2	ABCD1	215	5|3	35.3553	8	4	6.15018e-05	2	1|1|0|0	0.5	0.65	0.88	0.65	0.88	0.65	-0.35	3.33333	0.04	4|2	6	3	745	ABCD1_HUMAN	0.000635150347223656|0.000628440986977391	0.000631796	0.750913	NA	HeLa	0	5
ARF4	WT	NP_001158502.1	TMEM41B	440026	2|3	28.2843	5	2.5	0.00023342	2	0|1|0|0	0.25	0.65	0.79	0.65	0.79	0.65	0	2.8	0.03	1|1	2	1	127	TM41B_HUMAN	0.000574302533614684|0.000641262414840351	0.000607782	7.79025	NA	HeLa	0	3.5
ARF4	WT	NP_057124.3	TMED5	50999	3|2	28.2843	5	2.5	0.000129451	2	0|1|0|0	0.25	0.65	0.79	0.65	0.79	0.65	0	2.8	0.03	1|2	3	1.5	229	TMED5_HUMAN	0.000597322791441572|0.00061615192870134	0.000606737	2.19439	NA	HeLa	0	3.5
ARF4	WT	NP_031368.1	NUP42	11097	3|2	28.2843	5	2.5	7.00811e-05	2	1|0|0|0	0.25	0.65	0.79	0.65	0.79	0.65	0	2.8	0.03	2|1	3	1.5	423	NUPL2_HUMAN	0.000597322791441572|0.00061615192870134	0.000606737	2.19439	NA	HeLa	0	3.5
ARF6	WT	NP_689485.1	CHMP7	91782	3|2	28.2843	5	2.5	6.32158e-05	2	1|0|0|0	0.25	0.65	0.79	0.65	0.79	0.65	0	2.8	0.03	1|1	2	1	453	CHMP7_HUMAN	0.000590295229254696|0.000603837714742184	0.000597066	1.60384	NA	HeLa	0	3.5
ARF6	WT	NP_037386.1	TBK1	29110	3|2	28.2843	5	2.5	3.92823e-05	2	1|0|0|0	0.25	0.65	0.79	0.65	0.79	0.65	0	2.8	0.03	2|2	4	2	729	TBK1_HUMAN	0.000590295229254696|0.000603837714742184	0.000597066	1.60384	NA	HeLa	0	3.5
SAR1A	WT	NP_005796.1	PSMD14	10213	14|19	21.4275	33	16.5	0.000669785	2	7|4|0|0	2.75	0.64	0.99	0.64	0.99	0.64	-0.92	4.66667	0.04	6|7	13	6.5	310	PSDE_HUMAN	0.00120104587544489|0.0012087099334681	0.00120488	0.449781	NA	HeLa	3	4.375
ARF6	WT	NP_705898.1	CPNE8	144402	4|4	0	8	4	8.1239e-05	2	0|0|2|0	0.5	0.64	0.64	0.64	0.64	0.64	0.57	3.33333	0.04	3|3	6	3	564	CPNE8_HUMAN	0.000612722788239176|0.000653044259212598	0.000632884	4.50503	NA	HeLa	3.5	1.11111
ARF4	WT	NP_001304167.1	ATAD3B	83858	32|28	9.42809	60	30	0.000590917	2	12|9|4|10	8.75	0.63	0.98	0.63	0.98	0.63	-0.91	3.17949	0.04	16|14	30	15	602	ATD3B_HUMAN	0.00126491026842131|0.00126902456831564	0.00126697	0.229623	NA	HeLa	0	31
ARF4	WT	NP_004090.4	STOM	2040	30|19	31.7477	49	24.5	0.00100873	2	9|6|0|1	4	0.63	1	0.63	1	0.63	-1.03	5.1	0.04	8|7	15	7.5	288	STOM_HUMAN	0.00121886975276754|0.00104303019306454	0.00113095	10.9941	NA	HeLa	0	25.5
SAR1A	WT	NP_001012632.1	CTBP1	1487	12|9	20.2031	21	10.5	0.000307996	2	4|3|0|0	1.75	0.63	0.94	0.63	0.94	0.63	-0.81	4.18182	0.04	6|6	12	6	429	CTBP1_HUMAN	0.00113995292251701|0.000928887900281203	0.00103442	14.4279	NA	HeLa	2	3.83333
SAR1A	WT	NP_001257401.1	MCM3	4172	9|12	20.2031	21	10.5	0.000161528	2	4|3|0|2	2.25	0.63	0.94	0.63	0.94	0.63	-0.81	3.53846	0.04	4|5	9	4.5	818	MCM3_HUMAN	0.00104831349312519|0.00101283451023727	0.00103057	2.43432	NA	HeLa	0	11.5
SAR1A	WT	NP_109587.1	MAP2K2	5605	5|10	47.1405	15	7.5	0.000235947	2	3|1|0|0	1	0.63	0.99	0.63	0.99	0.63	-1.05	4.25	0.04	3|8	11	5.5	400	MP2K2_HUMAN	0.000926127587269429|0.000956870103599892	0.000941499	2.3089	NA	HeLa	4	1.7
SAR1A	WT	NP_001128659.1	AGFG1	3267	5|5	0	10	5	0.000107738	2	1|1|2|0	1	0.63	0.63	0.63	0.63	0.63	0.54	3	0.04	3|3	6	3	584	AGFG1_HUMAN	0.000926127587269429|0.000816959087006446	0.000871543	8.85714	NA	HeLa	2	2
ARF1	WT	NP_064507.3	KCMF1	56888	10|5	47.1405	15	7.5	0.000250994	2	2|1|2|0	1.25	0.63	0.99	0.63	0.99	0.63	-1.05	3.77778	0.04	3|2	5	2.5	381	KCMF1_HUMAN	0.000805378803636635|0.000768078719063643	0.000786729	3.35251	NA	HeLa	2	2.83333
ARF1	WT	NP_001157882.1	CDK5	1020	4|9	54.3928	13	6.5	0.000318762	2	3|0|0|0	0.75	0.63	0.89	0.63	0.89	0.63	-0.59	4.28571	0.04	2|4	6	3	260	CDK5_HUMAN	0.000659040909438933|0.000880659636598121	0.00076985	20.3557	NA	HeLa	4	1.5
ARF4	WT	NP_001010935.1	RAP1A	5906	5|13	62.8539	18	9	0.000579998	2	2|2|0|0	1	0.63	1	0.63	1	0.63	-1.05	5	0.04	2|3	5	2.5	184	RAP1A_HUMAN	0.000643363307095347|0.000892367276230468	0.000767865	22.9301	NA	HeLa	0	10
ARF6	WT	NP_061138.3	VPS33B	26276	5|5	0	10	5	9.28258e-05	2	2|1|0|0	0.75	0.63	0.63	0.63	0.63	0.63	0.54	3.42857	0.04	5|5	10	5	617	VP33B_HUMAN	0.000635150347223656|0.000677647531447806	0.000656399	4.57802	NA	HeLa	0	6
ARF1	WT	NP_001041683.1	SCYL1	57410	9|5	40.4061	14	7	0.000112836	2	2|2|0|0	1	0.62	0.98	0.62	0.98	0.62	-1.05	4	0.04	7|3	10	5	791	SCYL1_HUMAN	0.000780989154603685|0.000768078719063643	0.000774534	1.17865	NA	HeLa	0	8
ARF1	WT	NP_001275661.1	TEX2	55852	6|5	12.8565	11	5.5	6.2225e-05	2	3|0|0|0	0.75	0.62	0.7	0.62	0.7	0.62	0.21	3.71429	0.04	3|4	7	3.5	1127	TEX2_HUMAN	0.000707820207504833|0.000768078719063643	0.000737949	5.774	NA	HeLa	0	6.5
ARF4	WT	NP_064507.3	KCMF1	56888	5|9	40.4061	14	7	0.000217859	2	2|1|2|0	1.25	0.62	0.98	0.62	0.98	0.62	-1.05	3.55556	0.04	2|2	4	2	381	KCMF1_HUMAN	0.000643363307095347|0.000791925331674421	0.000717644	14.6381	NA	HeLa	2	2.66667
ARF4	WT	NP_001091894.1	DLG1	1739	6|5	12.8565	11	5.5	7.21433e-05	2	0|3|0|0	0.75	0.62	0.7	0.62	0.7	0.62	0.21	3.71429	0.04	3|3	6	3	904	DLG1_HUMAN	0.000666383564922235|0.000691483387118375	0.000678933	2.61414	NA	HeLa	14.5	0.419355
ARF6	WT	NP_060352.1	CLN6	54982	5|6	12.8565	11	5.5	0.000202575	2	0|0|3|0	0.75	0.62	0.7	0.62	0.7	0.62	0.21	3.71429	0.04	3|2	5	2.5	311	CLN6_HUMAN	0.000635150347223656|0.000702250803683013	0.000668701	7.09543	NA	HeLa	0	6.5
SAR1A	WT	NP_000134.2	FH	2271	29|41	24.2437	70	35	0.000863597	2	11|12|3|6	8	0.61	1	0.61	1	0.61	-1.25	4	0.04	12|16	28	14	510	FUMH_HUMAN	0.00165924302240399|0.00182431840647926	0.00174178	6.70153	NA	HeLa	0	36
ARF6	WT	NP_001139528.1	MBOAT7	79143	8|7	9.42809	15	7.5	0.000215314	2	3|2|0|0	1.25	0.61	0.75	0.61	0.75	0.61	-0.13	3.77778	0.04	3|3	6	3	399	MBOA7_HUMAN	0.000702433024177096|0.00072685407591822	0.000714644	2.41635	NA	HeLa	0	8.5
ARF6	WT	NP_001166028.1	GOLGA3	2802	8|7	9.42809	15	7.5	7.57586e-05	2	2|3|0|0	1.25	0.61	0.75	0.61	0.75	0.61	-0.13	3.77778	0.04	4|7	11	5.5	1134	GOGA3_HUMAN	0.000702433024177096|0.00072685407591822	0.000714644	2.41635	NA	HeLa	0	8.5
ARF6	WT	NP_001137533.1	COPB1	1315	60|62	2.31838	122	61	0.000733197	2	22|25|1|5	13.25	0.6	0.86	0.6	0.86	0.6	-0.65	4.35088	0.04	22|22	44	22	953	COPB_HUMAN	0.00186866609137006|0.00208003404885462	0.00197435	7.57007	NA	HeLa	9	6.2
SAR1A	WT	P02769	ALB	280717	2|16	109.994	18	9	0.000186581	2	0|2|0|0	0.5	0.6	1	0.6	1	0.6	-1.4	6.66667	0.04	1|7	8	4	607		0.000834488157877609|0.00112476332351203	0.000979626	20.9524	NA	HeLa	2	3.33333
ARF6	WT	NP_001137456.1	PTPMT1	114971	12|6	47.1405	18	9	0.000682731	2	3|2|0|0	1.25	0.6	1	0.6	1	0.6	-1.4	4.44444	0.04	5|2	7	3.5	151	PTPM1_HUMAN	0.000792143260115017|0.000702250803683013	0.000747197	8.50693	NA	HeLa	0	10
ARF1	WT	NP_001243048.1	NAA10	8260	3|5	35.3553	8	4	0.000231827	2	2|0|0|0	0.5	0.6	0.77	0.6	0.77	0.6	-0.28	3.33333	0.04	1|3	4	2	220	NAA10_HUMAN	0.000634651260405982|0.000768078719063643	0.000701365	13.452	NA	HeLa	2	1.66667
ARF4	WT	NP_001028725.1	SPECC1	92521	5|3	35.3553	8	4	4.4411e-05	2	2|0|0|0	0.5	0.6	0.77	0.6	0.77	0.6	-0.28	3.33333	0.04	3|1	4	2	1068	CYTSB_HUMAN	0.000643363307095347|0.000641262414840351	0.000642313	0.231282	NA	HeLa	0	5
ARF6	WT	NP_000507.1	GNAS	2778	3|5	35.3553	8	4	0.000116291	2	2|0|0|0	0.5	0.6	0.77	0.6	0.77	0.6	-0.28	3.33333	0.04	2|3	5	2.5	394	GNAS3_HUMAN	0.000590295229254696|0.000677647531447806	0.000633971	9.74293	NA	HeLa	0	5
SAR1A	WT	NP_001159828.1	SHMT2	6472	11|6	41.5945	17	8.5	0.000216523	2	0|3|1|2	1.5	0.59	0.99	0.59	0.99	0.59	-1.4	3.8	0.04	8|5	13	6.5	494	GLYM_HUMAN	0.00110940644605307|0.000844941290325135	0.000977174	19.1373	NA	HeLa	0	9.5
SAR1A	WT	NP_001258625.1	ABCB7	22	6|11	41.5945	17	8.5	0.000142238	2	2|2|3|0	1.75	0.59	0.99	0.59	0.99	0.59	-1.4	3.45455	0.04	3|5	8	4	752	ABCB7_HUMAN	0.000956674063733369|0.000984852306918582	0.000970763	2.05251	NA	HeLa	0	9.5
SAR1A	WT	NP_059980.2	TMED9	54732	5|8	32.6357	13	6.5	0.000348064	2	1|0|0|3	1	0.59	0.93	0.59	0.93	0.59	-1.05	3.75	0.04	2|5	7	3.5	235	TMED9_HUMAN	0.000926127587269429|0.000900905696962514	0.000913517	1.9523	NA	HeLa	0	7.5
ARF4	WT	NP_073613.2	OSBPL11	114885	13|12	5.65685	25	12.5	0.000198422	2	6|3|0|0	2.25	0.59	0.73	0.59	0.73	0.59	-0.24	4.15385	0.04	6|6	12	6	747	OSB11_HUMAN	0.000827525369710448|0.000867256790091456	0.000847391	3.31539	NA	HeLa	2	4.5
ARF1	WT	NP_036546.2	RAB3GAP2	25782	9|7	17.6777	16	8	7.3226e-05	2	1|4|0|0	1.25	0.58	0.78	0.58	0.78	0.58	-0.52	4	0.04	4|5	9	4.5	1393	RBGPR_HUMAN	0.000780989154603685|0.000824369177830882	0.000802679	3.82149	NA	HeLa	0	9
SAR1A	WT	NP_001077083.1	EARS2	124454	9|11	14.1421	20	10	0.000240609	2	0|2|3|4	2.25	0.57	0.84	0.57	0.84	0.57	-0.81	3.38462	0.05	4|6	10	5	523	SYEM_HUMAN	0.00104831349312519|0.000984852306918582	0.00101658	4.41418	NA	HeLa	0	11
SAR1A	WT	NP_001164554.1	SMPD4	55627	3|12	84.8528	15	7.5	0.000123532	2	0|3|0|0	0.75	0.57	0.97	0.57	0.97	0.57	-1.61	4.85714	0.05	2|8	10	5	764	NSMA3_HUMAN	0.000865034634341549|0.00101283451023727	0.000938935	11.1307	NA	HeLa	0	8.5
SAR1A	WT	NP_001332785.1	SPATA5	166378	7|4	38.5695	11	5.5	7.75909e-05	2	3|0|0|0	0.75	0.57	0.79	0.57	0.79	0.57	-0.59	3.71429	0.05	3|1	4	2	892	AFG2H_HUMAN	0.000987220540197309|0.000788976883687757	0.000888099	15.7842	NA	HeLa	0	6.5
ARF4	WT	NP_001308948.1	NDUFA10	4705	11|9	14.1421	20	10	0.000316206	2	4|3|0|3	2.5	0.57	0.84	0.57	0.84	0.57	-0.81	3.14286	0.05	6|5	11	5.5	375	NDUAA_HUMAN	0.000781484854056673|0.000791925331674421	0.000786705	0.938412	NA	HeLa	0	11
ARF4	WT	NP_001656.2	RHOG	391	7|4	38.5695	11	5.5	0.000341453	2	0|0|0|3	0.75	0.57	0.79	0.57	0.79	0.57	-0.59	3.71429	0.05	2|2	4	2	191	RHOG_HUMAN	0.000689403822749122|0.000666372900979363	0.000677888	2.40236	NA	HeLa	0	6.5
SAR1A	WT	NP_001257608.1	MCU	90550	4|3	20.2031	7	3.5	0.000133465	2	1|1|0|0	0.5	0.56	0.7	0.56	0.7	0.56	-0.35	3	0.05	2|2	4	2	330	MCU_HUMAN	0.000895581110805489|0.000760994680369067	0.000828288	11.4896	NA	HeLa	0	4.5
ARF4	WT	NP_065147.1	DDX24	57062	6|2	70.7107	8	4	5.52164e-05	2	1|1|0|0	0.5	0.56	0.96	0.56	0.96	0.56	-1.67	3.33333	0.05	1|1	2	1	859	DDX24_HUMAN	0.000666383564922235|0.00061615192870134	0.000641268	5.53889	NA	HeLa	0	5
ARF4	WT	NP_009145.1	SEC63	11231	3|4	20.2031	7	3.5	5.4608e-05	2	1|1|0|0	0.5	0.56	0.7	0.56	0.7	0.56	-0.35	3	0.05	3|3	6	3	760	SEC63_HUMAN	0.000597322791441572|0.000666372900979363	0.000631848	7.72746	NA	HeLa	0	4.5
ARF6	WT	NP_001258115.1	RAP2C	57826	3|4	20.2031	7	3.5	0.000219079	2	1|1|1|1	1	0.56	0.7	0.56	0.7	0.56	-0.35	2.25	0.05	2|3	5	2.5	183	RAP2C_HUMAN	0.000590295229254696|0.000653044259212598	0.00062167	7.13727	NA	HeLa	0	4.5
ARF6	WT	NP_000412.3	KRT10	3858	194|121	32.7738	315	157.5	0.00308924	2	45|51|4|12	28	0.55	1	0.55	1	0.55	-2.28	5.46552	0.05	32|26	58	29	584	K1C10_HUMAN	0.0048739589952904|0.00353162711073185	0.00420279	22.5843	contaminant	HeLa	11.5	12.68
ARF4	WT	NP_064580.2	SDR39U1	56948	6|6	0	12	6	0.00024282	2	2|2|0|0	1	0.55	0.55	0.55	0.55	0.55	0.21	3.5	0.05	2|2	4	2	293	D39U1_HUMAN	0.000666383564922235|0.000716593873257386	0.000691489	5.13444	NA	HeLa	0	7
SAR1A	WT	NP_002941.1	RPN1	6184	18|25	23.0221	43	21.5	0.000445721	2	8|7|0|0	3.75	0.54	1	0.54	1	0.54	-2.3	4.73684	0.05	11|13	24	12	607	RPN1_HUMAN	0.00132323178130065|0.00137660315338023	0.00134992	2.79567	NA	HeLa	0	22.5
ARF6	WT	NP_001129064.1	RPS27A	6233	14|36	62.2254	50	25	0.00183569	2	7|4|0|5	4	0.54	1	0.54	1	0.54	-2.54	5.2	0.05	4|5	9	4.5	156	RS27A_HUMAN	0.000836998378083977|0.00144034897073923	0.00113867	37.4676	contaminant	HeLa	0	26
ARF1	WT	NP_079106.3	LPCAT1	79888	14|11	16.9706	25	12.5	0.000298466	2	4|5|3|0	3	0.54	0.9	0.54	0.9	0.54	-1.5	3.375	0.05	4|3	7	3.5	534	PCAT1_HUMAN	0.000902937399768437|0.00093695009536536	0.000919944	2.61436	NA	HeLa	0	13.5
SAR1A	WT	NP_001244119.1	POM121	9883	6|7	10.8786	13	6.5	8.18768e-05	2	0|4|0|0	1	0.54	0.62	0.54	0.62	0.54	-0.16	3.75	0.05	3|3	6	3	999	P121A_HUMAN	0.000956674063733369|0.000872923493643824	0.000914799	6.47362	NA	HeLa	0	7.5
ARF6	WT	NP_006835.2	ILVBL	10994	13|4	74.8701	17	8.5	0.000154059	2	2|2|0|0	1	0.54	1	0.54	1	0.54	-2.37	4.75	0.05	7|3	10	5	632	ILVBL_HUMAN	0.000814570819099497|0.000653044259212598	0.000733808	15.5649	NA	HeLa	0	9.5
ARF6	WT	NP_001180243.1	VIPAS39	63894	7|6	10.8786	13	6.5	0.000151026	2	4|0|0|0	1	0.54	0.62	0.54	0.62	0.54	-0.16	3.75	0.05	3|2	5	2.5	493	SPE39_HUMAN	0.000680005465192616|0.000702250803683013	0.000691128	2.27596	NA	HeLa	0	7.5
SAR1A	WT	NP_001007.2	RPS12	6206	5|15	70.7107	20	10	0.000953321	2	3|2|0|2	1.75	0.53	1	0.53	1	0.53	-2.71	4	0.05	2|2	4	2	132	RS12_HUMAN	0.000926127587269429|0.00109678112019334	0.00101145	11.9304	contaminant	HeLa	3.5	2.44444
SAR1A	WT	NP_001171657.1	PIGT	51604	5|11	53.033	16	8	0.000192856	2	2|3|0|0	1.25	0.53	0.99	0.53	0.99	0.53	-2.71	4	0.06	3|6	9	4.5	522	PIGT_HUMAN	0.000926127587269429|0.000984852306918582	0.00095549	4.3459	NA	HeLa	0	9
SAR1A	WT	NP_001035546.1	RHBDD2	57414	4|9	54.3928	13	6.5	0.000224711	2	0|2|1|2	1.25	0.53	0.98	0.53	0.98	0.53	-2.37	3.33333	0.06	3|4	7	3.5	364	RHBD2_HUMAN	0.000895581110805489|0.000928887900281203	0.000912235	2.58173	NA	HeLa	0	7.5
SAR1A	WT	NP_006107.1	TAB1	10454	7|5	23.5702	12	6	0.000149808	2	2|2|0|0	1	0.53	0.8	0.53	0.8	0.53	-1.05	3.5	0.05	2|3	5	2.5	504	TAB1_HUMAN	0.000987220540197309|0.000816959087006446	0.00090209	13.346	NA	HeLa	2.5	2
SAR1A	WT	NP_001096137.1	PSMA4	5685	4|3	20.2031	7	3.5	0.000168749	2	0|2|0|0	0.5	0.53	0.64	0.53	0.64	0.53	-0.28	3	0.05	3|3	6	3	261	PSA4_HUMAN	0.000895581110805489|0.000760994680369067	0.000828288	11.4896	NA	HeLa	0	4.5
SAR1A	WT	NP_001135836.1	ALG5	29880	3|4	20.2031	7	3.5	0.000149808	2	0|2|0|0	0.5	0.53	0.64	0.53	0.64	0.53	-0.28	3	0.05	2|2	4	2	294	ALG5_HUMAN	0.000865034634341549|0.000788976883687757	0.000827006	6.50309	NA	HeLa	2	1.5
ARF6	WT	NP_001002814.2	RAB11FIP1	80223	12|8	28.2843	20	10	8.92806e-05	2	4|3|0|0	1.75	0.53	0.94	0.53	0.94	0.53	-2.1	4	0.06	10|5	15	7.5	1283	RFIP1_HUMAN	0.000792143260115017|0.000751457348153428	0.0007718	3.72756	NA	HeLa	0	11
ARF4	WT	NP_001035546.1	RHBDD2	57414	4|9	54.3928	13	6.5	0.000211745	2	0|2|1|2	1.25	0.53	0.98	0.53	0.98	0.53	-2.37	3.33333	0.06	2|4	6	3	364	RHBD2_HUMAN	0.000620343049268459|0.000791925331674421	0.000706134	17.1819	NA	HeLa	0	7.5
ARF6	WT	NP_001006600.1	ERBIN	55914	81|93	9.7532	174	87	0.000765407	2	30|35|4|8	19.25	0.52	1	0.52	1	0.52	-3.01	4.34568	0.06	28|34	62	31	1302	ERBIN_HUMAN	0.00233964483004415|0.00284273548814605	0.00259119	13.7288	NA	HeLa	16.5	5.02857
SAR1A	WT	NP_001034679.2	USP9X	8239	6|12	47.1405	18	9	4.40679e-05	2	3|3|0|0	1.5	0.52	0.99	0.52	0.99	0.52	-3.06	4	0.06	3|7	10	5	2570	USP9X_HUMAN	0.000956674063733369|0.00101283451023727	0.000984754	4.03262	NA	HeLa	3.5	2.22222
ARF1	WT	NP_001002814.2	RAB11FIP1	80223	17|7	58.9256	24	12	0.000119256	2	4|3|0|0	1.75	0.52	1	0.52	1	0.52	-3.41	4.72727	0.06	11|5	16	8	1283	RFIP1_HUMAN	0.000976106346867288|0.000824369177830882	0.000900238	11.9184	NA	HeLa	0	13
SAR1A	WT	NP_001265432.1	STT3A	3703	10|12	12.8565	22	11	0.000196344	2	5|3|0|3	2.75	0.51	0.79	0.51	0.79	0.51	-1.16	3.2	0.06	6|5	11	5.5	705	STT3A_HUMAN	0.00107885996958913|0.00101283451023727	0.00104585	4.46404	NA	HeLa	0	12
SAR1A	WT	NP_001010935.1	RAP1A	5906	11|3	80.8122	14	7	0.000478733	2	2|2|0|0	1	0.51	1	0.51	1	0.51	-3.75	4	0.06	4|1	5	2.5	184	RAP1A_HUMAN	0.00110940644605307|0.000760994680369067	0.000935201	26.3435	NA	HeLa	0	8
ARF4	WT	NP_001276977.1	ATL3	25923	18|12	28.2843	30	15	0.000340088	2	4|7|0|0	2.75	0.51	0.98	0.51	0.98	0.51	-3.49	4.26667	0.06	11|8	19	9.5	523	ATLA3_HUMAN	0.000942626658844887|0.000867256790091456	0.000904942	5.88928	NA	HeLa	0	16
ARF4	WT	NP_573566.2	LRPPRC	10128	11|17	30.3046	28	14	0.000119088	2	4|6|0|2	3	0.51	0.99	0.51	0.99	0.51	-3.14	3.75	0.06	7|10	17	8.5	1394	LPPRC_HUMAN	0.000781484854056673|0.000992809220786514	0.000887147	16.8438	NA	HeLa	2	5
ARF6	WT	NP_057308.1	SNX9	51429	3|11	80.8122	14	7	0.000134761	2	2|2|0|0	1	0.51	1	0.51	1	0.51	-3.75	4	0.06	2|5	7	3.5	595	SNX9_HUMAN	0.000590295229254696|0.000825267164859049	0.000707781	23.4748	NA	HeLa	0	8
ARF4	WT	NP_006835.2	ILVBL	10994	8|4	47.1405	12	6	0.000112573	2	2|2|0|0	1	0.51	0.93	0.51	0.93	0.51	-2.37	3.5	0.06	4|3	7	3.5	632	ILVBL_HUMAN	0.00071242408057601|0.000666372900979363	0.000689398	4.72341	NA	HeLa	0	7
ARF1	WT	NP_006073.2	TUBA1B	10376	0|257	141.421	257	128.5	0.0036329	2	0|0|0|0	0	0.5	1	0.5	1	0.5	-1.49	129.5	0.07	0|24	24	12	451	TBA1B_HUMAN	0.000561482313307131|0.00786067652373575	0.00421108	122.565	contaminant	HeLa	0	129.5
ARF6	WT	NP_006073.2	TUBA1B	10376	0|243	141.421	243	121.5	0.00308591	2	0|0|0|0	0	0.5	1	0.5	1	0.5	-1.49	122.5	0.07	0|25	25	12.5	451	TBA1B_HUMAN	0.000523012552301255|0.00653322632342714	0.00352812	120.457	contaminant	HeLa	0	122.5
ARF6	WT	NP_000414.2	KRT2	3849	128|62	49.1253	190	95	0.00170297	2	30|26|14|18	22	0.5	1	0.5	1	0.5	-12.64	4.17391	0.07	36|26	62	31	639	K22E_HUMAN	0.00339374010231471|0.00208003404885462	0.00273689	33.9411	contaminant	HeLa	12.5	7.11111
ARF4	WT	NP_001653.1	ARF5	381	65|57	9.27353	122	61	0.00401845	2	24|23|3|9	14.75	0.5	1	0.5	1	0.5	-4.42	3.93651	0.06	8|8	16	8	180	ARF5_HUMAN	0.00202457877670861|0.00199722866634698	0.0020109	0.961729	NA	HeLa	4	12.4
SAR1A	WT	NP_001077007.1	POTEE	445582	0|89	141.421	89	44.5	0.000520912	2	0|0|0|0	0	0.5	1	0.5	1	0.5	-1.49	45.5	0.07	0|7	7	3.5	1075	POTEE_HUMAN	0.000773395204949729|0.00316746416577635	0.00197043	85.9134	NA	HeLa	0	45.5
ARF4	WT	NP_817124.1	TUBB8	347688	0|109	141.421	109	54.5	0.00145551	2	0|0|0|0	0	0.5	1	0.5	1	0.5	-1.49	55.5	0.07	0|10	10	5	444	TBB8_HUMAN	0.000528262017960909|0.00330297394557559	0.00191562	102.422	contaminant	HeLa	0	55.5
SAR1A	WT	NP_001243415.1	GOLGB1	2804	24|57	57.6161	81	40.5	0.000155903	2	11|15|0|0	6.5	0.5	1	0.5	1	0.5	-12.67	5.53333	0.07	17|33	50	25	3269	GOGB1_HUMAN	0.00150651064008429|0.00227203365957829	0.00188927	28.6516	NA	HeLa	0	41.5
SAR1A	WT	NP_001158.2	XIAP	331	44|35	16.1113	79	39.5	0.00100012	2	16|14|6|11	11.75	0.5	1	0.5	1	0.5	-4.92	3.17647	0.06	13|9	22	11	497	XIAP_HUMAN	0.00211744016936308|0.00165642518656713	0.00188693	17.276	NA	HeLa	10	3.68182
SAR1A	WT	NP_001164006.1	ATAD3A	55210	34|44	18.1309	78	39	0.000837491	2	18|12|5|12	11.75	0.5	1	0.5	1	0.5	-5.98	3.13725	0.07	15|16	31	15.5	586	ATD3A_HUMAN	0.00181197540472369|0.00190826501643533	0.00186012	3.66036	NA	HeLa	6.5	5.33333
SAR1A	WT	NP_001231639.1	GFPT1	2673	41|25	34.284	66	33	0.000594087	2	12|14|0|5	7.75	0.5	1	0.5	1	0.5	-11.34	3.88571	0.1	17|12	29	14.5	699	GFPT1_HUMAN	0.00202580073997126|0.00137660315338023	0.0017012	26.984	NA	HeLa	5	5.66667
SAR1A	WT	NP_000517.2	KRT14	3861	59|0	141.421	59	29.5	0.00078649	2	0|0|0|0	0	0.5	1	0.5	1	0.5	-1.49	30.5	0.07	14|0	14	7	472	K1C14_HUMAN	0.00257563731632218|0.000677048070412999	0.00162634	82.5475	contaminant	HeLa	5	5.08333
SAR1A	WT	NP_001308780.1	TRIP11	9321	16|46	68.4297	62	31	0.000197219	2	13|4|0|0	4.25	0.5	0.99	0.5	0.99	0.5	-8.82	6.09524	0.14	12|30	42	21	1978	TRIPB_HUMAN	0.00126213882837277|0.00196422942307271	0.00161318	30.7747	NA	HeLa	0	32
SAR1A	WT	NP_004628.4	RAB7A	7879	34|21	33.4269	55	27.5	0.00167177	2	9|14|0|0	5.75	0.5	1	0.5	1	0.5	-11.34	4.22222	0.12	12|11	23	11.5	207	RAB7A_HUMAN	0.00181197540472369|0.00126467434010547	0.00153832	25.1573	NA	HeLa	0	28.5
SAR1A	WT	NP_005545.1	KRT6A	3853	47|0	141.421	47	23.5	0.000524326	2	0|0|0|0	0	0.5	1	0.5	1	0.5	-1.49	24.5	0.07	10|0	10	5	564	K2C6A_HUMAN	0.0022090795987549|0.000677048070412999	0.00144306	75.0701	contaminant	HeLa	0	24.5
SAR1A	WT	NP_001034180.1	PRPS2	5634	18|30	35.3553	48	24	0.000940848	2	8|12|6|5	7.75	0.5	0.99	0.5	0.99	0.5	-10.6	2.85714	0.17	8|10	18	9	321	PRPS2_HUMAN	0.00132323178130065|0.00151651416997368	0.00141987	9.6256	NA	HeLa	0	25
ARF1	WT	NP_001120959.1	FLNC	2318	61|0	141.421	61	30.5	0.000144461	2	0|0|0|0	0	0.5	1	0.5	1	0.5	-1.49	31.5	0.07	12|0	12	6	2692	FLNC_HUMAN	0.00204925090431711|0.000627352572145546	0.0013383	75.1276	contaminant	HeLa	0	31.5
ARF4	WT	NP_004628.4	RAB7A	7879	26|32	14.6298	58	29	0.00166123	2	9|14|0|0	5.75	0.5	0.98	0.5	0.98	0.5	-4.27	4.44444	0.14	10|12	22	11	207	RAB7A_HUMAN	0.00112678872145999|0.00136946651287169	0.00124813	13.7485	NA	HeLa	0	30
SAR1A	WT	Q3TTY5	Krt2	16681	32|0	141.421	32	16	0.000284783	2	0|0|0|0	0	0.5	1	0.5	1	0.5	-1.49	17	0.07	8|0	8	4	707		0.00175088245179581|0.000677048070412999	0.00121397	62.5484	NA	HeLa	0	17
ARF6	WT	NP_001104547.1	EZR	7430	38|12	73.5391	50	25	0.000488682	2	13|7|0|0	5	0.5	1	0.5	1	0.5	-18.74	4.33333	0.11	7|5	12	6	586	EZRI_HUMAN	0.0013752597937115|0.000849870437094257	0.00111257	33.3919	NA	HeLa	2	8.66667
SAR1A	WT	NP_000010.1	ACAT1	38	6|20	76.15	26	13	0.000383114	2	4|3|0|0	1.75	0.5	1	0.5	1	0.5	-4.76	5.09091	0.06	4|9	13	6.5	427	THIL_HUMAN	0.000956674063733369|0.00123669213678679	0.00109668	18.0547	NA	HeLa	2	4.66667
ARF1	WT	XP_011532627.1	XYLB	9942	41|0	141.421	41	20.5	0.0003176	2	0|0|0|0	0	0.5	1	0.5	1	0.5	-1.49	21.5	0.07	1|0	1	0.5	823	XYLB_HUMAN	0.0015614579236581|0.000627352572145546	0.00109441	60.3535	NA	HeLa	0	21.5
ARF1	WT	NP_000415.2	KRT5	3852	0|32	141.421	32	16	0.000345776	2	0|0|0|0	0	0.5	1	0.5	1	0.5	-1.49	17	0.07	0|14	14	7	590	K2C5_HUMAN	0.000561482313307131|0.00152799991242137	0.00104474	65.4163	contaminant	HeLa	10	1.54545
ARF4	WT	XP_016883959.1	CFAP410	755	41|0	141.421	41	20.5	0.00075258	2	0|0|0|0	0	0.5	1	0.5	1	0.5	-1.49	21.5	0.07	1|0	1	0.5	323	CF410_HUMAN	0.0014720925888633|0.000565930956423316	0.00101901	62.8798	NA	HeLa	0	21.5
SAR1A	WT	NP_001291390.1	SERPINA12	145264	18|0	141.421	18	9	0.000273562	2	0|0|0|0	0	0.5	1	0.5	1	0.5	-1.49	10	0.08	1|0	1	0.5	414	SPA12_HUMAN	0.00132323178130065|0.000677048070412999	0.00100014	45.6857	NA	HeLa	0	10
SAR1A	WT	NP_001245308.1	SLC4A7	9497	5|14	66.9891	19	9.5	0.0001057	2	4|3|0|0	1.75	0.5	0.99	0.5	0.99	0.5	-6.15	3.81818	0.14	2|6	8	4	1131	S4A7_HUMAN	0.000926127587269429|0.00106879891687465	0.000997463	10.114	NA	HeLa	29	0.35
SAR1A	WT	NP_002857.1	RAB3A	5864	17|0	141.421	17	8.5	0.000486194	2	0|0|0|0	0	0.5	1	0.5	1	0.5	-1.49	9.5	0.08	3|0	3	1.5	220	RAB3A_HUMAN	0.00129268530483671|0.000677048070412999	0.000984867	44.201	NA	HeLa	0	9.5
ARF6	WT	XP_016883959.1	CFAP410	755	39|0	141.421	39	19.5	0.000691538	2	0|0|0|0	0	0.5	1	0.5	1	0.5	-1.49	20.5	0.07	1|0	1	0.5	323	CF410_HUMAN	0.00139768735269598|0.000554631170271769	0.000976159	61.069	NA	HeLa	0	20.5
ARF4	WT	NP_001035887.1	SLC16A3	9123	13|19	26.5165	32	16	0.000408008	2	6|6|3|1	4	0.5	0.97	0.5	0.97	0.5	-3.83	3.4	0.14	5|7	12	6	465	MOT4_HUMAN	0.000827525369710448|0.00104303019306454	0.000935278	16.293	NA	HeLa	0	17
ARF6	WT	NP_057439.2	DDX47	51202	18|14	17.6777	32	16	0.000402803	2	6|6|0|2	3.5	0.5	0.92	0.5	0.92	0.5	-2.54	3.77778	0.14	8|6	14	7	455	DDX47_HUMAN	0.000926708614021898|0.000899076981564671	0.000912893	2.14029	NA	HeLa	4	3.4
ARF6	WT	P02535-1	P02535-1	NA	0|30	141.421	30	15	0.00030144	2	0|0|0|0	0	0.5	1	0.5	1	0.5	-1.49	16	0.07	0|8	8	4	570		0.000523012552301255|0.00129272933732799	0.000907871	59.9504	contaminant	HeLa	0	16
SAR1A	WT	NP_009121.1	SEC23IP	11196	3|9	70.7107	12	6	7.5503e-05	2	2|2|0|0	1	0.5	0.98	0.5	0.98	0.5	-3.75	3.5	0.14	2|5	7	3.5	1000	S23IP_HUMAN	0.000865034634341549|0.000928887900281203	0.000896961	5.03378	NA	HeLa	2	2.33333
SAR1A	WT	NP_001229786.1	PRKACB	5567	11|0	141.421	11	5.5	0.000193327	2	0|0|0|0	0	0.5	1	0.5	1	0.5	-1.49	6.5	0.08	6|0	6	3	358	KAPCB_HUMAN	0.00110940644605307|0.000677048070412999	0.000893227	34.2268	NA	HeLa	0	6.5
SAR1A	WT	NP_778253.2	KRT77	374454	0|11	141.421	11	5.5	0.000119742	2	0|0|0|0	0	0.5	1	0.5	1	0.5	-1.49	6.5	0.08	0|3	3	1.5	578	K2C1B_HUMAN	0.000773395204949729|0.000984852306918582	0.000879124	17.0082	contaminant	HeLa	0	6.5
SAR1A	WT	NP_001009931.1	HRNR	388697	9|0	141.421	9	4.5	1.98692e-05	2	0|1|0|0	0.25	0.5	1	0.5	1	0.5	-2.93	4.4	0.1	6|0	6	3	2850	HORN_HUMAN	0.00104831349312519|0.000677048070412999	0.000862681	30.4312	contaminant	HeLa	2.5	1.57143
ARF6	WT	NP_001265392.1	DNM1L	10059	19|9	50.5076	28	14	0.000221194	2	7|4|0|0	2.75	0.5	0.99	0.5	0.99	0.5	-7.5	4	0.14	11|6	17	8.5	725	DNM1L_HUMAN	0.000949136173006378|0.000776060620388635	0.000862598	14.1877	NA	HeLa	3	3.75
ARF1	WT	XP_016883959.1	CFAP410	755	0|18	141.421	18	9	0.000355276	2	0|0|0|0	0	0.5	1	0.5	1	0.5	-1.49	10	0.08	0|2	2	1	323	CF410_HUMAN	0.000561482313307131|0.0011339667010507	0.000847725	47.7523	NA	HeLa	0	10
SAR1A	WT	NP_001136099.1	SEC61A2	55176	8|0	141.421	8	4	0.000115184	2	0|0|0|0	0	0.5	1	0.5	1	0.5	-1.49	5	0.09	5|0	5	2.5	437	S61A2_HUMAN	0.00101776701666125|0.000677048070412999	0.000847408	28.4308	NA	HeLa	0	5
SAR1A	WT	NP_003696.2	SLC25A12	8604	8|0	141.421	8	4	7.42409e-05	2	0|0|0|0	0	0.5	1	0.5	1	0.5	-1.49	5	0.09	6|0	6	3	678	CMC1_HUMAN	0.00101776701666125|0.000677048070412999	0.000847408	28.4308	NA	HeLa	0	5
SAR1A	WT	NP_004299.1	ARHGAP1	392	1|7	106.066	8	4	0.000114659	2	0|0|0|0	0	0.5	1	0.5	1	0.5	1.01	5	0.09	1|4	5	2.5	439	RHG01_HUMAN	0.000803941681413669|0.000872923493643824	0.000838433	5.8177	NA	HeLa	0	5
SAR1A	WT	NP_001298240.1	VKORC1	79001	0|8	141.421	8	4	0.000263536	2	0|0|0|0	0	0.5	1	0.5	1	0.5	-1.49	5	0.09	0|1	1	0.5	191	VKOR1_HUMAN	0.000773395204949729|0.000900905696962514	0.00083715	10.7703	NA	HeLa	0	5
SAR1A	WT	NP_002853.2	PYGB	5834	7|0	141.421	7	3.5	5.22461e-05	2	0|0|0|0	0	0.5	1	0.5	1	0.5	-1.49	4.5	0.09	4|0	4	2	843	PYGB_HUMAN	0.000987220540197309|0.000677048070412999	0.000832134	26.3569	NA	HeLa	0	4.5
SAR1A	WT	NP_009144.1	PRAF2	11230	1|6	101.015	7	3.5	0.000247435	2	0|0|0|0	0	0.5	1	0.5	1	0.5	1.01	4.5	0.1	1|2	3	1.5	178	PRAF2_HUMAN	0.000803941681413669|0.000844941290325135	0.000824441	3.51645	NA	HeLa	0	4.5
SAR1A	WT	NP_001035938.1	ACBD5	91452	1|6	101.015	7	3.5	8.98845e-05	2	0|0|0|0	0	0.5	1	0.5	1	0.5	1.01	4.5	0.1	1|5	6	3	490	ACBD5_HUMAN	0.000803941681413669|0.000844941290325135	0.000824441	3.51645	NA	HeLa	0	4.5
SAR1A	WT	NP_005485.1	DNAJB6	10049	6|0	141.421	6	3	0.000156645	2	0|0|0|0	0	0.5	1	0.5	1	0.5	-1.49	4	0.1	2|0	2	1	241	DNJB6_HUMAN	0.000956674063733369|0.000677048070412999	0.000816861	24.2055	NA	HeLa	0	4
SAR1A	WT	NP_001151.1	APAF1	317	6|0	141.421	6	3	3.16177e-05	2	0|0|0|0	0	0.5	1	0.5	1	0.5	-1.49	4	0.1	2|0	2	1	1194	APAF_HUMAN	0.000956674063733369|0.000677048070412999	0.000816861	24.2055	NA	HeLa	0	4
SAR1A	WT	NP_116161.2	ZNF503	84858	0|6	141.421	6	3	5.84389e-05	2	0|0|0|0	0	0.5	1	0.5	1	0.5	-1.49	4	0.1	0|3	3	1.5	646	ZN503_HUMAN	0.000773395204949729|0.000844941290325135	0.000809168	6.25219	NA	HeLa	4	0.8
SAR1A	WT	NP_000913.2	PDE3B	5140	0|6	141.421	6	3	3.39492e-05	2	0|0|0|0	0	0.5	1	0.5	1	0.5	-1.49	4	0.1	0|3	3	1.5	1112	PDE3B_HUMAN	0.000773395204949729|0.000844941290325135	0.000809168	6.25219	NA	HeLa	0	4
SAR1A	WT	NP_005645.1	NR2F1	7025	5|0	141.421	5	2.5	7.43726e-05	2	0|0|0|0	0	0.5	1	0.5	1	0.5	-1.49	3.5	0.1	4|0	4	2	423	COT1_HUMAN	0.000926127587269429|0.000677048070412999	0.000801588	21.9721	NA	HeLa	0	3.5
SAR1A	WT	NP_009173.1	DDX19B	11269	5|0	141.421	5	2.5	6.56776e-05	2	0|0|0|0	0	0.5	1	0.5	1	0.5	-1.49	3.5	0.1	4|0	4	2	479	DD19B_HUMAN	0.000926127587269429|0.000677048070412999	0.000801588	21.9721	NA	HeLa	0	3.5
SAR1A	WT	NP_003356.2	UQCRC1	7384	5|0	141.421	5	2.5	6.55408e-05	2	0|0|0|0	0	0.5	1	0.5	1	0.5	-1.49	3.5	0.1	3|0	3	1.5	480	QCR1_HUMAN	0.000926127587269429|0.000677048070412999	0.000801588	21.9721	NA	HeLa	0	3.5
SAR1A	WT	NP_001009881.1	TUT4	23318	5|0	141.421	5	2.5	1.91244e-05	2	0|0|0|0	0	0.5	1	0.5	1	0.5	-1.49	3.5	0.1	3|0	3	1.5	1645	TUT4_HUMAN	0.000926127587269429|0.000677048070412999	0.000801588	21.9721	NA	HeLa	0	3.5
ARF6	WT	NP_001129141.1	XPR1	9213	9|13	25.713	22	11	0.000199686	2	5|3|0|0	2	0.5	0.93	0.5	0.93	0.5	-2.44	4	0.06	5|9	14	7	631	XPR1_HUMAN	0.000724860583161576|0.000874473709329464	0.000799667	13.2296	NA	HeLa	3	3
ARF4	WT	NP_000415.2	KRT5	3852	0|20	141.421	20	10	0.000200978	2	0|0|0|0	0	0.5	1	0.5	1	0.5	-1.49	11	0.08	0|7	7	3.5	590	K2C5_HUMAN	0.000528262017960909|0.00106814067920355	0.000798201	47.8265	contaminant	HeLa	10	1
SAR1A	WT	NP_001309209.1	DHRS7	51635	1|4	84.8528	5	2.5	0.000108857	2	0|0|0|0	0	0.5	1	0.5	1	0.5	1.01	3.5	0.12	1|3	4	2	289	DHRS7_HUMAN	0.000803941681413669|0.000788976883687757	0.000796459	1.32859	NA	HeLa	0	3.5
SAR1A	WT	NP_001186125.1	ARMC6	93436	1|4	84.8528	5	2.5	6.27936e-05	2	0|0|0|0	0	0.5	1	0.5	1	0.5	1.01	3.5	0.12	1|2	3	1.5	501	ARMC6_HUMAN	0.000803941681413669|0.000788976883687757	0.000796459	1.32859	NA	HeLa	0	3.5
SAR1A	WT	NP_001269104.1	CLPTM1	1209	1|4	84.8528	5	2.5	4.80299e-05	2	0|0|0|0	0	0.5	1	0.5	1	0.5	1.01	3.5	0.12	1|3	4	2	655	CLPT1_HUMAN	0.000803941681413669|0.000788976883687757	0.000796459	1.32859	NA	HeLa	0	3.5
SAR1A	WT	NP_075053.2	SLC30A5	64924	1|4	84.8528	5	2.5	4.11236e-05	2	0|0|0|0	0	0.5	1	0.5	1	0.5	1.01	3.5	0.12	1|2	3	1.5	765	ZNT5_HUMAN	0.000803941681413669|0.000788976883687757	0.000796459	1.32859	NA	HeLa	0	3.5
SAR1A	WT	NP_054901.1	ORMDL2	29095	0|5	141.421	5	2.5	0.000205618	2	0|0|0|0	0	0.5	1	0.5	1	0.5	-1.49	3.5	0.1	0|3	3	1.5	153	ORML2_HUMAN	0.000773395204949729|0.000816959087006446	0.000795177	3.87389	NA	HeLa	0	3.5
SAR1A	WT	NP_001138836.1	ABHD11	83451	0|5	141.421	5	2.5	0.000121936	2	0|0|0|0	0	0.5	1	0.5	1	0.5	-1.49	3.5	0.1	0|2	2	1	258	ABHDB_HUMAN	0.000773395204949729|0.000816959087006446	0.000795177	3.87389	NA	HeLa	0	3.5
SAR1A	WT	NP_005994.2	UQCRFS1	7386	0|5	141.421	5	2.5	0.000114816	2	0|0|0|0	0	0.5	1	0.5	1	0.5	-1.49	3.5	0.1	0|2	2	1	274	UCRI_HUMAN	0.000773395204949729|0.000816959087006446	0.000795177	3.87389	NA	HeLa	0	3.5
SAR1A	WT	NP_110382.3	TMX1	81542	0|5	141.421	5	2.5	0.000112356	2	0|0|0|0	0	0.5	1	0.5	1	0.5	-1.49	3.5	0.1	0|3	3	1.5	280	TMX1_HUMAN	0.000773395204949729|0.000816959087006446	0.000795177	3.87389	NA	HeLa	0	3.5
SAR1A	WT	NP_001007226.1	IGF2BP2	10644	0|5	141.421	5	2.5	5.6582e-05	2	0|0|0|0	0	0.5	1	0.5	1	0.5	-1.49	3.5	0.1	0|3	3	1.5	556	IF2B2_HUMAN	0.000773395204949729|0.000816959087006446	0.000795177	3.87389	NA	HeLa	4.5	0.636364
SAR1A	WT	NP_776152.1	PDZD8	118987	0|5	141.421	5	2.5	2.72613e-05	2	0|0|0|0	0	0.5	1	0.5	1	0.5	-1.49	3.5	0.1	0|4	4	2	1154	PDZD8_HUMAN	0.000773395204949729|0.000816959087006446	0.000795177	3.87389	NA	HeLa	0	3.5
SAR1A	WT	NP_001004060.1	NOMO2	283820	0|5	141.421	5	2.5	2.483e-05	2	0|0|0|0	0	0.5	1	0.5	1	0.5	-1.49	3.5	0.1	0|4	4	2	1267	NOMO2_HUMAN	0.000773395204949729|0.000816959087006446	0.000795177	3.87389	NA	HeLa	0	3.5
SAR1A	WT	NP_055995.4	SYNE2	23224	0|5	141.421	5	2.5	4.56929e-06	2	0|0|0|0	0	0.5	1	0.5	1	0.5	-1.49	3.5	0.1	0|2	2	1	6885	SYNE2_HUMAN	0.000773395204949729|0.000816959087006446	0.000795177	3.87389	NA	HeLa	0	3.5
ARF6	WT	NP_001269846.1	RALGAPB	57148	18|4	89.9954	22	11	8.43385e-05	2	3|4|0|0	1.75	0.5	1	0.5	1	0.5	-7.58	4.36364	0.07	9|2	11	5.5	1494	RLGPB_HUMAN	0.000926708614021898|0.000653044259212598	0.000789876	24.4988	NA	HeLa	2	4
SAR1A	WT	NP_001118228.1	PABPC1L	80336	4|0	141.421	4	2	4.09897e-05	2	0|0|0|0	0	0.5	1	0.5	1	0.5	-1.49	3	0.12	2|0	2	1	614	PAP1L_HUMAN	0.000895581110805489|0.000677048070412999	0.000786315	19.652	NA	HeLa	0	3
SAR1A	WT	NP_001268231.1	GFM2	84340	4|0	141.421	4	2	3.10329e-05	2	0|0|0|0	0	0.5	1	0.5	1	0.5	-1.49	3	0.12	2|0	2	1	811	RRF2M_HUMAN	0.000895581110805489|0.000677048070412999	0.000786315	19.652	NA	HeLa	0	3
SAR1A	WT	NP_002052.1	GCLM	2730	3|1	70.7107	4	2	9.18528e-05	2	0|0|0|0	0	0.5	0.99	0.5	0.99	0.5	1.01	3	0.14	3|1	4	2	274	GSH0_HUMAN	0.000865034634341549|0.000705030273731689	0.000785032	14.4122	NA	HeLa	0	3
SAR1A	WT	NP_004366.1	COX11	1353	3|1	70.7107	4	2	9.11872e-05	2	0|0|0|0	0	0.5	0.99	0.5	0.99	0.5	1.01	3	0.14	1|1	2	1	276	COX11_HUMAN	0.000865034634341549|0.000705030273731689	0.000785032	14.4122	NA	HeLa	0	3
SAR1A	WT	NP_001167532.1	SMG7	9887	3|1	70.7107	4	2	2.19805e-05	2	0|0|0|0	0	0.5	0.99	0.5	0.99	0.5	1.01	3	0.14	3|1	4	2	1145	SMG7_HUMAN	0.000865034634341549|0.000705030273731689	0.000785032	14.4122	NA	HeLa	0	3
SAR1A	WT	NP_000983.1	RPL29	6159	2|2	0	4	2	0.000158287	2	0|1|0|0	0.25	0.5	0.5	0.5	0.5	0.5	0	2.4	0.06	1|1	2	1	159	RL29_HUMAN	0.000834488157877609|0.000733012477050378	0.00078375	9.15523	contaminant	HeLa	0	3
SAR1A	WT	NP_055029.1	IMPA2	3613	2|2	0	4	2	8.73877e-05	2	0|1|0|0	0.25	0.5	0.5	0.5	0.5	0.5	0	2.4	0.06	2|2	4	2	288	IMPA2_HUMAN	0.000834488157877609|0.000733012477050378	0.00078375	9.15523	NA	HeLa	0	3
SAR1A	WT	NP_006005.2	LAGE3	8270	1|3	70.7107	4	2	0.000175998	2	0|0|0|0	0	0.5	0.99	0.5	0.99	0.5	1.01	3	0.14	1|1	2	1	143	LAGE3_HUMAN	0.000803941681413669|0.000760994680369067	0.000782468	3.88107	NA	HeLa	0	3
SAR1A	WT	NP_001273349.1	EMC4	51234	1|3	70.7107	4	2	0.000168911	2	0|0|0|0	0	0.5	0.99	0.5	0.99	0.5	1.01	3	0.14	1|2	3	1.5	149	EMC4_HUMAN	0.000803941681413669|0.000760994680369067	0.000782468	3.88107	NA	HeLa	0	3
SAR1A	WT	NP_001254703.1	IFT20	90410	1|3	70.7107	4	2	0.000159289	2	0|0|0|0	0	0.5	0.99	0.5	0.99	0.5	1.01	3	0.14	1|1	2	1	158	IFT20_HUMAN	0.000803941681413669|0.000760994680369067	0.000782468	3.88107	NA	HeLa	0	3
SAR1A	WT	NP_004326.1	BST2	684	1|3	70.7107	4	2	0.00013982	2	0|0|0|0	0	0.5	0.99	0.5	0.99	0.5	1.01	3	0.14	1|1	2	1	180	BST2_HUMAN	0.000803941681413669|0.000760994680369067	0.000782468	3.88107	NA	HeLa	0	3
SAR1A	WT	NP_001132913.1	BCAP31	10134	1|3	70.7107	4	2	0.000102308	2	0|0|0|0	0	0.5	0.99	0.5	0.99	0.5	1.01	3	0.14	1|2	3	1.5	246	BAP31_HUMAN	0.000803941681413669|0.000760994680369067	0.000782468	3.88107	NA	HeLa	0	3
SAR1A	WT	NP_001736.1	CAMLG	819	1|3	70.7107	4	2	8.50259e-05	2	0|0|0|0	0	0.5	0.99	0.5	0.99	0.5	1.01	3	0.14	1|1	2	1	296	CAMLG_HUMAN	0.000803941681413669|0.000760994680369067	0.000782468	3.88107	NA	HeLa	0	3
SAR1A	WT	NP_057050.1	ERGIC3	51614	1|3	70.7107	4	2	6.57119e-05	2	0|0|0|0	0	0.5	0.99	0.5	0.99	0.5	1.01	3	0.14	1|2	3	1.5	383	ERGI3_HUMAN	0.000803941681413669|0.000760994680369067	0.000782468	3.88107	NA	HeLa	0	3
SAR1A	WT	NP_001007028.1	ALG8	79053	1|3	70.7107	4	2	5.38922e-05	2	0|0|0|0	0	0.5	0.99	0.5	0.99	0.5	1.01	3	0.14	1|1	2	1	467	ALG8_HUMAN	0.000803941681413669|0.000760994680369067	0.000782468	3.88107	NA	HeLa	0	3
SAR1A	WT	XP_011513547.1	DPY19L1	23333	1|3	70.7107	4	2	3.36466e-05	2	0|0|0|0	0	0.5	0.99	0.5	0.99	0.5	1.01	3	0.14	1|2	3	1.5	748	A0A1B0GW05_HUMAN	0.000803941681413669|0.000760994680369067	0.000782468	3.88107	NA	HeLa	0	3
SAR1A	WT	NP_443134.3	STK11IP	114790	1|3	70.7107	4	2	2.31321e-05	2	0|0|0|0	0	0.5	0.99	0.5	0.99	0.5	1.01	3	0.14	1|2	3	1.5	1088	S11IP_HUMAN	0.000803941681413669|0.000760994680369067	0.000782468	3.88107	NA	HeLa	0	3
SAR1A	WT	NP_001269550.1	PGRMC1	10857	0|4	141.421	4	2	0.000175998	2	0|0|0|0	0	0.5	1	0.5	1	0.5	-1.49	3	0.12	0|2	2	1	143	PGRC1_HUMAN	0.000773395204949729|0.000788976883687757	0.000781186	1.41041	NA	HeLa	0	3
SAR1A	WT	NP_000777.1	CYP51A1	1595	0|4	141.421	4	2	4.94453e-05	2	0|0|0|0	0	0.5	1	0.5	1	0.5	-1.49	3	0.12	0|3	3	1.5	509	CP51A_HUMAN	0.000773395204949729|0.000788976883687757	0.000781186	1.41041	NA	HeLa	0	3
SAR1A	WT	NP_001135920.1	SPNS1	83985	0|4	141.421	4	2	4.7666e-05	2	0|0|0|0	0	0.5	1	0.5	1	0.5	-1.49	3	0.12	0|2	2	1	528	SPNS1_HUMAN	0.000773395204949729|0.000788976883687757	0.000781186	1.41041	NA	HeLa	0	3
SAR1A	WT	NP_001316658.1	HEATR3	55027	0|4	141.421	4	2	4.47028e-05	2	0|0|0|0	0	0.5	1	0.5	1	0.5	-1.49	3	0.12	0|2	2	1	563	HEAT3_HUMAN	0.000773395204949729|0.000788976883687757	0.000781186	1.41041	NA	HeLa	0	3
SAR1A	WT	NP_954592.1	CARM1	10498	0|4	141.421	4	2	4.13942e-05	2	0|0|0|0	0	0.5	1	0.5	1	0.5	-1.49	3	0.12	0|2	2	1	608	CARM1_HUMAN	0.000773395204949729|0.000788976883687757	0.000781186	1.41041	NA	HeLa	0	3
SAR1A	WT	NP_003792.1	GPAA1	8733	0|4	141.421	4	2	4.05277e-05	2	0|0|0|0	0	0.5	1	0.5	1	0.5	-1.49	3	0.12	0|4	4	2	621	GPAA1_HUMAN	0.000773395204949729|0.000788976883687757	0.000781186	1.41041	NA	HeLa	0	3
SAR1A	WT	NP_001123492.1	ATP6V0A1	535	0|4	141.421	4	2	3.0033e-05	2	0|0|0|0	0	0.5	1	0.5	1	0.5	-1.49	3	0.12	0|4	4	2	838	VPP1_HUMAN	0.000773395204949729|0.000788976883687757	0.000781186	1.41041	NA	HeLa	0	3
SAR1A	WT	NP_036595.2	ATP6V0A2	23545	0|4	141.421	4	2	2.94015e-05	2	0|0|0|0	0	0.5	1	0.5	1	0.5	-1.49	3	0.12	0|3	3	1.5	856	VPP2_HUMAN	0.000773395204949729|0.000788976883687757	0.000781186	1.41041	NA	HeLa	0	3
SAR1A	WT	NP_001138887.1	SETDB1	9869	0|4	141.421	4	2	1.94947e-05	2	0|0|0|0	0	0.5	1	0.5	1	0.5	-1.49	3	0.12	0|2	2	1	1291	SETB1_HUMAN	0.000773395204949729|0.000788976883687757	0.000781186	1.41041	NA	HeLa	0	3
SAR1A	WT	NP_057232.2	SHANK1	50944	0|4	141.421	4	2	1.16463e-05	2	0|0|0|0	0	0.5	1	0.5	1	0.5	-1.49	3	0.12	0|3	3	1.5	2161	SHAN1_HUMAN	0.000773395204949729|0.000788976883687757	0.000781186	1.41041	NA	HeLa	0	3
SAR1A	WT	NP_149062.1	SYNE1	23345	0|4	141.421	4	2	2.87663e-06	2	0|0|0|0	0	0.5	1	0.5	1	0.5	-1.49	3	0.12	0|2	2	1	8749	SYNE1_HUMAN	0.000773395204949729|0.000788976883687757	0.000781186	1.41041	NA	HeLa	0	3
ARF1	WT	NP_689971.4	YTHDF3	253943	15|0	141.421	15	7.5	0.000163468	2	0|0|0|0	0	0.5	1	0.5	1	0.5	-1.49	8.5	0.08	6|0	6	3	585	YTHD3_HUMAN	0.000927327048801387|0.000627352572145546	0.00077734	27.2872	NA	HeLa	0	8.5
ARF6	WT	NP_002263.3	KRT4	3851	21|0	141.421	21	10.5	0.000231297	2	0|0|0|0	0	0.5	1	0.5	1	0.5	-1.49	11.5	0.08	6|0	6	3	520	B4DRS2_HUMAN	0.000993991290975338|0.000554631170271769	0.000774311	40.1227	NA	HeLa	0	11.5
ARF6	WT	P02769	ALB	280717	0|19	141.421	19	9.5	0.000179275	2	0|2|0|0	0.5	0.5	1	0.5	1	0.5	-4.29	7	0.1	0|8	8	4	607		0.000523012552301255|0.00102209334274071	0.000772553	45.6802	NA	HeLa	2	3.5
SAR1A	WT	NP_001011546.1	DSTN	11034	3|0	141.421	3	1.5	0.000127539	2	0|0|0|0	0	0.5	0.99	0.5	0.99	0.5	-1.49	2.5	0.14	1|0	1	0.5	148	DEST_HUMAN	0.000865034634341549|0.000677048070412999	0.000771041	17.2399	NA	HeLa	0	2.5
SAR1A	WT	NP_002877.2	RAP2B	5912	3|0	141.421	3	1.5	0.000103146	2	0|0|0|0	0	0.5	0.99	0.5	0.99	0.5	-1.49	2.5	0.14	2|0	2	1	183	RAP2B_HUMAN	0.000865034634341549|0.000677048070412999	0.000771041	17.2399	NA	HeLa	0	2.5
SAR1A	WT	NP_001177808.1	ORC4	5000	3|0	141.421	3	1.5	4.3293e-05	2	0|0|0|0	0	0.5	0.99	0.5	0.99	0.5	-1.49	2.5	0.14	2|0	2	1	436	ORC4_HUMAN	0.000865034634341549|0.000677048070412999	0.000771041	17.2399	NA	HeLa	2.5	0.714286
SAR1A	WT	NP_063937.2	GSK3A	2931	3|0	141.421	3	1.5	3.90802e-05	2	0|0|0|0	0	0.5	0.99	0.5	0.99	0.5	-1.49	2.5	0.14	2|0	2	1	483	GSK3A_HUMAN	0.000865034634341549|0.000677048070412999	0.000771041	17.2399	NA	HeLa	2	0.833333
SAR1A	WT	NP_056235.4	DCAF13	25879	3|0	141.421	3	1.5	3.16177e-05	2	0|0|0|0	0	0.5	0.99	0.5	0.99	0.5	-1.49	2.5	0.14	1|0	1	0.5	597	DCA13_HUMAN	0.000865034634341549|0.000677048070412999	0.000771041	17.2399	NA	HeLa	0	2.5
SAR1A	WT	NP_001306889.1	EDEM3	80267	3|0	141.421	3	1.5	1.99111e-05	2	0|0|0|0	0	0.5	0.99	0.5	0.99	0.5	-1.49	2.5	0.14	2|0	2	1	948	EDEM3_HUMAN	0.000865034634341549|0.000677048070412999	0.000771041	17.2399	NA	HeLa	0	2.5
SAR1A	WT	NP_055754.2	TRAPPC8	22878	3|0	141.421	3	1.5	1.31538e-05	2	0|0|0|0	0	0.5	0.99	0.5	0.99	0.5	-1.49	2.5	0.14	2|0	2	1	1435	TPPC8_HUMAN	0.000865034634341549|0.000677048070412999	0.000771041	17.2399	NA	HeLa	0	2.5
SAR1A	WT	NP_003734.3	NCOA1	8648	3|0	141.421	3	1.5	1.30991e-05	2	0|0|0|0	0	0.5	0.99	0.5	0.99	0.5	-1.49	2.5	0.14	1|0	1	0.5	1441	NCOA1_HUMAN	0.000865034634341549|0.000677048070412999	0.000771041	17.2399	NA	HeLa	0	2.5
SAR1A	WT	NP_079199.2	NUP210	23225	3|0	141.421	3	1.5	1.0003e-05	2	0|0|0|0	0	0.5	0.99	0.5	0.99	0.5	-1.49	2.5	0.14	2|0	2	1	1887	PO210_HUMAN	0.000865034634341549|0.000677048070412999	0.000771041	17.2399	NA	HeLa	0	2.5
SAR1A	WT	NP_004772.1	VAMP3	9341	0|3	141.421	3	1.5	0.000188758	2	0|0|0|0	0	0.5	0.99	0.5	0.99	0.5	-1.49	2.5	0.14	0|2	2	1	100	VAMP3_HUMAN	0.000773395204949729|0.000760994680369067	0.000767195	1.14293	NA	HeLa	3	0.625
SAR1A	WT	NP_008844.1	RNF5	6048	0|3	141.421	3	1.5	0.000104865	2	0|0|0|0	0	0.5	0.99	0.5	0.99	0.5	-1.49	2.5	0.14	0|1	1	0.5	180	RNF5_HUMAN	0.000773395204949729|0.000760994680369067	0.000767195	1.14293	NA	HeLa	0	2.5
SAR1A	WT	NP_001317278.1	UBIAD1	29914	0|3	141.421	3	1.5	8.94585e-05	2	0|0|0|0	0	0.5	0.99	0.5	0.99	0.5	-1.49	2.5	0.14	0|2	2	1	211	UBIA1_HUMAN	0.000773395204949729|0.000760994680369067	0.000767195	1.14293	NA	HeLa	0	2.5
SAR1A	WT	NP_001196.2	BNIP1	662	0|3	141.421	3	1.5	8.27884e-05	2	0|0|0|0	0	0.5	0.99	0.5	0.99	0.5	-1.49	2.5	0.14	0|2	2	1	228	SEC20_HUMAN	0.000773395204949729|0.000760994680369067	0.000767195	1.14293	NA	HeLa	0	2.5
SAR1A	WT	NP_778233.4	EMC10	284361	0|3	141.421	3	1.5	7.4314e-05	2	0|0|0|0	0	0.5	0.99	0.5	0.99	0.5	-1.49	2.5	0.14	0|2	2	1	254	EMC10_HUMAN	0.000773395204949729|0.000760994680369067	0.000767195	1.14293	NA	HeLa	0	2.5
SAR1A	WT	NP_060937.1	USE1	55850	0|3	141.421	3	1.5	7.28794e-05	2	0|0|0|0	0	0.5	0.99	0.5	0.99	0.5	-1.49	2.5	0.14	0|2	2	1	259	USE1_HUMAN	0.000773395204949729|0.000760994680369067	0.000767195	1.14293	NA	HeLa	0	2.5
SAR1A	WT	NP_004542.1	NDUFS3	4722	0|3	141.421	3	1.5	7.14991e-05	2	0|0|0|0	0	0.5	0.99	0.5	0.99	0.5	-1.49	2.5	0.14	0|3	3	1.5	264	NDUS3_HUMAN	0.000773395204949729|0.000760994680369067	0.000767195	1.14293	NA	HeLa	0	2.5
SAR1A	WT	NP_001300986.1	MBNL1	4154	0|3	141.421	3	1.5	5.50314e-05	2	0|0|0|0	0	0.5	0.99	0.5	0.99	0.5	-1.49	2.5	0.14	0|2	2	1	343	MBNL1_HUMAN	0.000773395204949729|0.000760994680369067	0.000767195	1.14293	NA	HeLa	0	2.5
SAR1A	WT	NP_005521.1	IDH3A	3419	0|3	141.421	3	1.5	5.15731e-05	2	0|0|0|0	0	0.5	0.99	0.5	0.99	0.5	-1.49	2.5	0.14	0|2	2	1	366	IDH3A_HUMAN	0.000773395204949729|0.000760994680369067	0.000767195	1.14293	NA	HeLa	0	2.5
SAR1A	WT	NP_001138356.1	SLC30A7	148867	0|3	141.421	3	1.5	5.02015e-05	2	0|0|0|0	0	0.5	0.99	0.5	0.99	0.5	-1.49	2.5	0.14	0|1	1	0.5	376	ZNT7_HUMAN	0.000773395204949729|0.000760994680369067	0.000767195	1.14293	NA	HeLa	0	2.5
SAR1A	WT	NP_277040.1	SELENOI	85465	0|3	141.421	3	1.5	4.7546e-05	2	0|0|0|0	0	0.5	0.99	0.5	0.99	0.5	-1.49	2.5	0.14	0|1	1	0.5	397	EPT1_HUMAN	0.000773395204949729|0.000760994680369067	0.000767195	1.14293	NA	HeLa	0	2.5
SAR1A	WT	NP_064629.2	CHPT1	56994	0|3	141.421	3	1.5	4.6492e-05	2	0|0|0|0	0	0.5	0.99	0.5	0.99	0.5	-1.49	2.5	0.14	0|2	2	1	406	CHPT1_HUMAN	0.000773395204949729|0.000760994680369067	0.000767195	1.14293	NA	HeLa	0	2.5
SAR1A	WT	NP_000937.1	PRIM1	5557	0|3	141.421	3	1.5	4.49423e-05	2	0|0|0|0	0	0.5	0.99	0.5	0.99	0.5	-1.49	2.5	0.14	0|2	2	1	420	PRI1_HUMAN	0.000773395204949729|0.000760994680369067	0.000767195	1.14293	NA	HeLa	0	2.5
SAR1A	WT	NP_005848.2	ZMPSTE24	10269	0|3	141.421	3	1.5	3.97384e-05	2	0|0|0|0	0	0.5	0.99	0.5	0.99	0.5	-1.49	2.5	0.14	0|2	2	1	475	FACE1_HUMAN	0.000773395204949729|0.000760994680369067	0.000767195	1.14293	NA	HeLa	0	2.5
SAR1A	WT	NP_001909.3	DBT	1629	0|3	141.421	3	1.5	3.91613e-05	2	0|0|0|0	0	0.5	0.99	0.5	0.99	0.5	-1.49	2.5	0.14	0|2	2	1	482	ODB2_HUMAN	0.000773395204949729|0.000760994680369067	0.000767195	1.14293	NA	HeLa	0	2.5
SAR1A	WT	NP_001121646.1	UGT8	7368	0|3	141.421	3	1.5	3.48905e-05	2	0|0|0|0	0	0.5	0.99	0.5	0.99	0.5	-1.49	2.5	0.14	0|2	2	1	541	CGT_HUMAN	0.000773395204949729|0.000760994680369067	0.000767195	1.14293	NA	HeLa	0	2.5
SAR1A	WT	NP_000382.3	TPP1	1200	0|3	141.421	3	1.5	3.35271e-05	2	0|0|0|0	0	0.5	0.99	0.5	0.99	0.5	-1.49	2.5	0.14	0|1	1	0.5	563	TPP1_HUMAN	0.000773395204949729|0.000760994680369067	0.000767195	1.14293	NA	HeLa	0	2.5
SAR1A	WT	NP_001035994.1	COASY	80347	0|3	141.421	3	1.5	3.34676e-05	2	0|0|0|0	0	0.5	0.99	0.5	0.99	0.5	-1.49	2.5	0.14	0|2	2	1	564	COASY_HUMAN	0.000773395204949729|0.000760994680369067	0.000767195	1.14293	NA	HeLa	2	0.833333
SAR1A	WT	NP_006336.3	SLC30A9	10463	0|3	141.421	3	1.5	3.3232e-05	2	0|0|0|0	0	0.5	0.99	0.5	0.99	0.5	-1.49	2.5	0.14	0|2	2	1	568	ZNT9_HUMAN	0.000773395204949729|0.000760994680369067	0.000767195	1.14293	NA	HeLa	0	2.5
SAR1A	WT	NP_001171481.1	CDC45	8318	0|3	141.421	3	1.5	3.15648e-05	2	0|0|0|0	0	0.5	0.99	0.5	0.99	0.5	-1.49	2.5	0.14	0|2	2	1	598	CDC45_HUMAN	0.000773395204949729|0.000760994680369067	0.000767195	1.14293	NA	HeLa	0	2.5
SAR1A	WT	NP_001005373.1	LRSAM1	90678	0|3	141.421	3	1.5	2.61075e-05	2	0|0|0|0	0	0.5	0.99	0.5	0.99	0.5	-1.49	2.5	0.14	0|2	2	1	723	LRSM1_HUMAN	0.000773395204949729|0.000760994680369067	0.000767195	1.14293	NA	HeLa	0	2.5
SAR1A	WT	NP_001336757.1	ABCB6	10058	0|3	141.421	3	1.5	2.37133e-05	2	0|0|0|0	0	0.5	0.99	0.5	0.99	0.5	-1.49	2.5	0.14	0|2	2	1	796	ABCB6_HUMAN	0.000773395204949729|0.000760994680369067	0.000767195	1.14293	NA	HeLa	0	2.5
SAR1A	WT	NP_001025178.1	AP1G1	164	0|3	141.421	3	1.5	2.28797e-05	2	0|0|0|0	0	0.5	0.99	0.5	0.99	0.5	-1.49	2.5	0.14	0|2	2	1	825	AP1G1_HUMAN	0.000773395204949729|0.000760994680369067	0.000767195	1.14293	NA	HeLa	0	2.5
SAR1A	WT	NP_055929.1	ANKLE2	23141	0|3	141.421	3	1.5	2.01234e-05	2	0|0|0|0	0	0.5	0.99	0.5	0.99	0.5	-1.49	2.5	0.14	0|3	3	1.5	938	ANKL2_HUMAN	0.000773395204949729|0.000760994680369067	0.000767195	1.14293	NA	HeLa	0	2.5
SAR1A	WT	NP_005566.2	LNPEP	4012	0|3	141.421	3	1.5	1.84154e-05	2	0|0|0|0	0	0.5	0.99	0.5	0.99	0.5	-1.49	2.5	0.14	0|1	1	0.5	1025	LCAP_HUMAN	0.000773395204949729|0.000760994680369067	0.000767195	1.14293	NA	HeLa	0	2.5
SAR1A	WT	NP_001275696.1	ARMC5	79798	0|3	141.421	3	1.5	1.8326e-05	2	0|0|0|0	0	0.5	0.99	0.5	0.99	0.5	-1.49	2.5	0.14	0|3	3	1.5	1030	ARMC5_HUMAN	0.000773395204949729|0.000760994680369067	0.000767195	1.14293	NA	HeLa	0	2.5
SAR1A	WT	NP_001252518.1	RTN3	10313	0|3	141.421	3	1.5	1.82905e-05	2	0|0|0|0	0	0.5	0.99	0.5	0.99	0.5	-1.49	2.5	0.14	0|1	1	0.5	1032	RTN3_HUMAN	0.000773395204949729|0.000760994680369067	0.000767195	1.14293	NA	HeLa	0	2.5
SAR1A	WT	NP_055839.3	XPO7	23039	0|3	141.421	3	1.5	1.7365e-05	2	0|0|0|0	0	0.5	0.99	0.5	0.99	0.5	-1.49	2.5	0.14	0|1	1	0.5	1087	XPO7_HUMAN	0.000773395204949729|0.000760994680369067	0.000767195	1.14293	NA	HeLa	0	2.5
SAR1A	WT	NP_839943.2	IQGAP3	128239	0|3	141.421	3	1.5	1.15731e-05	2	0|0|0|0	0	0.5	0.99	0.5	0.99	0.5	-1.49	2.5	0.14	0|3	3	1.5	1631	IQGA3_HUMAN	0.000773395204949729|0.000760994680369067	0.000767195	1.14293	NA	HeLa	0	2.5
SAR1A	WT	NP_001310991.1	MIA3	375056	0|3	141.421	3	1.5	9.77512e-06	2	0|0|0|0	0	0.5	0.99	0.5	0.99	0.5	-1.49	2.5	0.14	0|2	2	1	1931	TGO1_HUMAN	0.000773395204949729|0.000760994680369067	0.000767195	1.14293	NA	HeLa	0	2.5
SAR1A	WT	NP_001278805.1	TACC2	10579	0|3	141.421	3	1.5	6.67932e-06	2	0|0|0|0	0	0.5	0.99	0.5	0.99	0.5	-1.49	2.5	0.14	0|3	3	1.5	2826	B2RWP4_HUMAN	0.000773395204949729|0.000760994680369067	0.000767195	1.14293	NA	HeLa	0	2.5
ARF6	WT	NP_001034679.2	USP9X	8239	16|3	96.762	19	9.5	4.23423e-05	2	3|3|0|0	1.5	0.5	1	0.5	1	0.5	-7.27	4.2	0.07	10|2	12	6	2570	USP9X_HUMAN	0.000881853496052937|0.000628440986977391	0.000755147	23.7291	NA	HeLa	3.5	2.33333
ARF6	WT	NP_001308122.1	TBL1XR1	79718	5|13	62.8539	18	9	0.000200569	2	4|2|0|0	1.5	0.5	1	0.5	1	0.5	-4.42	4	0.06	4|7	11	5.5	514	TBL1R_HUMAN	0.000635150347223656|0.000874473709329464	0.000754812	22.4198	NA	HeLa	0	10
ARF1	WT	NP_001092281.1	SEPTIN8	23176	0|10	141.421	10	5	0.000131993	2	0|0|0|0	0	0.5	1	0.5	1	0.5	-1.49	6	0.08	0|4	4	2	483	SEPT8_HUMAN	0.000561482313307131|0.000908804865981741	0.000735144	33.4076	NA	HeLa	0	6
ARF1	WT	NP_057004.1	RPS27L	51065	11|0	141.421	11	5.5	0.000834853	2	0|0|0|0	0	0.5	1	0.5	1	0.5	-1.49	6.5	0.08	2|0	2	1	84	RS27L_HUMAN	0.000829768452669585|0.000627352572145546	0.000728561	19.6455	contaminant	HeLa	0	6.5
ARF4	WT	NP_001244119.1	POM121	9883	11|4	65.9966	15	7.5	8.9022e-05	2	0|4|0|0	1	0.5	0.88	0.5	0.88	0.5	-1.91	4.25	0.06	6|3	9	4.5	999	P121A_HUMAN	0.000781484854056673|0.000666372900979363	0.000723929	11.2437	NA	HeLa	0	8.5
ARF4	WT	NP_001291390.1	SERPINA12	145264	0|14	141.421	14	7	0.000200493	2	0|0|0|0	0	0.5	1	0.5	1	0.5	-1.49	8	0.08	0|1	1	0.5	414	SPA12_HUMAN	0.000528262017960909|0.000917477762369479	0.00072287	38.0728	NA	HeLa	0	8
ARF1	WT	NP_001316929.1	MMGT1	93380	9|0	141.421	9	4.5	0.000437994	2	0|0|0|0	0	0.5	1	0.5	1	0.5	-1.49	5.5	0.08	1|0	1	0.5	131	MMGT1_HUMAN	0.000780989154603685|0.000627352572145546	0.000704171	15.4277	NA	HeLa	0	5.5
ARF1	WT	NP_002108.4	HLA-C	3107	9|0	141.421	9	4.5	0.000156768	2	0|0|0|0	0	0.5	1	0.5	1	0.5	-1.49	5.5	0.08	5|0	5	2.5	366	1C07_HUMAN	0.000780989154603685|0.000627352572145546	0.000704171	15.4277	NA	HeLa	0	5.5
ARF1	WT	NP_001013007.1	UBE2NL	389898	0|7	141.421	7	3.5	0.000291678	2	0|0|0|0	0	0.5	1	0.5	1	0.5	-1.49	4.5	0.09	0|2	2	1	153	UE2NL_HUMAN	0.000561482313307131|0.000824369177830882	0.000692926	26.8267	NA	HeLa	0	4.5
ARF1	WT	NP_001035959.1	SLC12A6	9990	8|0	141.421	8	4	4.67479e-05	2	0|0|0|0	0	0.5	1	0.5	1	0.5	-1.49	5	0.09	6|0	6	3	1091	S12A6_HUMAN	0.000756599505570734|0.000627352572145546	0.000691976	13.2073	NA	HeLa	0	5
ARF4	WT	NP_056330.3	KRT23	25984	12|0	141.421	12	6	0.000168593	2	0|0|0|0	0	0.5	1	0.5	1	0.5	-1.49	7	0.08	2|0	2	1	422	K1C23_HUMAN	0.000804505111883561|0.000565930956423316	0.000685218	24.6195	contaminant	HeLa	0	7
ARF1	WT	NP_001104567.1	LYN	4067	7|0	141.421	7	3.5	9.08894e-05	2	0|0|0|0	0	0.5	1	0.5	1	0.5	-1.49	4.5	0.09	3|0	3	1.5	491	LYN_HUMAN	0.000732209856537784|0.000627352572145546	0.000679781	10.9072	NA	HeLa	0	4.5
ARF1	WT	NP_003632.3	IFITM1	8519	0|6	141.421	6	3	0.000306011	2	0|0|0|0	0	0.5	1	0.5	1	0.5	-1.49	4	0.1	0|2	2	1	125	IFM1_HUMAN	0.000561482313307131|0.000796223948447263	0.000678853	24.4512	NA	HeLa	0	4
ARF1	WT	NP_003786.1	SNX3	8724	0|6	141.421	6	3	0.00023612	2	0|0|0|0	0	0.5	1	0.5	1	0.5	-1.49	4	0.1	0|4	4	2	162	SNX3_HUMAN	0.000561482313307131|0.000796223948447263	0.000678853	24.4512	NA	HeLa	0	4
ARF1	WT	NP_001193946.1	SMTN	6525	0|6	141.421	6	3	3.81751e-05	2	0|0|0|0	0	0.5	1	0.5	1	0.5	-1.49	4	0.1	0|3	3	1.5	1002	SMTN_HUMAN	0.000561482313307131|0.000796223948447263	0.000678853	24.4512	NA	HeLa	0	4
ARF4	WT	NP_060360.3	VPS13B	157680	10|1	115.708	11	5.5	1.62152e-05	2	0|0|0|0	0	0.5	1	0.5	1	0.5	1.01	6.5	0.08	6|1	7	3.5	4022	VP13B_HUMAN	0.000758464596229785|0.000591041442562328	0.000674753	17.5451	NA	HeLa	0	6.5
ARF6	WT	NP_004513.1	KIF5C	3800	0|11	141.421	11	5.5	6.58316e-05	2	0|0|0|0	0	0.5	1	0.5	1	0.5	-1.49	6.5	0.08	0|6	6	3	957	KIF5C_HUMAN	0.000523012552301255|0.000825267164859049	0.00067414	31.7036	NA	HeLa	0	6.5
ARF1	WT	NP_001186621.1	SLC4A2	6522	5|1	94.2809	6	3	3.08231e-05	2	0|0|0|0	0	0.5	1	0.5	1	0.5	1.01	4	0.1	4|1	5	2.5	1241	B3A2_HUMAN	0.000683430558471883|0.000655497801529165	0.000669464	2.95034	NA	HeLa	3	1
ARF1	WT	NP_004713.2	AP4M1	9179	6|0	141.421	6	3	8.44403e-05	2	0|0|0|0	0	0.5	1	0.5	1	0.5	-1.49	4	0.1	4|0	4	2	453	AP4M1_HUMAN	0.000707820207504833|0.000627352572145546	0.000667586	8.52312	NA	HeLa	0	4
ARF1	WT	NP_001240781.1	AP4B1	10717	6|0	141.421	6	3	5.17611e-05	2	0|0|0|0	0	0.5	1	0.5	1	0.5	-1.49	4	0.1	5|0	5	2.5	739	AP4B1_HUMAN	0.000707820207504833|0.000627352572145546	0.000667586	8.52312	NA	HeLa	0	4
ARF1	WT	NP_003395.1	YWHAB	7529	0|5	141.421	5	2.5	0.000129578	2	0|0|0|0	0	0.5	1	0.5	1	0.5	-1.49	3.5	0.1	0|4	4	2	246	1433B_HUMAN	0.000561482313307131|0.000768078719063643	0.000664781	21.975	NA	HeLa	0	3.5
ARF1	WT	NP_001289958.1	PKP3	11187	0|5	141.421	5	2.5	3.92564e-05	2	0|0|0|0	0	0.5	1	0.5	1	0.5	-1.49	3.5	0.1	0|2	2	1	812	PKP3_HUMAN	0.000561482313307131|0.000768078719063643	0.000664781	21.975	NA	HeLa	0	3.5
ARF4	WT	NP_001244305.1	SCFD1	23256	9|1	113.137	10	5	0.000107798	2	0|0|0|0	0	0.5	1	0.5	1	0.5	1.01	6	0.08	5|1	6	3	550	SCFD1_HUMAN	0.000735444338402898|0.000591041442562328	0.000663243	15.3953	NA	HeLa	0	6
ARF1	WT	NP_001171903.1	PACSIN3	29763	1|4	84.8528	5	2.5	7.51797e-05	2	0|0|0|0	0	0.5	1	0.5	1	0.5	1.01	3.5	0.12	1|3	4	2	424	PACN3_HUMAN	0.000585871962340081|0.000739933489680024	0.000662903	16.4335	NA	HeLa	0	3.5
ARF1	WT	NP_000850.1	HMGCR	3156	1|4	84.8528	5	2.5	3.58966e-05	2	0|0|0|0	0	0.5	1	0.5	1	0.5	1.01	3.5	0.12	1|3	4	2	888	HMDH_HUMAN	0.000585871962340081|0.000739933489680024	0.000662903	16.4335	NA	HeLa	0	3.5
ARF1	WT	NP_612472.1	TLCD1	116238	4|1	84.8528	5	2.5	0.000129053	2	0|0|0|0	0	0.5	1	0.5	1	0.5	1.01	3.5	0.12	1|1	2	1	247	TLCD1_HUMAN	0.000659040909438933|0.000655497801529165	0.000657269	0.381176	NA	HeLa	0	3.5
ARF1	WT	NP_001193769.1	TGOLN2	10618	4|1	84.8528	5	2.5	6.64087e-05	2	0|0|0|0	0	0.5	1	0.5	1	0.5	1.01	3.5	0.12	2|1	3	1.5	480	TGON2_HUMAN	0.000659040909438933|0.000655497801529165	0.000657269	0.381176	NA	HeLa	0	3.5
ARF1	WT	NP_115584.1	ANTXR1	84168	4|1	84.8528	5	2.5	5.65181e-05	2	0|0|0|0	0	0.5	1	0.5	1	0.5	1.01	3.5	0.12	2|1	3	1.5	564	ANTR1_HUMAN	0.000659040909438933|0.000655497801529165	0.000657269	0.381176	NA	HeLa	0	3.5
ARF1	WT	NP_001244927.1	VPS50	55610	4|1	84.8528	5	2.5	3.41287e-05	2	0|0|0|0	0	0.5	1	0.5	1	0.5	1.01	3.5	0.12	2|1	3	1.5	934	VPS50_HUMAN	0.000659040909438933|0.000655497801529165	0.000657269	0.381176	NA	HeLa	0	3.5
ARF1	WT	NP_055954.1	SLC35D1	23169	5|0	141.421	5	2.5	8.97921e-05	2	0|0|0|0	0	0.5	1	0.5	1	0.5	-1.49	3.5	0.1	1|0	1	0.5	355	S35D1_HUMAN	0.000683430558471883|0.000627352572145546	0.000655392	6.0503	NA	HeLa	0	3.5
ARF1	WT	NP_001334146.1	WDR13	64743	5|0	141.421	5	2.5	6.57241e-05	2	0|0|0|0	0	0.5	1	0.5	1	0.5	-1.49	3.5	0.1	4|0	4	2	485	WDR13_HUMAN	0.000683430558471883|0.000627352572145546	0.000655392	6.0503	NA	HeLa	0	3.5
ARF1	WT	NP_775945.1	DCBLD1	285761	5|0	141.421	5	2.5	5.91395e-05	2	0|0|0|0	0	0.5	1	0.5	1	0.5	-1.49	3.5	0.1	3|0	3	1.5	539	DCBD1_HUMAN	0.000683430558471883|0.000627352572145546	0.000655392	6.0503	NA	HeLa	0	3.5
ARF1	WT	NP_055859.1	GGA2	23062	5|0	141.421	5	2.5	5.20003e-05	2	0|0|0|0	0	0.5	1	0.5	1	0.5	-1.49	3.5	0.1	3|0	3	1.5	613	GGA2_HUMAN	0.000683430558471883|0.000627352572145546	0.000655392	6.0503	NA	HeLa	0	3.5
ARF1	WT	NP_060093.3	CNNM3	26505	5|0	141.421	5	2.5	4.50866e-05	2	0|0|0|0	0	0.5	1	0.5	1	0.5	-1.49	3.5	0.1	2|0	2	1	707	CNNM3_HUMAN	0.000683430558471883|0.000627352572145546	0.000655392	6.0503	NA	HeLa	0	3.5
ARF1	WT	NP_001035544.1	SLC26A6	65010	5|0	141.421	5	2.5	4.31927e-05	2	0|0|0|0	0	0.5	1	0.5	1	0.5	-1.49	3.5	0.1	1|0	1	0.5	738	S26A6_HUMAN	0.000683430558471883|0.000627352572145546	0.000655392	6.0503	NA	HeLa	0	3.5
ARF1	WT	NP_001248393.1	ADAM15	8751	5|0	141.421	5	2.5	3.86847e-05	2	0|0|0|0	0	0.5	1	0.5	1	0.5	-1.49	3.5	0.1	2|0	2	1	824	ADA15_HUMAN	0.000683430558471883|0.000627352572145546	0.000655392	6.0503	NA	HeLa	0	3.5
ARF1	WT	NP_066554.2	NEFH	4744	5|0	141.421	5	2.5	3.12512e-05	2	0|0|0|0	0	0.5	1	0.5	1	0.5	-1.49	3.5	0.1	2|0	2	1	1020	NFH_HUMAN	0.000683430558471883|0.000627352572145546	0.000655392	6.0503	NA	HeLa	0	3.5
ARF1	WT	NP_477352.3	PI4KA	5297	5|0	141.421	5	2.5	1.51647e-05	2	0|0|0|0	0	0.5	1	0.5	1	0.5	-1.49	3.5	0.1	3|0	3	1.5	2102	PI4KA_HUMAN	0.000683430558471883|0.000627352572145546	0.000655392	6.0503	NA	HeLa	2.5	1
ARF6	WT	NP_002857.1	RAB3A	5864	10|0	141.421	10	5	0.000260334	2	0|0|0|0	0	0.5	1	0.5	1	0.5	-1.49	6	0.08	3|0	3	1.5	220	RAB3A_HUMAN	0.000747288142146056|0.000554631170271769	0.00065096	20.9274	NA	HeLa	0	6
ARF6	WT	NP_001136099.1	SEC61A2	55176	10|0	141.421	10	5	0.000131061	2	0|0|0|0	0	0.5	1	0.5	1	0.5	-1.49	6	0.08	1|0	1	0.5	437	S61A2_HUMAN	0.000747288142146056|0.000554631170271769	0.00065096	20.9274	NA	HeLa	0	6
ARF1	WT	NP_001139013.1	TCP11L1	55346	0|4	141.421	4	2	5.01001e-05	2	0|0|0|0	0	0.5	1	0.5	1	0.5	-1.49	3	0.12	0|2	2	1	509	T11L1_HUMAN	0.000561482313307131|0.000739933489680024	0.000650708	19.3918	NA	HeLa	0	3
ARF1	WT	NP_001001132.1	ITSN1	6453	0|4	141.421	4	2	2.09024e-05	2	0|0|0|0	0	0.5	1	0.5	1	0.5	-1.49	3	0.12	0|3	3	1.5	1220	ITSN1_HUMAN	0.000561482313307131|0.000739933489680024	0.000650708	19.3918	NA	HeLa	0	3
ARF1	WT	NP_055869.1	UHRF1BP1L	23074	0|4	141.421	4	2	1.74187e-05	2	0|0|0|0	0	0.5	1	0.5	1	0.5	-1.49	3	0.12	0|3	3	1.5	1464	UH1BL_HUMAN	0.000561482313307131|0.000739933489680024	0.000650708	19.3918	NA	HeLa	0	3
ARF1	WT	NP_001177411.1	PCSK5	5125	0|4	141.421	4	2	1.37102e-05	2	0|0|0|0	0	0.5	1	0.5	1	0.5	-1.49	3	0.12	0|2	2	1	1860	PCSK5_HUMAN	0.000561482313307131|0.000739933489680024	0.000650708	19.3918	NA	HeLa	0	3
ARF4	WT	NP_001032410.1	CYFIP2	26999	9|0	141.421	9	4.5	4.25856e-05	2	0|0|0|0	0	0.5	1	0.5	1	0.5	-1.49	5.5	0.08	4|0	4	2	1253	CYFP2_HUMAN	0.000735444338402898|0.000565930956423316	0.000650688	18.4211	NA	HeLa	5	0.916667
ARF1	WT	NP_056203.2	YIPF3	25844	1|3	70.7107	4	2	7.28599e-05	2	0|0|0|0	0	0.5	0.99	0.5	0.99	0.5	1.01	3	0.14	1|2	3	1.5	350	YIPF3_HUMAN	0.000585871962340081|0.000711788260296404	0.00064883	13.7226	NA	HeLa	0	3
ARF1	WT	NP_004682.2	ATP6V0D1	9114	1|3	70.7107	4	2	7.26523e-05	2	0|0|0|0	0	0.5	0.99	0.5	0.99	0.5	1.01	3	0.14	1|3	4	2	351	VA0D1_HUMAN	0.000585871962340081|0.000711788260296404	0.00064883	13.7226	NA	HeLa	0	3
ARF1	WT	NP_001111.3	MFSD10	10227	1|3	70.7107	4	2	5.60461e-05	2	0|0|0|0	0	0.5	0.99	0.5	0.99	0.5	1.01	3	0.14	1|1	2	1	455	MFS10_HUMAN	0.000585871962340081|0.000711788260296404	0.00064883	13.7226	NA	HeLa	0	3
ARF1	WT	NP_001138360.1	BAIAP2	10458	1|3	70.7107	4	2	4.77546e-05	2	0|0|0|0	0	0.5	0.99	0.5	0.99	0.5	1.01	3	0.14	1|3	4	2	534	BAIP2_HUMAN	0.000585871962340081|0.000711788260296404	0.00064883	13.7226	NA	HeLa	0	3
ARF1	WT	NP_001333072.1	FLRT2	23768	1|3	70.7107	4	2	3.86378e-05	2	0|0|0|0	0	0.5	0.99	0.5	0.99	0.5	1.01	3	0.14	1|3	4	2	660	FLRT2_HUMAN	0.000585871962340081|0.000711788260296404	0.00064883	13.7226	NA	HeLa	0	3
ARF1	WT	NP_001258594.1	NSA2	10412	2|2	0	4	2	0.000134926	2	0|0|0|1	0.25	0.5	0.5	0.5	0.5	0.5	0	2.4	0.06	1|1	2	1	189	NSA2_HUMAN	0.000610261611373032|0.000683643030912785	0.000646952	8.02045	NA	HeLa	0	3
ARF1	WT	NP_001257551.1	SLC16A7	9194	2|2	0	4	2	5.33493e-05	2	0|1|0|0	0.25	0.5	0.5	0.5	0.5	0.5	0	2.4	0.06	2|2	4	2	478	MOT2_HUMAN	0.000610261611373032|0.000683643030912785	0.000646952	8.02045	NA	HeLa	0	3
ARF1	WT	NP_001026982.1	CSNK1G3	1456	3|1	70.7107	4	2	6.02859e-05	2	0|0|0|0	0	0.5	0.99	0.5	0.99	0.5	1.01	3	0.14	2|1	3	1.5	423	KC1G3_HUMAN	0.000634651260405982|0.000655497801529165	0.000645075	2.28512	NA	HeLa	0	3
ARF1	WT	NP_000095.2	CYP1B1	1545	3|1	70.7107	4	2	4.69631e-05	2	0|0|0|0	0	0.5	0.99	0.5	0.99	0.5	1.01	3	0.14	2|1	3	1.5	543	CP1B1_HUMAN	0.000634651260405982|0.000655497801529165	0.000645075	2.28512	NA	HeLa	0	3
ARF1	WT	NP_005883.2	FMNL1	752	3|1	70.7107	4	2	2.31827e-05	2	0|0|0|0	0	0.5	0.99	0.5	0.99	0.5	1.01	3	0.14	3|1	4	2	1100	FMNL1_HUMAN	0.000634651260405982|0.000655497801529165	0.000645075	2.28512	NA	HeLa	0	3
ARF1	WT	NP_001185838.1	ATP6V1F	9296	4|0	141.421	4	2	0.000173476	2	0|0|0|0	0	0.5	1	0.5	1	0.5	-1.49	3	0.12	1|0	1	0.5	147	VATF_HUMAN	0.000659040909438933|0.000627352572145546	0.000643197	3.4837	NA	HeLa	0	3
ARF1	WT	NP_009144.1	PRAF2	11230	4|0	141.421	4	2	0.000143264	2	0|0|0|0	0	0.5	1	0.5	1	0.5	-1.49	3	0.12	1|0	1	0.5	178	PRAF2_HUMAN	0.000659040909438933|0.000627352572145546	0.000643197	3.4837	NA	HeLa	0	3
ARF1	WT	NP_005660.4	REEP5	7905	4|0	141.421	4	2	0.000134926	2	0|0|0|0	0	0.5	1	0.5	1	0.5	-1.49	3	0.12	2|0	2	1	189	REEP5_HUMAN	0.000659040909438933|0.000627352572145546	0.000643197	3.4837	NA	HeLa	0	3
ARF1	WT	NP_064539.1	EMC7	56851	4|0	141.421	4	2	0.000105376	2	0|0|0|0	0	0.5	1	0.5	1	0.5	-1.49	3	0.12	2|0	2	1	242	EMC7_HUMAN	0.000659040909438933|0.000627352572145546	0.000643197	3.4837	NA	HeLa	0	3
ARF1	WT	NP_001073921.1	GPR108	56927	4|0	141.421	4	2	4.69631e-05	2	0|0|0|0	0	0.5	1	0.5	1	0.5	-1.49	3	0.12	1|0	1	0.5	543	GP108_HUMAN	0.000659040909438933|0.000627352572145546	0.000643197	3.4837	NA	HeLa	0	3
ARF1	WT	NP_001336757.1	ABCB6	10058	4|0	141.421	4	2	3.20364e-05	2	0|0|0|0	0	0.5	1	0.5	1	0.5	-1.49	3	0.12	2|0	2	1	796	ABCB6_HUMAN	0.000659040909438933|0.000627352572145546	0.000643197	3.4837	NA	HeLa	0	3
ARF1	WT	NP_055246.2	PALD1	27143	4|0	141.421	4	2	2.97908e-05	2	0|0|0|0	0	0.5	1	0.5	1	0.5	-1.49	3	0.12	2|0	2	1	856	PALD_HUMAN	0.000659040909438933|0.000627352572145546	0.000643197	3.4837	NA	HeLa	5	0.5
ARF1	WT	NP_055445.2	ZNF592	9640	4|0	141.421	4	2	2.0127e-05	2	0|0|0|0	0	0.5	1	0.5	1	0.5	-1.49	3	0.12	2|0	2	1	1267	ZN592_HUMAN	0.000659040909438933|0.000627352572145546	0.000643197	3.4837	NA	HeLa	0	3
ARF1	WT	NP_001278214.1	FAT4	79633	4|0	141.421	4	2	5.11862e-06	2	0|0|0|0	0	0.5	1	0.5	1	0.5	-1.49	3	0.12	1|0	1	0.5	4982	FAT4_HUMAN	0.000659040909438933|0.000627352572145546	0.000643197	3.4837	NA	HeLa	0	3
ARF1	WT	NP_002783.1	PSMA7	5688	0|3	141.421	3	1.5	7.71198e-05	2	0|0|0|0	0	0.5	0.99	0.5	0.99	0.5	-1.49	2.5	0.14	0|3	3	1.5	248	PSA7_HUMAN	0.000561482313307131|0.000711788260296404	0.000636635	16.6944	NA	HeLa	0	2.5
ARF1	WT	NP_001001433.1	STX16	8675	0|3	141.421	3	1.5	5.88484e-05	2	0|0|0|0	0	0.5	0.99	0.5	0.99	0.5	-1.49	2.5	0.14	0|2	2	1	325	STX16_HUMAN	0.000561482313307131|0.000711788260296404	0.000636635	16.6944	NA	HeLa	0	2.5
ARF1	WT	NP_063937.2	GSK3A	2931	0|3	141.421	3	1.5	3.95978e-05	2	0|0|0|0	0	0.5	0.99	0.5	0.99	0.5	-1.49	2.5	0.14	0|2	2	1	483	GSK3A_HUMAN	0.000561482313307131|0.000711788260296404	0.000636635	16.6944	NA	HeLa	2	0.833333
ARF1	WT	NP_001007226.1	IGF2BP2	10644	0|3	141.421	3	1.5	3.43988e-05	2	0|0|0|0	0	0.5	0.99	0.5	0.99	0.5	-1.49	2.5	0.14	0|2	2	1	556	IF2B2_HUMAN	0.000561482313307131|0.000711788260296404	0.000636635	16.6944	NA	HeLa	4.5	0.454545
ARF1	WT	NP_055875.1	AVL9	23080	0|3	141.421	3	1.5	2.9515e-05	2	0|0|0|0	0	0.5	0.99	0.5	0.99	0.5	-1.49	2.5	0.14	0|2	2	1	648	AVL9_HUMAN	0.000561482313307131|0.000711788260296404	0.000636635	16.6944	NA	HeLa	0	2.5
ARF1	WT	NP_001091995.1	CKAP2	26586	0|3	141.421	3	1.5	2.80025e-05	2	0|0|0|0	0	0.5	0.99	0.5	0.99	0.5	-1.49	2.5	0.14	0|2	2	1	683	CKAP2_HUMAN	0.000561482313307131|0.000711788260296404	0.000636635	16.6944	NA	HeLa	0	2.5
ARF1	WT	NP_001185928.1	SEMA6D	80031	0|3	141.421	3	1.5	1.89176e-05	2	0|0|0|0	0	0.5	0.99	0.5	0.99	0.5	-1.49	2.5	0.14	0|2	2	1	1011	SEM6D_HUMAN	0.000561482313307131|0.000711788260296404	0.000636635	16.6944	NA	HeLa	0	2.5
ARF6	WT	NP_001139504.1	FCHO2	115548	1|7	106.066	8	4	5.89689e-05	2	0|0|0|0	0	0.5	1	0.5	1	0.5	1.01	5	0.09	1|5	6	3	777	FCHO2_HUMAN	0.000545440111285735|0.00072685407591822	0.000636147	20.165	NA	HeLa	0	5
ARF1	WT	NP_001269348.1	NDUFA5	4698	3|0	141.421	3	1.5	0.000189364	2	0|0|0|0	0	0.5	0.99	0.5	0.99	0.5	-1.49	2.5	0.14	1|0	1	0.5	101	NDUA5_HUMAN	0.000634651260405982|0.000627352572145546	0.000631002	0.817898	NA	HeLa	0	2.5
ARF1	WT	NP_002487.1	NDUFS8	4728	3|0	141.421	3	1.5	9.10748e-05	2	0|0|0|0	0	0.5	0.99	0.5	0.99	0.5	-1.49	2.5	0.14	1|0	1	0.5	210	NDUS8_HUMAN	0.000634651260405982|0.000627352572145546	0.000631002	0.817898	NA	HeLa	0	2.5
ARF1	WT	NP_003944.1	MPZL1	9019	3|0	141.421	3	1.5	7.10993e-05	2	0|0|0|0	0	0.5	0.99	0.5	0.99	0.5	-1.49	2.5	0.14	3|0	3	1.5	269	MPZL1_HUMAN	0.000634651260405982|0.000627352572145546	0.000631002	0.817898	NA	HeLa	0	2.5
ARF1	WT	NP_076424.1	DDRGK1	65992	3|0	141.421	3	1.5	6.09099e-05	2	0|0|0|0	0	0.5	0.99	0.5	0.99	0.5	-1.49	2.5	0.14	2|0	2	1	314	DDRGK_HUMAN	0.000634651260405982|0.000627352572145546	0.000631002	0.817898	NA	HeLa	0	2.5
ARF1	WT	NP_003934.1	STBD1	8987	3|0	141.421	3	1.5	5.34238e-05	2	0|0|0|0	0	0.5	0.99	0.5	0.99	0.5	-1.49	2.5	0.14	2|0	2	1	358	STBD1_HUMAN	0.000634651260405982|0.000627352572145546	0.000631002	0.817898	NA	HeLa	0	2.5
ARF1	WT	NP_059985.2	SLC35F2	54733	3|0	141.421	3	1.5	5.11383e-05	2	0|0|0|0	0	0.5	0.99	0.5	0.99	0.5	-1.49	2.5	0.14	2|0	2	1	374	S35F2_HUMAN	0.000634651260405982|0.000627352572145546	0.000631002	0.817898	NA	HeLa	0	2.5
ARF1	WT	NP_671512.1	SGMS1	259230	3|0	141.421	3	1.5	4.63092e-05	2	0|0|0|0	0	0.5	0.99	0.5	0.99	0.5	-1.49	2.5	0.14	2|0	2	1	413	SMS1_HUMAN	0.000634651260405982|0.000627352572145546	0.000631002	0.817898	NA	HeLa	0	2.5
ARF1	WT	NP_775782.2	FAM117B	150864	3|0	141.421	3	1.5	3.24715e-05	2	0|0|0|0	0	0.5	0.99	0.5	0.99	0.5	-1.49	2.5	0.14	2|0	2	1	589	F117B_HUMAN	0.000634651260405982|0.000627352572145546	0.000631002	0.817898	NA	HeLa	0	2.5
ARF1	WT	NP_001014831.1	PAK4	10298	3|0	141.421	3	1.5	3.23616e-05	2	0|0|0|0	0	0.5	0.99	0.5	0.99	0.5	-1.49	2.5	0.14	1|0	1	0.5	591	PAK4_HUMAN	0.000634651260405982|0.000627352572145546	0.000631002	0.817898	NA	HeLa	6.5	0.333333
ARF1	WT	NP_001020016.1	SLC6A9	6536	3|0	141.421	3	1.5	3.02144e-05	2	0|0|0|0	0	0.5	0.99	0.5	0.99	0.5	-1.49	2.5	0.14	2|0	2	1	633	SC6A9_HUMAN	0.000634651260405982|0.000627352572145546	0.000631002	0.817898	NA	HeLa	0	2.5
ARF1	WT	NP_002204.2	ITGB5	3693	3|0	141.421	3	1.5	2.39371e-05	2	0|0|0|0	0	0.5	0.99	0.5	0.99	0.5	-1.49	2.5	0.14	2|0	2	1	799	ITB5_HUMAN	0.000634651260405982|0.000627352572145546	0.000631002	0.817898	NA	HeLa	0	2.5
ARF1	WT	NP_001003800.1	BICD2	23299	3|0	141.421	3	1.5	2.23693e-05	2	0|0|0|0	0	0.5	0.99	0.5	0.99	0.5	-1.49	2.5	0.14	2|0	2	1	855	BICD2_HUMAN	0.000634651260405982|0.000627352572145546	0.000631002	0.817898	NA	HeLa	0	2.5
ARF1	WT	NP_001001485.1	ATP2C1	27032	3|0	141.421	3	1.5	2.1538e-05	2	0|0|0|0	0	0.5	0.99	0.5	0.99	0.5	-1.49	2.5	0.14	3|0	3	1.5	888	AT2C1_HUMAN	0.000634651260405982|0.000627352572145546	0.000631002	0.817898	NA	HeLa	0	2.5
ARF1	WT	NP_055929.1	ANKLE2	23141	3|0	141.421	3	1.5	2.03899e-05	2	0|0|0|0	0	0.5	0.99	0.5	0.99	0.5	-1.49	2.5	0.14	2|0	2	1	938	ANKL2_HUMAN	0.000634651260405982|0.000627352572145546	0.000631002	0.817898	NA	HeLa	0	2.5
ARF1	WT	NP_001307852.1	JAK1	3716	3|0	141.421	3	1.5	1.65734e-05	2	0|0|0|0	0	0.5	0.99	0.5	0.99	0.5	-1.49	2.5	0.14	2|0	2	1	1154	JAK1_HUMAN	0.000634651260405982|0.000627352572145546	0.000631002	0.817898	NA	HeLa	0	2.5
ARF1	WT	NP_852118.1	GCC2	9648	3|0	141.421	3	1.5	1.13573e-05	2	0|0|0|0	0	0.5	0.99	0.5	0.99	0.5	-1.49	2.5	0.14	3|0	3	1.5	1684	GCC2_HUMAN	0.000634651260405982|0.000627352572145546	0.000631002	0.817898	NA	HeLa	0	2.5
ARF1	WT	NP_001242982.1	ANKRD26	22852	3|0	141.421	3	1.5	1.11912e-05	2	0|0|0|0	0	0.5	0.99	0.5	0.99	0.5	-1.49	2.5	0.14	1|0	1	0.5	1709	ANR26_HUMAN	0.000634651260405982|0.000627352572145546	0.000631002	0.817898	NA	HeLa	6	0.357143
ARF1	WT	NP_065910.3	SHROOM3	57619	3|0	141.421	3	1.5	9.58202e-06	2	0|0|0|0	0	0.5	0.99	0.5	0.99	0.5	-1.49	2.5	0.14	1|0	1	0.5	1996	SHRM3_HUMAN	0.000634651260405982|0.000627352572145546	0.000631002	0.817898	NA	HeLa	0	2.5
ARF1	WT	NP_004949.1	MTOR	2475	3|0	141.421	3	1.5	7.50322e-06	2	0|0|0|0	0	0.5	0.99	0.5	0.99	0.5	-1.49	2.5	0.14	1|0	1	0.5	2549	MTOR_HUMAN	0.000634651260405982|0.000627352572145546	0.000631002	0.817898	NA	HeLa	0	2.5
ARF1	WT	NP_065810.2	STARD9	57519	3|0	141.421	3	1.5	4.0693e-06	2	0|0|0|0	0	0.5	0.99	0.5	0.99	0.5	-1.49	2.5	0.14	2|0	2	1	4700	STAR9_HUMAN	0.000634651260405982|0.000627352572145546	0.000631002	0.817898	NA	HeLa	0	2.5
ARF6	WT	NP_001298240.1	VKORC1	79001	0|7	141.421	7	3.5	0.000209903	2	0|0|0|0	0	0.5	1	0.5	1	0.5	-1.49	4.5	0.09	0|3	3	1.5	191	VKOR1_HUMAN	0.000523012552301255|0.00072685407591822	0.000624933	23.0645	NA	HeLa	0	4.5
ARF6	WT	NP_002194.2	ITGA2	3673	1|6	101.015	7	3.5	3.3947e-05	2	0|0|0|0	0	0.5	1	0.5	1	0.5	1.01	4.5	0.1	1|5	6	3	1181	ITA2_HUMAN	0.000545440111285735|0.000702250803683013	0.000623845	17.7739	NA	HeLa	0	4.5
ARF4	WT	NP_005424.1	YES1	7525	0|6	141.421	6	3	6.55123e-05	2	0|0|0|0	0	0.5	1	0.5	1	0.5	-1.49	4	0.1	0|2	2	1	543	YES_HUMAN	0.000528262017960909|0.000716593873257386	0.000622428	21.3954	NA	HeLa	4	0.8
ARF4	WT	NP_001003713.1	ATP5MF	9551	1|5	94.2809	6	3	0.000404241	2	0|0|0|0	0	0.5	1	0.5	1	0.5	1.01	4	0.1	1|2	3	1.5	88	ATPK_HUMAN	0.000551282275787796|0.000691483387118375	0.000621383	15.9543	NA	HeLa	0	4
ARF4	WT	NP_001076428.1	SCARB1	949	1|5	94.2809	6	3	7.03027e-05	2	0|0|0|0	0	0.5	1	0.5	1	0.5	1.01	4	0.1	1|3	4	2	506	SCRB1_HUMAN	0.000551282275787796|0.000691483387118375	0.000621383	15.9543	NA	HeLa	0	4
ARF6	WT	NP_057124.3	TMED5	50999	6|1	101.015	7	3.5	0.000175072	2	0|1|0|0	0.25	0.5	1	0.5	1	0.5	-1.32	3.6	0.14	2|1	3	1.5	229	TMED5_HUMAN	0.000657577906208136|0.000579234442506977	0.000618406	8.95806	NA	HeLa	0	4.5
ARF6	WT	NP_003632.3	IFITM1	8519	7|0	141.421	7	3.5	0.000320732	2	0|0|0|0	0	0.5	1	0.5	1	0.5	-1.49	4.5	0.09	1|0	1	0.5	125	IFM1_HUMAN	0.000680005465192616|0.000554631170271769	0.000617318	14.361	NA	HeLa	0	4.5
ARF6	WT	NP_001317088.1	DHRS7B	25979	7|0	141.421	7	3.5	0.000129327	2	0|1|0|0	0.25	0.5	1	0.5	1	0.5	-2.93	3.6	0.11	3|0	3	1.5	310	DRS7B_HUMAN	0.000680005465192616|0.000554631170271769	0.000617318	14.361	NA	HeLa	0	4.5
ARF6	WT	NP_009173.1	DDX19B	11269	7|0	141.421	7	3.5	8.36983e-05	2	0|0|0|0	0	0.5	1	0.5	1	0.5	-1.49	4.5	0.09	6|0	6	3	479	DD19B_HUMAN	0.000680005465192616|0.000554631170271769	0.000617318	14.361	NA	HeLa	0	4.5
ARF6	WT	NP_004577.1	RPS6KA3	6197	7|0	141.421	7	3.5	5.41777e-05	2	0|0|0|1	0.25	0.5	1	0.5	1	0.5	-2.93	3.6	0.11	4|0	4	2	740	KS6A3_HUMAN	0.000680005465192616|0.000554631170271769	0.000617318	14.361	NA	HeLa	0	4.5
ARF4	WT	NP_001886.1	CSNK2A1	1457	6|0	141.421	6	3	9.098e-05	2	0|0|0|0	0	0.5	1	0.5	1	0.5	-1.49	4	0.1	4|0	4	2	391	CSK21_HUMAN	0.000666383564922235|0.000565930956423316	0.000616157	11.528	NA	HeLa	0	4
ARF4	WT	NP_000173.2	HADHA	3030	6|0	141.421	6	3	4.66228e-05	2	0|1|0|0	0.25	0.5	1	0.5	1	0.5	-2.93	3.2	0.14	4|0	4	2	763	ECHA_HUMAN	0.000666383564922235|0.000565930956423316	0.000616157	11.528	NA	HeLa	0	4
ARF6	WT	NP_689677.1	TMEM199	147007	1|5	94.2809	6	3	0.000165212	2	0|0|0|0	0	0.5	1	0.5	1	0.5	1.01	4	0.1	1|2	3	1.5	208	TM199_HUMAN	0.000545440111285735|0.000677647531447806	0.000611544	15.2867	NA	HeLa	0	4
ARF4	WT	NP_001335.1	DAD1	1603	0|5	141.421	5	2.5	0.000262339	2	0|0|0|0	0	0.5	1	0.5	1	0.5	-1.49	3.5	0.1	0|3	3	1.5	113	DAD1_HUMAN	0.000528262017960909|0.000691483387118375	0.000609873	18.9244	NA	HeLa	0	3.5
ARF4	WT	NP_001298240.1	VKORC1	79001	0|5	141.421	5	2.5	0.000155206	2	0|0|0|0	0	0.5	1	0.5	1	0.5	-1.49	3.5	0.1	0|2	2	1	191	VKOR1_HUMAN	0.000528262017960909|0.000691483387118375	0.000609873	18.9244	NA	HeLa	0	3.5
ARF4	WT	NP_002217.3	JAG2	3714	0|5	141.421	5	2.5	2.39453e-05	2	0|0|0|0	0	0.5	1	0.5	1	0.5	-1.49	3.5	0.1	0|2	2	1	1238	JAG2_HUMAN	0.000528262017960909|0.000691483387118375	0.000609873	18.9244	NA	HeLa	0	3.5
ARF4	WT	NP_002214.2	ITPR2	3709	0|5	141.421	5	2.5	1.09753e-05	2	0|0|0|0	0	0.5	1	0.5	1	0.5	-1.49	3.5	0.1	0|3	3	1.5	2701	ITPR2_HUMAN	0.000528262017960909|0.000691483387118375	0.000609873	18.9244	NA	HeLa	0	3.5
ARF4	WT	NP_060242.2	TBC1D22B	55633	1|4	84.8528	5	2.5	5.87016e-05	2	0|0|0|0	0	0.5	1	0.5	1	0.5	1.01	3.5	0.12	1|3	4	2	505	TB22B_HUMAN	0.000551282275787796|0.000666372900979363	0.000608828	13.3669	NA	HeLa	0	3.5
ARF6	WT	NP_001333158.1	RELCH	57614	5|1	94.2809	6	3	2.74913e-05	2	0|0|0|0	0	0.5	1	0.5	1	0.5	1.01	4	0.1	3|1	4	2	1250	RELCH_HUMAN	0.000635150347223656|0.000579234442506977	0.000607192	6.51169	NA	HeLa	0	4
ARF6	WT	NP_115599.2	PCNX3	399909	5|1	94.2809	6	3	1.68948e-05	2	0|0|0|0	0	0.5	1	0.5	1	0.5	1.01	4	0.1	2|1	3	1.5	2034	PCX3_HUMAN	0.000635150347223656|0.000579234442506977	0.000607192	6.51169	NA	HeLa	0	4
ARF6	WT	NP_005408.1	SRC	6714	6|0	141.421	6	3	6.41122e-05	2	0|0|0|0	0	0.5	1	0.5	1	0.5	-1.49	4	0.1	3|0	3	1.5	536	SRC_HUMAN	0.000657577906208136|0.000554631170271769	0.000606105	12.0102	NA	HeLa	0	4
ARF6	WT	NP_001276103.1	VPS52	6293	6|0	141.421	6	3	5.23843e-05	2	1|0|0|0	0.25	0.5	1	0.5	1	0.5	-2.93	3.2	0.14	4|0	4	2	656	B4DS44_HUMAN	0.000657577906208136|0.000554631170271769	0.000606105	12.0102	NA	HeLa	0	4
ARF6	WT	NP_000103.2	SLC26A2	1836	6|0	141.421	6	3	4.65008e-05	2	0|0|0|0	0	0.5	1	0.5	1	0.5	-1.49	4	0.1	3|0	3	1.5	739	S26A2_HUMAN	0.000657577906208136|0.000554631170271769	0.000606105	12.0102	NA	HeLa	3	1
ARF4	WT	NP_079150.3	KIAA0319L	79932	4|1	84.8528	5	2.5	2.82596e-05	2	0|0|0|0	0	0.5	1	0.5	1	0.5	1.01	3.5	0.12	2|1	3	1.5	1049	K319L_HUMAN	0.000620343049268459|0.000591041442562328	0.000605692	3.42077	NA	HeLa	0	3.5
ARF4	WT	NP_078800.3	ATP13A3	79572	4|1	84.8528	5	2.5	2.41797e-05	2	0|0|0|0	0	0.5	1	0.5	1	0.5	1.01	3.5	0.12	2|1	3	1.5	1226	AT133_HUMAN	0.000620343049268459|0.000591041442562328	0.000605692	3.42077	NA	HeLa	0	3.5
ARF4	WT	NP_004949.1	MTOR	2475	4|1	84.8528	5	2.5	1.16298e-05	2	0|0|0|0	0	0.5	1	0.5	1	0.5	1.01	3.5	0.12	4|1	5	2.5	2549	MTOR_HUMAN	0.000620343049268459|0.000591041442562328	0.000605692	3.42077	NA	HeLa	0	3.5
ARF4	WT	NP_001243779.1	TTN	7273	5|0	141.421	5	2.5	8.63008e-07	2	0|0|0|0	0	0.5	1	0.5	1	0.5	-1.49	3.5	0.1	3|0	3	1.5	34350	TITIN_HUMAN	0.000643363307095347|0.000565930956423316	0.000604647	9.05535	NA	HeLa	0	3.5
ARF6	WT	NP_001013007.1	UBE2NL	389898	0|5	141.421	5	2.5	0.000187168	2	0|0|0|0	0	0.5	1	0.5	1	0.5	-1.49	3.5	0.1	0|2	2	1	153	UE2NL_HUMAN	0.000523012552301255|0.000677647531447806	0.00060033	18.2139	NA	HeLa	0	3.5
ARF6	WT	NP_001297.1	CLDN3	1365	1|4	84.8528	5	2.5	0.000130167	2	0|0|0|0	0	0.5	1	0.5	1	0.5	1.01	3.5	0.12	1|2	3	1.5	220	CLD3_HUMAN	0.000545440111285735|0.000653044259212598	0.000599242	12.6973	NA	HeLa	0	3.5
ARF4	WT	NP_006752.1	YWHAE	7531	0|4	141.421	4	2	9.30018e-05	2	0|0|0|0	0	0.5	1	0.5	1	0.5	-1.49	3	0.12	0|2	2	1	255	1433E_HUMAN	0.000528262017960909|0.000666372900979363	0.000597317	16.3496	NA	HeLa	5	0.5
ARF4	WT	NP_001035963.1	SLC35A2	7355	0|4	141.421	4	2	6.03447e-05	2	0|0|0|0	0	0.5	1	0.5	1	0.5	-1.49	3	0.12	0|2	2	1	393	S35A2_HUMAN	0.000528262017960909|0.000666372900979363	0.000597317	16.3496	NA	HeLa	0	3
ARF4	WT	NP_001622.2	ALPI	248	0|4	141.421	4	2	4.49156e-05	2	0|0|0|0	0	0.5	1	0.5	1	0.5	-1.49	3	0.12	0|3	3	1.5	528	PPBI_HUMAN	0.000528262017960909|0.000666372900979363	0.000597317	16.3496	NA	HeLa	0	3
ARF4	WT	NP_112192.2	UNC93B1	81622	0|4	141.421	4	2	3.97244e-05	2	0|0|0|0	0	0.5	1	0.5	1	0.5	-1.49	3	0.12	0|2	2	1	597	UN93B_HUMAN	0.000528262017960909|0.000666372900979363	0.000597317	16.3496	NA	HeLa	0	3
ARF4	WT	NP_612362.2	DCAF15	90379	0|4	141.421	4	2	3.95258e-05	2	0|0|0|0	0	0.5	1	0.5	1	0.5	-1.49	3	0.12	0|3	3	1.5	600	DCA15_HUMAN	0.000528262017960909|0.000666372900979363	0.000597317	16.3496	NA	HeLa	0	3
ARF4	WT	NP_056285.1	RAB11FIP5	26056	0|4	141.421	4	2	3.63177e-05	2	0|0|0|0	0	0.5	1	0.5	1	0.5	-1.49	3	0.12	0|3	3	1.5	653	RFIP5_HUMAN	0.000528262017960909|0.000666372900979363	0.000597317	16.3496	NA	HeLa	0	3
ARF4	WT	NP_659436.1	LRRC45	201255	0|4	141.421	4	2	3.53962e-05	2	0|0|0|0	0	0.5	1	0.5	1	0.5	-1.49	3	0.12	0|2	2	1	670	LRC45_HUMAN	0.000528262017960909|0.000666372900979363	0.000597317	16.3496	NA	HeLa	0	3
ARF4	WT	NP_001336757.1	ABCB6	10058	0|4	141.421	4	2	2.97933e-05	2	0|0|0|0	0	0.5	1	0.5	1	0.5	-1.49	3	0.12	0|2	2	1	796	ABCB6_HUMAN	0.000528262017960909|0.000666372900979363	0.000597317	16.3496	NA	HeLa	0	3
ARF4	WT	NP_001289958.1	PKP3	11187	0|4	141.421	4	2	2.92062e-05	2	0|0|0|0	0	0.5	1	0.5	1	0.5	-1.49	3	0.12	0|2	2	1	812	PKP3_HUMAN	0.000528262017960909|0.000666372900979363	0.000597317	16.3496	NA	HeLa	0	3
ARF4	WT	NP_001025178.1	AP1G1	164	0|4	141.421	4	2	2.8746e-05	2	0|0|0|0	0	0.5	1	0.5	1	0.5	-1.49	3	0.12	0|3	3	1.5	825	AP1G1_HUMAN	0.000528262017960909|0.000666372900979363	0.000597317	16.3496	NA	HeLa	0	3
ARF4	WT	NP_001137146.1	MPC2	25874	1|3	70.7107	4	2	0.000186736	2	0|0|0|0	0	0.5	0.99	0.5	0.99	0.5	1.01	3	0.14	1|2	3	1.5	127	MPC2_HUMAN	0.000551282275787796|0.000641262414840351	0.000596272	10.6706	NA	HeLa	0	3
ARF4	WT	NP_001736.1	CAMLG	819	1|3	70.7107	4	2	8.01198e-05	2	0|0|0|0	0	0.5	0.99	0.5	0.99	0.5	1.01	3	0.14	1|1	2	1	296	CAMLG_HUMAN	0.000551282275787796|0.000641262414840351	0.000596272	10.6706	NA	HeLa	0	3
ARF4	WT	NP_064629.2	CHPT1	56994	1|3	70.7107	4	2	5.84125e-05	2	0|0|0|0	0	0.5	0.99	0.5	0.99	0.5	1.01	3	0.14	1|2	3	1.5	406	CHPT1_HUMAN	0.000551282275787796|0.000641262414840351	0.000596272	10.6706	NA	HeLa	0	3
ARF4	WT	NP_002568.2	PAK2	5062	1|3	70.7107	4	2	4.52585e-05	2	0|0|0|0	0	0.5	0.99	0.5	0.99	0.5	1.01	3	0.14	1|2	3	1.5	524	PAK2_HUMAN	0.000551282275787796|0.000641262414840351	0.000596272	10.6706	NA	HeLa	5	0.5
ARF4	WT	XP_011513547.1	DPY19L1	23333	1|3	70.7107	4	2	3.17052e-05	2	0|0|0|0	0	0.5	0.99	0.5	0.99	0.5	1.01	3	0.14	1|1	2	1	748	A0A1B0GW05_HUMAN	0.000551282275787796|0.000641262414840351	0.000596272	10.6706	NA	HeLa	0	3
ARF4	WT	NP_001268231.1	GFM2	84340	1|3	70.7107	4	2	2.92422e-05	2	0|0|0|0	0	0.5	0.99	0.5	0.99	0.5	1.01	3	0.14	1|1	2	1	811	RRF2M_HUMAN	0.000551282275787796|0.000641262414840351	0.000596272	10.6706	NA	HeLa	0	3
ARF4	WT	NP_055486.2	UBE3C	9690	1|3	70.7107	4	2	2.18979e-05	2	0|0|0|0	0	0.5	0.99	0.5	0.99	0.5	1.01	3	0.14	1|2	3	1.5	1083	UBE3C_HUMAN	0.000551282275787796|0.000641262414840351	0.000596272	10.6706	NA	HeLa	2	1
ARF4	WT	NP_005883.2	FMNL1	752	1|3	70.7107	4	2	2.15595e-05	2	0|0|0|0	0	0.5	0.99	0.5	0.99	0.5	1.01	3	0.14	1|2	3	1.5	1100	FMNL1_HUMAN	0.000551282275787796|0.000641262414840351	0.000596272	10.6706	NA	HeLa	0	3
ARF6	WT	NP_066565.1	NMT1	4836	4|1	84.8528	5	2.5	5.77354e-05	2	0|0|0|0	0	0.5	1	0.5	1	0.5	1.01	3.5	0.12	2|1	3	1.5	496	NMT1_HUMAN	0.000612722788239176|0.000579234442506977	0.000595979	3.97327	NA	HeLa	0	3.5
ARF4	WT	NP_057582.2	MTFP1	51537	2|2	0	4	2	0.000142864	2	0|1|0|0	0.25	0.5	0.5	0.5	0.5	0.5	0	2.4	0.06	2|1	3	1.5	166	MTFP1_HUMAN	0.000574302533614684|0.00061615192870134	0.000595227	4.97155	NA	HeLa	0	3
ARF4	WT	NP_000476.1	APRT	353	2|2	0	4	2	0.000131753	2	1|0|0|0	0.25	0.5	0.5	0.5	0.5	0.5	0	2.4	0.06	2|1	3	1.5	180	APT_HUMAN	0.000574302533614684|0.00061615192870134	0.000595227	4.97155	NA	HeLa	0	3
ARF4	WT	NP_001032671.2	SCD5	79966	2|2	0	4	2	7.1865e-05	2	0|1|0|0	0.25	0.5	0.5	0.5	0.5	0.5	0	2.4	0.06	1|2	3	1.5	330	SCD5_HUMAN	0.000574302533614684|0.00061615192870134	0.000595227	4.97155	NA	HeLa	0	3
ARF4	WT	NP_787103.1	ZADH2	284273	2|2	0	4	2	6.29057e-05	2	0|1|0|0	0.25	0.5	0.5	0.5	0.5	0.5	0	2.4	0.06	2|1	3	1.5	377	PTGR3_HUMAN	0.000574302533614684|0.00061615192870134	0.000595227	4.97155	NA	HeLa	0	3
ARF4	WT	NP_065156.5	SCYL3	57147	2|2	0	4	2	3.44701e-05	2	1|0|0|0	0.25	0.5	0.5	0.5	0.5	0.5	0	2.4	0.06	1|1	2	1	688	PACE1_HUMAN	0.000574302533614684|0.00061615192870134	0.000595227	4.97155	NA	HeLa	0	3
ARF4	WT	NP_001005242.2	PKP2	5318	2|2	0	4	2	2.83339e-05	2	0|1|0|0	0.25	0.5	0.5	0.5	0.5	0.5	0	2.4	0.06	2|1	3	1.5	837	PKP2_HUMAN	0.000574302533614684|0.00061615192870134	0.000595227	4.97155	NA	HeLa	8.5	0.315789
ARF6	WT	NP_001316929.1	MMGT1	93380	5|0	141.421	5	2.5	0.000218601	2	0|0|0|0	0	0.5	1	0.5	1	0.5	-1.49	3.5	0.1	1|0	1	0.5	131	MMGT1_HUMAN	0.000635150347223656|0.000554631170271769	0.000594891	9.57078	NA	HeLa	0	3.5
ARF6	WT	NP_115584.1	ANTXR1	84168	5|0	141.421	5	2.5	5.07744e-05	2	0|0|0|0	0	0.5	1	0.5	1	0.5	-1.49	3.5	0.1	3|0	3	1.5	564	ANTR1_HUMAN	0.000635150347223656|0.000554631170271769	0.000594891	9.57078	NA	HeLa	0	3.5
ARF6	WT	NP_002435.1	MSN	4478	5|0	141.421	5	2.5	4.96304e-05	2	0|0|0|0	0	0.5	1	0.5	1	0.5	-1.49	3.5	0.1	4|0	4	2	577	MOES_HUMAN	0.000635150347223656|0.000554631170271769	0.000594891	9.57078	NA	HeLa	0	3.5
ARF6	WT	NP_001166184.1	GOLGA4	2803	5|0	141.421	5	2.5	1.27672e-05	2	0|0|0|0	0	0.5	1	0.5	1	0.5	-1.49	3.5	0.1	4|0	4	2	2243	GOGA4_HUMAN	0.000635150347223656|0.000554631170271769	0.000594891	9.57078	NA	HeLa	0	3.5
ARF6	WT	NP_055524.3	USP34	9736	5|0	141.421	5	2.5	8.07579e-06	2	0|0|0|0	0	0.5	1	0.5	1	0.5	-1.49	3.5	0.1	3|0	3	1.5	3546	UBP34_HUMAN	0.000635150347223656|0.000554631170271769	0.000594891	9.57078	NA	HeLa	0	3.5
ARF4	WT	NP_054760.3	SPCS1	28972	3|1	70.7107	4	2	0.000140328	2	0|0|0|0	0	0.5	0.99	0.5	0.99	0.5	1.01	3	0.14	1|1	2	1	169	SPCS1_HUMAN	0.000597322791441572|0.000591041442562328	0.000594182	0.747512	NA	HeLa	0	3
ARF4	WT	NP_443134.3	STK11IP	114790	3|1	70.7107	4	2	2.17973e-05	2	0|0|0|0	0	0.5	0.99	0.5	0.99	0.5	1.01	3	0.14	2|1	3	1.5	1088	S11IP_HUMAN	0.000597322791441572|0.000591041442562328	0.000594182	0.747512	NA	HeLa	0	3
ARF4	WT	NP_000129.3	FBN1	2200	3|1	70.7107	4	2	8.26035e-06	2	0|0|0|0	0	0.5	0.99	0.5	0.99	0.5	1.01	3	0.14	1|1	2	1	2871	FBN1_HUMAN	0.000597322791441572|0.000591041442562328	0.000594182	0.747512	NA	HeLa	0	3
ARF4	WT	NP_006005.2	LAGE3	8270	4|0	141.421	4	2	0.000165842	2	0|0|0|0	0	0.5	1	0.5	1	0.5	-1.49	3	0.12	2|0	2	1	143	LAGE3_HUMAN	0.000620343049268459|0.000565930956423316	0.000593137	6.48672	NA	HeLa	0	3
ARF4	WT	NP_005660.4	REEP5	7905	4|0	141.421	4	2	0.000125479	2	0|0|0|0	0	0.5	1	0.5	1	0.5	-1.49	3	0.12	2|0	2	1	189	REEP5_HUMAN	0.000620343049268459|0.000565930956423316	0.000593137	6.48672	NA	HeLa	0	3
ARF4	WT	NP_001132913.1	BCAP31	10134	4|0	141.421	4	2	9.64043e-05	2	0|0|0|0	0	0.5	1	0.5	1	0.5	-1.49	3	0.12	2|0	2	1	246	BAP31_HUMAN	0.000620343049268459|0.000565930956423316	0.000593137	6.48672	NA	HeLa	0	3
ARF4	WT	NP_001098668.1	TMEM177	80775	4|0	141.421	4	2	7.62555e-05	2	0|0|0|0	0	0.5	1	0.5	1	0.5	-1.49	3	0.12	2|0	2	1	311	TM177_HUMAN	0.000620343049268459|0.000565930956423316	0.000593137	6.48672	NA	HeLa	0	3
ARF4	WT	NP_898898.1	CYP2U1	113612	4|0	141.421	4	2	4.35946e-05	2	0|0|0|0	0	0.5	1	0.5	1	0.5	-1.49	3	0.12	2|0	2	1	544	CP2U1_HUMAN	0.000620343049268459|0.000565930956423316	0.000593137	6.48672	NA	HeLa	0	3
ARF4	WT	NP_000608.1	SLC11A2	4891	4|0	141.421	4	2	4.22735e-05	2	0|0|0|0	0	0.5	1	0.5	1	0.5	-1.49	3	0.12	1|0	1	0.5	561	NRAM2_HUMAN	0.000620343049268459|0.000565930956423316	0.000593137	6.48672	NA	HeLa	0	3
ARF4	WT	XP_011515125.1	RHPN1	114822	4|0	141.421	4	2	3.78237e-05	2	0|0|0|0	0	0.5	1	0.5	1	0.5	-1.49	3	0.12	3|0	3	1.5	627	RHPN1_HUMAN	0.000620343049268459|0.000565930956423316	0.000593137	6.48672	NA	HeLa	0	3
ARF4	WT	NP_001035544.1	SLC26A6	65010	4|0	141.421	4	2	3.21348e-05	2	0|0|0|0	0	0.5	1	0.5	1	0.5	-1.49	3	0.12	1|0	1	0.5	738	S26A6_HUMAN	0.000620343049268459|0.000565930956423316	0.000593137	6.48672	NA	HeLa	0	3
ARF6	WT	NP_001008389.1	CISD2	493856	0|4	141.421	4	2	0.000169699	2	0|0|0|0	0	0.5	1	0.5	1	0.5	-1.49	3	0.12	0|3	3	1.5	135	CISD2_HUMAN	0.000523012552301255|0.000653044259212598	0.000588028	15.6364	NA	HeLa	0	3
ARF6	WT	NP_001224.1	CAV2	858	0|4	141.421	4	2	0.000141416	2	0|0|0|0	0	0.5	1	0.5	1	0.5	-1.49	3	0.12	0|1	1	0.5	162	CAV2_HUMAN	0.000523012552301255|0.000653044259212598	0.000588028	15.6364	NA	HeLa	0	3
ARF6	WT	NP_001189414.1	HSPE1-MOB4	100529241	0|4	141.421	4	2	8.77755e-05	2	0|0|0|0	0	0.5	1	0.5	1	0.5	-1.49	3	0.12	0|3	3	1.5	261	S4R3N1_HUMAN	0.000523012552301255|0.000653044259212598	0.000588028	15.6364	NA	HeLa	0	3
ARF6	WT	NP_002568.2	PAK2	5062	0|4	141.421	4	2	4.37202e-05	2	0|0|0|0	0	0.5	1	0.5	1	0.5	-1.49	3	0.12	0|4	4	2	524	PAK2_HUMAN	0.000523012552301255|0.000653044259212598	0.000588028	15.6364	NA	HeLa	5	0.5
ARF6	WT	NP_001311346.1	ADAM22	53616	0|4	141.421	4	2	2.6363e-05	2	0|0|0|0	0	0.5	1	0.5	1	0.5	-1.49	3	0.12	0|2	2	1	869	ADA22_HUMAN	0.000523012552301255|0.000653044259212598	0.000588028	15.6364	NA	HeLa	0	3
ARF6	WT	NP_001273102.1	C2CD5	9847	0|4	141.421	4	2	2.17563e-05	2	0|0|0|0	0	0.5	1	0.5	1	0.5	-1.49	3	0.12	0|4	4	2	1053	C2CD5_HUMAN	0.000523012552301255|0.000653044259212598	0.000588028	15.6364	NA	HeLa	0	3
ARF6	WT	NP_056020.2	ATP11A	23250	0|4	141.421	4	2	2.02023e-05	2	0|0|0|0	0	0.5	1	0.5	1	0.5	-1.49	3	0.12	0|3	3	1.5	1134	AT11A_HUMAN	0.000523012552301255|0.000653044259212598	0.000588028	15.6364	NA	HeLa	0	3
ARF6	WT	NP_009200.2	STXBP3	6814	1|3	70.7107	4	2	3.86983e-05	2	0|0|0|0	0	0.5	0.99	0.5	0.99	0.5	1.01	3	0.14	1|2	3	1.5	592	STXB3_HUMAN	0.000545440111285735|0.000628440986977391	0.000586941	9.99939	NA	HeLa	0	3
ARF6	WT	NP_001158502.1	TMEM41B	440026	2|2	0	4	2	0.000180389	2	0|1|0|0	0.25	0.5	0.5	0.5	0.5	0.5	0	2.4	0.06	1|1	2	1	127	TM41B_HUMAN	0.000567867670270215|0.000603837714742184	0.000585853	4.34148	NA	HeLa	0	3
ARF6	WT	NP_001020095.1	EXOC1	55763	2|2	0	4	2	2.56257e-05	2	1|0|0|0	0.25	0.5	0.5	0.5	0.5	0.5	0	2.4	0.06	1|1	2	1	894	EXOC1_HUMAN	0.000567867670270215|0.000603837714742184	0.000585853	4.34148	NA	HeLa	0	3
ARF6	WT	NP_001078868.1	RELL1	768211	3|1	70.7107	4	2	8.45366e-05	2	0|0|0|0	0	0.5	0.99	0.5	0.99	0.5	1.01	3	0.14	2|1	3	1.5	271	RELL1_HUMAN	0.000590295229254696|0.000579234442506977	0.000584765	1.33749	NA	HeLa	0	3
ARF6	WT	NP_000296.2	PON2	5445	3|1	70.7107	4	2	6.47158e-05	2	0|0|0|0	0	0.5	0.99	0.5	0.99	0.5	1.01	3	0.14	2|1	3	1.5	354	PON2_HUMAN	0.000590295229254696|0.000579234442506977	0.000584765	1.33749	NA	HeLa	0	3
ARF6	WT	NP_001130029.1	GPR107	57720	3|1	70.7107	4	2	3.81823e-05	2	0|0|0|0	0	0.5	0.99	0.5	0.99	0.5	1.01	3	0.14	1|1	2	1	600	GP107_HUMAN	0.000590295229254696|0.000579234442506977	0.000584765	1.33749	NA	HeLa	0	3
ARF6	WT	XP_016882044.1	CBARP	255057	3|1	70.7107	4	2	2.77018e-05	2	0|0|0|0	0	0.5	0.99	0.5	0.99	0.5	1.01	3	0.14	2|1	3	1.5	827	CBARP_HUMAN	0.000590295229254696|0.000579234442506977	0.000584765	1.33749	NA	HeLa	0	3
ARF4	WT	NP_002515.1	NRAS	4893	0|3	141.421	3	1.5	9.41089e-05	2	0|0|0|0	0	0.5	0.99	0.5	0.99	0.5	-1.49	2.5	0.14	0|3	3	1.5	189	RASN_HUMAN	0.000528262017960909|0.000641262414840351	0.000584762	13.6642	NA	HeLa	0	2.5
ARF4	WT	NP_001006618.1	MAPKAP1	79109	0|3	141.421	3	1.5	3.40739e-05	2	0|0|0|0	0	0.5	0.99	0.5	0.99	0.5	-1.49	2.5	0.14	0|1	1	0.5	522	SIN1_HUMAN	0.000528262017960909|0.000641262414840351	0.000584762	13.6642	NA	HeLa	3	0.625
ARF4	WT	NP_056272.2	ZDHHC5	25921	0|3	141.421	3	1.5	2.48764e-05	2	0|0|0|0	0	0.5	0.99	0.5	0.99	0.5	-1.49	2.5	0.14	0|2	2	1	715	ZDHC5_HUMAN	0.000528262017960909|0.000641262414840351	0.000584762	13.6642	NA	HeLa	4	0.5
ARF4	WT	NP_001002021.2	PFKL	5211	0|3	141.421	3	1.5	2.14296e-05	2	0|0|0|0	0	0.5	0.99	0.5	0.99	0.5	-1.49	2.5	0.14	0|2	2	1	830	PFKAL_HUMAN	0.000528262017960909|0.000641262414840351	0.000584762	13.6642	NA	HeLa	4.5	0.454545
ARF6	WT	NP_612472.1	TLCD1	116238	4|0	141.421	4	2	9.27506e-05	2	0|0|0|0	0	0.5	1	0.5	1	0.5	-1.49	3	0.12	1|0	1	0.5	247	TLCD1_HUMAN	0.000612722788239176|0.000554631170271769	0.000583677	7.03762	NA	HeLa	0	3
ARF6	WT	NP_775930.2	RPUSD3	285367	4|0	141.421	4	2	6.5269e-05	2	0|0|0|0	0	0.5	1	0.5	1	0.5	-1.49	3	0.12	2|0	2	1	351	RUSD3_HUMAN	0.000612722788239176|0.000554631170271769	0.000583677	7.03762	NA	HeLa	0	3
ARF6	WT	NP_068373.1	FADS3	3995	4|0	141.421	4	2	5.14818e-05	2	0|0|0|0	0	0.5	1	0.5	1	0.5	-1.49	3	0.12	2|0	2	1	445	FADS3_HUMAN	0.000612722788239176|0.000554631170271769	0.000583677	7.03762	NA	HeLa	0	3
ARF6	WT	NP_055422.1	UBXN4	23190	4|0	141.421	4	2	4.50973e-05	2	0|0|0|0	0	0.5	1	0.5	1	0.5	-1.49	3	0.12	3|0	3	1.5	508	UBXN4_HUMAN	0.000612722788239176|0.000554631170271769	0.000583677	7.03762	NA	HeLa	0	3
ARF6	WT	NP_002260.2	KPNA5	3841	4|0	141.421	4	2	4.25035e-05	2	0|0|0|0	0	0.5	1	0.5	1	0.5	-1.49	3	0.12	2|0	2	1	539	IMA6_HUMAN	0.000612722788239176|0.000554631170271769	0.000583677	7.03762	NA	HeLa	0	3
ARF6	WT	NP_006779.1	RALBP1	10928	4|0	141.421	4	2	3.49762e-05	2	0|0|0|0	0	0.5	1	0.5	1	0.5	-1.49	3	0.12	2|0	2	1	655	RBP1_HUMAN	0.000612722788239176|0.000554631170271769	0.000583677	7.03762	NA	HeLa	0	3
ARF6	WT	NP_008864.4	SLC5A3	6526	4|0	141.421	4	2	3.19073e-05	2	0|0|0|0	0	0.5	1	0.5	1	0.5	-1.49	3	0.12	2|0	2	1	718	SC5A3_HUMAN	0.000612722788239176|0.000554631170271769	0.000583677	7.03762	NA	HeLa	0	3
ARF6	WT	NP_002204.2	ITGB5	3693	4|0	141.421	4	2	2.86726e-05	2	0|0|0|0	0	0.5	1	0.5	1	0.5	-1.49	3	0.12	2|0	2	1	799	ITB5_HUMAN	0.000612722788239176|0.000554631170271769	0.000583677	7.03762	NA	HeLa	0	3
ARF6	WT	NP_115543.3	SNX29	92017	4|0	141.421	4	2	2.81789e-05	2	0|0|0|0	0	0.5	1	0.5	1	0.5	-1.49	3	0.12	2|0	2	1	813	SNX29_HUMAN	0.000612722788239176|0.000554631170271769	0.000583677	7.03762	NA	HeLa	0	3
ARF6	WT	NP_001035959.1	SLC12A6	9990	4|0	141.421	4	2	2.09985e-05	2	0|0|0|0	0	0.5	1	0.5	1	0.5	-1.49	3	0.12	3|0	3	1.5	1091	S12A6_HUMAN	0.000612722788239176|0.000554631170271769	0.000583677	7.03762	NA	HeLa	0	3
ARF6	WT	NP_115941.2	DAB2IP	153090	4|0	141.421	4	2	2.0238e-05	2	0|0|0|0	0	0.5	1	0.5	1	0.5	-1.49	3	0.12	3|0	3	1.5	1132	DAB2P_HUMAN	0.000612722788239176|0.000554631170271769	0.000583677	7.03762	NA	HeLa	0	3
ARF6	WT	NP_001099001.1	FAM135A	57579	4|0	141.421	4	2	1.73688e-05	2	0|0|0|0	0	0.5	1	0.5	1	0.5	-1.49	3	0.12	2|0	2	1	1319	F135A_HUMAN	0.000612722788239176|0.000554631170271769	0.000583677	7.03762	NA	HeLa	0	3
ARF6	WT	NP_065076.2	RALGAPA2	57186	4|0	141.421	4	2	1.22314e-05	2	0|0|0|0	0	0.5	1	0.5	1	0.5	-1.49	3	0.12	2|0	2	1	1873	RGPA2_HUMAN	0.000612722788239176|0.000554631170271769	0.000583677	7.03762	NA	HeLa	0	3
ARF6	WT	NP_001269972.1	RALGAPA1	253959	4|0	141.421	4	2	1.11808e-05	2	0|0|0|0	0	0.5	1	0.5	1	0.5	-1.49	3	0.12	1|0	1	0.5	2049	RGPA1_HUMAN	0.000612722788239176|0.000554631170271769	0.000583677	7.03762	NA	HeLa	2	1
ARF4	WT	NP_001011546.1	DSTN	11034	3|0	141.421	3	1.5	0.00012018	2	0|0|0|0	0	0.5	0.99	0.5	0.99	0.5	-1.49	2.5	0.14	2|0	2	1	148	DEST_HUMAN	0.000597322791441572|0.000565930956423316	0.000581627	3.81643	NA	HeLa	0	2.5
ARF4	WT	NP_001308899.1	MRPS11	64963	3|0	141.421	3	1.5	9.21585e-05	2	0|0|0|0	0	0.5	0.99	0.5	0.99	0.5	-1.49	2.5	0.14	2|0	2	1	193	RT11_HUMAN	0.000597322791441572|0.000565930956423316	0.000581627	3.81643	contaminant	HeLa	0	2.5
ARF4	WT	NP_000389.1	CYB5R3	1727	3|0	141.421	3	1.5	5.90917e-05	2	0|0|0|0	0	0.5	0.99	0.5	0.99	0.5	-1.49	2.5	0.14	2|0	2	1	301	NB5R3_HUMAN	0.000597322791441572|0.000565930956423316	0.000581627	3.81643	NA	HeLa	0	2.5
ARF4	WT	NP_620140.1	GINM1	116254	3|0	141.421	3	1.5	5.38988e-05	2	0|0|0|0	0	0.5	0.99	0.5	0.99	0.5	-1.49	2.5	0.14	2|0	2	1	330	GINM1_HUMAN	0.000597322791441572|0.000565930956423316	0.000581627	3.81643	NA	HeLa	0	2.5
ARF4	WT	NP_001273438.1	SLC35B2	347734	3|0	141.421	3	1.5	4.16548e-05	2	0|0|0|0	0	0.5	0.99	0.5	0.99	0.5	-1.49	2.5	0.14	2|0	2	1	427	S35B2_HUMAN	0.000597322791441572|0.000565930956423316	0.000581627	3.81643	NA	HeLa	0	2.5
ARF4	WT	NP_036250.2	NOCT	25819	3|0	141.421	3	1.5	4.12682e-05	2	0|0|0|0	0	0.5	0.99	0.5	0.99	0.5	-1.49	2.5	0.14	1|0	1	0.5	431	NOCT_HUMAN	0.000597322791441572|0.000565930956423316	0.000581627	3.81643	NA	HeLa	0	2.5
ARF4	WT	NP_068373.1	FADS3	3995	3|0	141.421	3	1.5	3.99699e-05	2	0|0|0|0	0	0.5	0.99	0.5	0.99	0.5	-1.49	2.5	0.14	2|0	2	1	445	FADS3_HUMAN	0.000597322791441572|0.000565930956423316	0.000581627	3.81643	NA	HeLa	0	2.5
ARF4	WT	NP_006336.3	SLC30A9	10463	3|0	141.421	3	1.5	3.13144e-05	2	0|0|0|0	0	0.5	0.99	0.5	0.99	0.5	-1.49	2.5	0.14	1|0	1	0.5	568	ZNT9_HUMAN	0.000597322791441572|0.000565930956423316	0.000581627	3.81643	NA	HeLa	0	2.5
ARF4	WT	NP_001171866.1	EPB41L5	57669	3|0	141.421	3	1.5	2.58902e-05	2	0|0|0|0	0	0.5	0.99	0.5	0.99	0.5	-1.49	2.5	0.14	1|0	1	0.5	687	E41L5_HUMAN	0.000597322791441572|0.000565930956423316	0.000581627	3.81643	NA	HeLa	4.5	0.454545
ARF4	WT	NP_000103.2	SLC26A2	1836	3|0	141.421	3	1.5	2.40685e-05	2	0|0|0|0	0	0.5	0.99	0.5	0.99	0.5	-1.49	2.5	0.14	2|0	2	1	739	S26A2_HUMAN	0.000597322791441572|0.000565930956423316	0.000581627	3.81643	NA	HeLa	3	0.625
ARF4	WT	NP_060710.3	KIRREL1	55243	3|0	141.421	3	1.5	2.34962e-05	2	0|0|0|0	0	0.5	0.99	0.5	0.99	0.5	-1.49	2.5	0.14	2|0	2	1	757	KIRR1_HUMAN	0.000597322791441572|0.000565930956423316	0.000581627	3.81643	NA	HeLa	3	0.625
ARF4	WT	NP_001139325.1	WFS1	7466	3|0	141.421	3	1.5	1.99849e-05	2	0|0|0|0	0	0.5	0.99	0.5	0.99	0.5	-1.49	2.5	0.14	3|0	3	1.5	890	WFS1_HUMAN	0.000597322791441572|0.000565930956423316	0.000581627	3.81643	NA	HeLa	0	2.5
ARF4	WT	NP_997254.3	SKIDA1	387640	3|0	141.421	3	1.5	1.95888e-05	2	0|0|0|0	0	0.5	0.99	0.5	0.99	0.5	-1.49	2.5	0.14	2|0	2	1	908	SKDA1_HUMAN	0.000597322791441572|0.000565930956423316	0.000581627	3.81643	NA	HeLa	0	2.5
ARF4	WT	NP_000079.2	COL1A1	1277	3|0	141.421	3	1.5	1.21493e-05	2	0|0|0|0	0	0.5	0.99	0.5	0.99	0.5	-1.49	2.5	0.14	2|0	2	1	1464	CO1A1_HUMAN	0.000597322791441572|0.000565930956423316	0.000581627	3.81643	NA	HeLa	0	2.5
ARF4	WT	NP_055889.2	KIF1B	23095	3|0	141.421	3	1.5	1.00489e-05	2	0|0|0|0	0	0.5	0.99	0.5	0.99	0.5	-1.49	2.5	0.14	3|0	3	1.5	1770	KIF1B_HUMAN	0.000597322791441572|0.000565930956423316	0.000581627	3.81643	NA	HeLa	0	2.5
ARF4	WT	NP_001295248.1	CHD9	80205	3|0	141.421	3	1.5	6.13966e-06	2	0|0|0|0	0	0.5	0.99	0.5	0.99	0.5	-1.49	2.5	0.14	1|0	1	0.5	2897	CHD9_HUMAN	0.000597322791441572|0.000565930956423316	0.000581627	3.81643	NA	HeLa	0	2.5
ARF4	WT	NP_065928.2	DNAH2	146754	3|0	141.421	3	1.5	4.01775e-06	2	0|0|0|0	0	0.5	0.99	0.5	0.99	0.5	-1.49	2.5	0.14	2|0	2	1	4427	DYH2_HUMAN	0.000597322791441572|0.000565930956423316	0.000581627	3.81643	NA	HeLa	0	2.5
ARF6	WT	NP_001230665.1	LAMTOR3	8649	0|3	141.421	3	1.5	0.000146855	2	0|0|0|0	0	0.5	0.99	0.5	0.99	0.5	-1.49	2.5	0.14	0|2	2	1	117	LTOR3_HUMAN	0.000523012552301255|0.000628440986977391	0.000575727	12.9487	NA	HeLa	0	2.5
ARF6	WT	NP_001185838.1	ATP6V1F	9296	0|3	141.421	3	1.5	0.000116885	2	0|0|0|0	0	0.5	0.99	0.5	0.99	0.5	-1.49	2.5	0.14	0|1	1	0.5	147	VATF_HUMAN	0.000523012552301255|0.000628440986977391	0.000575727	12.9487	NA	HeLa	0	2.5
ARF6	WT	NP_001129134.1	RAB29	8934	0|3	141.421	3	1.5	8.46407e-05	2	0|0|0|0	0	0.5	0.99	0.5	0.99	0.5	-1.49	2.5	0.14	0|2	2	1	203	RAB7L_HUMAN	0.000523012552301255|0.000628440986977391	0.000575727	12.9487	NA	HeLa	0	2.5
ARF6	WT	NP_001034581.1	FHL2	2274	0|3	141.421	3	1.5	6.15844e-05	2	0|0|0|0	0	0.5	0.99	0.5	0.99	0.5	-1.49	2.5	0.14	0|2	2	1	279	FHL2_HUMAN	0.000523012552301255|0.000628440986977391	0.000575727	12.9487	NA	HeLa	0	2.5
ARF6	WT	NP_003375.1	VRK1	7443	0|3	141.421	3	1.5	4.3389e-05	2	0|0|0|0	0	0.5	0.99	0.5	0.99	0.5	-1.49	2.5	0.14	0|2	2	1	396	VRK1_HUMAN	0.000523012552301255|0.000628440986977391	0.000575727	12.9487	NA	HeLa	0	2.5
ARF6	WT	NP_060244.2	CDKAL1	54901	0|3	141.421	3	1.5	2.96754e-05	2	0|0|0|0	0	0.5	0.99	0.5	0.99	0.5	-1.49	2.5	0.14	0|2	2	1	579	CDKAL_HUMAN	0.000523012552301255|0.000628440986977391	0.000575727	12.9487	NA	HeLa	0	2.5
ARF6	WT	NP_001025178.1	AP1G1	164	0|3	141.421	3	1.5	2.08267e-05	2	0|0|0|0	0	0.5	0.99	0.5	0.99	0.5	-1.49	2.5	0.14	0|2	2	1	825	AP1G1_HUMAN	0.000523012552301255|0.000628440986977391	0.000575727	12.9487	NA	HeLa	0	2.5
ARF6	WT	NP_036365.1	RAB3GAP1	22930	0|3	141.421	3	1.5	1.75148e-05	2	0|0|0|0	0	0.5	0.99	0.5	0.99	0.5	-1.49	2.5	0.14	0|2	2	1	981	RB3GP_HUMAN	0.000523012552301255|0.000628440986977391	0.000575727	12.9487	NA	HeLa	0	2.5
ARF6	WT	NP_002217.3	JAG2	3714	0|3	141.421	3	1.5	1.38789e-05	2	0|0|0|0	0	0.5	0.99	0.5	0.99	0.5	-1.49	2.5	0.14	0|1	1	0.5	1238	JAG2_HUMAN	0.000523012552301255|0.000628440986977391	0.000575727	12.9487	NA	HeLa	0	2.5
ARF6	WT	NP_001077422.1	THADA	63892	0|3	141.421	3	1.5	8.79778e-06	2	0|0|0|0	0	0.5	0.99	0.5	0.99	0.5	-1.49	2.5	0.14	0|2	2	1	1953	THADA_HUMAN	0.000523012552301255|0.000628440986977391	0.000575727	12.9487	NA	HeLa	0	2.5
ARF6	WT	NP_001011546.1	DSTN	11034	3|0	141.421	3	1.5	0.000116095	2	0|0|0|0	0	0.5	0.99	0.5	0.99	0.5	-1.49	2.5	0.14	2|0	2	1	148	DEST_HUMAN	0.000590295229254696|0.000554631170271769	0.000572463	4.40523	NA	HeLa	0	2.5
ARF6	WT	NP_001005499.1	OR6C70	390327	3|0	141.421	3	1.5	5.50707e-05	2	0|0|0|0	0	0.5	0.99	0.5	0.99	0.5	-1.49	2.5	0.14	2|0	2	1	312	O6C70_HUMAN	0.000590295229254696|0.000554631170271769	0.000572463	4.40523	NA	HeLa	0	2.5
ARF6	WT	NP_001001433.1	STX16	8675	3|0	141.421	3	1.5	5.28679e-05	2	0|0|0|0	0	0.5	0.99	0.5	0.99	0.5	-1.49	2.5	0.14	2|0	2	1	325	STX16_HUMAN	0.000590295229254696|0.000554631170271769	0.000572463	4.40523	NA	HeLa	0	2.5
ARF6	WT	NP_001263990.1	MFF	56947	3|0	141.421	3	1.5	5.02399e-05	2	0|0|0|0	0	0.5	0.99	0.5	0.99	0.5	-1.49	2.5	0.14	2|0	2	1	342	MFF_HUMAN	0.000590295229254696|0.000554631170271769	0.000572463	4.40523	NA	HeLa	0	2.5
ARF6	WT	NP_001307413.1	TRABD	80305	3|0	141.421	3	1.5	4.52159e-05	2	0|0|0|0	0	0.5	0.99	0.5	0.99	0.5	-1.49	2.5	0.14	3|0	3	1.5	380	TRABD_HUMAN	0.000590295229254696|0.000554631170271769	0.000572463	4.40523	NA	HeLa	0	2.5
ARF6	WT	NP_006364.2	VAT1	10493	3|0	141.421	3	1.5	4.37202e-05	2	0|0|0|0	0	0.5	0.99	0.5	0.99	0.5	-1.49	2.5	0.14	1|0	1	0.5	393	VAT1_HUMAN	0.000590295229254696|0.000554631170271769	0.000572463	4.40523	NA	HeLa	0	2.5
ARF6	WT	NP_001307192.1	AP3M1	26985	3|0	141.421	3	1.5	4.11054e-05	2	0|0|0|0	0	0.5	0.99	0.5	0.99	0.5	-1.49	2.5	0.14	3|0	3	1.5	418	AP3M1_HUMAN	0.000590295229254696|0.000554631170271769	0.000572463	4.40523	NA	HeLa	2	0.833333
ARF6	WT	NP_001273438.1	SLC35B2	347734	3|0	141.421	3	1.5	4.0239e-05	2	0|0|0|0	0	0.5	0.99	0.5	0.99	0.5	-1.49	2.5	0.14	2|0	2	1	427	S35B2_HUMAN	0.000590295229254696|0.000554631170271769	0.000572463	4.40523	NA	HeLa	0	2.5
ARF6	WT	NP_000654.2	ABAT	18	3|0	141.421	3	1.5	3.43641e-05	2	0|0|0|0	0	0.5	0.99	0.5	0.99	0.5	-1.49	2.5	0.14	2|0	2	1	500	GABT_HUMAN	0.000590295229254696|0.000554631170271769	0.000572463	4.40523	NA	HeLa	0	2.5
ARF6	WT	NP_001136027.1	COQ8B	79934	3|0	141.421	3	1.5	3.41592e-05	2	0|0|0|0	0	0.5	0.99	0.5	0.99	0.5	-1.49	2.5	0.14	2|0	2	1	503	COQ8B_HUMAN	0.000590295229254696|0.000554631170271769	0.000572463	4.40523	NA	HeLa	0	2.5
ARF6	WT	NP_775734.2	CCDC149	91050	3|0	141.421	3	1.5	3.24803e-05	2	0|0|0|0	0	0.5	0.99	0.5	0.99	0.5	-1.49	2.5	0.14	1|0	1	0.5	529	CC149_HUMAN	0.000590295229254696|0.000554631170271769	0.000572463	4.40523	NA	HeLa	0	2.5
ARF6	WT	NP_001258918.1	CEP76	79959	3|0	141.421	3	1.5	2.94213e-05	2	0|0|0|0	0	0.5	0.99	0.5	0.99	0.5	-1.49	2.5	0.14	2|0	2	1	584	CEP76_HUMAN	0.000590295229254696|0.000554631170271769	0.000572463	4.40523	NA	HeLa	0	2.5
ARF6	WT	NP_001264237.1	GOLGA8O	728047	3|0	141.421	3	1.5	2.71868e-05	2	0|0|0|0	0	0.5	0.99	0.5	0.99	0.5	-1.49	2.5	0.14	2|0	2	1	632	GOG8O_HUMAN	0.000590295229254696|0.000554631170271769	0.000572463	4.40523	NA	HeLa	0	2.5
ARF6	WT	NP_005490.1	UBA2	10054	3|0	141.421	3	1.5	2.6847e-05	2	0|0|0|0	0	0.5	0.99	0.5	0.99	0.5	-1.49	2.5	0.14	1|0	1	0.5	640	SAE2_HUMAN	0.000590295229254696|0.000554631170271769	0.000572463	4.40523	NA	HeLa	0	2.5
ARF6	WT	NP_004789.1	KIF3B	9371	3|0	141.421	3	1.5	2.30014e-05	2	0|0|0|0	0	0.5	0.99	0.5	0.99	0.5	-1.49	2.5	0.14	2|0	2	1	747	KIF3B_HUMAN	0.000590295229254696|0.000554631170271769	0.000572463	4.40523	NA	HeLa	0	2.5
ARF6	WT	XP_011513547.1	DPY19L1	23333	3|0	141.421	3	1.5	2.29707e-05	2	0|0|0|0	0	0.5	0.99	0.5	0.99	0.5	-1.49	2.5	0.14	2|0	2	1	748	A0A1B0GW05_HUMAN	0.000590295229254696|0.000554631170271769	0.000572463	4.40523	NA	HeLa	0	2.5
ARF6	WT	NP_003189.2	ELOA	6924	3|0	141.421	3	1.5	2.15314e-05	2	0|0|0|0	0	0.5	0.99	0.5	0.99	0.5	-1.49	2.5	0.14	2|0	2	1	798	ELOA1_HUMAN	0.000590295229254696|0.000554631170271769	0.000572463	4.40523	NA	HeLa	0	2.5
ARF6	WT	NP_001002021.2	PFKL	5211	3|0	141.421	3	1.5	2.07013e-05	2	0|0|0|0	0	0.5	0.99	0.5	0.99	0.5	-1.49	2.5	0.14	1|0	1	0.5	830	PFKAL_HUMAN	0.000590295229254696|0.000554631170271769	0.000572463	4.40523	NA	HeLa	4.5	0.454545
ARF6	WT	NP_060549.4	SRBD1	55133	3|0	141.421	3	1.5	1.72684e-05	2	0|0|0|0	0	0.5	0.99	0.5	0.99	0.5	-1.49	2.5	0.14	1|0	1	0.5	995	SRBD1_HUMAN	0.000590295229254696|0.000554631170271769	0.000572463	4.40523	NA	HeLa	0	2.5
ARF6	WT	NP_001185928.1	SEMA6D	80031	3|0	141.421	3	1.5	1.69951e-05	2	0|0|0|0	0	0.5	0.99	0.5	0.99	0.5	-1.49	2.5	0.14	2|0	2	1	1011	SEM6D_HUMAN	0.000590295229254696|0.000554631170271769	0.000572463	4.40523	NA	HeLa	0	2.5
ARF6	WT	NP_001278831.1	LRP5	4041	3|0	141.421	3	1.5	1.66171e-05	2	0|0|0|0	0	0.5	0.99	0.5	0.99	0.5	-1.49	2.5	0.14	1|0	1	0.5	1034	LRP5_HUMAN	0.000590295229254696|0.000554631170271769	0.000572463	4.40523	NA	HeLa	0	2.5
ARF6	WT	NP_004131.3	LLGL1	3996	3|0	141.421	3	1.5	1.61485e-05	2	0|0|0|0	0	0.5	0.99	0.5	0.99	0.5	-1.49	2.5	0.14	2|0	2	1	1064	L2GL1_HUMAN	0.000590295229254696|0.000554631170271769	0.000572463	4.40523	NA	HeLa	8	0.277778
ARF6	WT	NP_001338225.1	ABCC8	6833	3|0	141.421	3	1.5	1.08678e-05	2	0|0|0|0	0	0.5	0.99	0.5	0.99	0.5	-1.49	2.5	0.14	2|0	2	1	1581	A0A2R8Y5D8_HUMAN	0.000590295229254696|0.000554631170271769	0.000572463	4.40523	NA	HeLa	0	2.5
ARF6	WT	NP_001336991.1	TANC1	85461	3|0	141.421	3	1.5	1.03506e-05	2	0|0|0|0	0	0.5	0.99	0.5	0.99	0.5	-1.49	2.5	0.14	1|0	1	0.5	1660	TANC1_HUMAN	0.000590295229254696|0.000554631170271769	0.000572463	4.40523	NA	HeLa	0	2.5
ARF6	WT	NP_115618.3	PLXNA1	5361	3|0	141.421	3	1.5	9.06227e-06	2	0|0|0|0	0	0.5	0.99	0.5	0.99	0.5	-1.49	2.5	0.14	2|0	2	1	1896	PLXA1_HUMAN	0.000590295229254696|0.000554631170271769	0.000572463	4.40523	NA	HeLa	0	2.5
ARF6	WT	NP_001034230.1	TRIOBP	11078	3|0	141.421	3	1.5	7.26514e-06	2	0|0|0|0	0	0.5	0.99	0.5	0.99	0.5	-1.49	2.5	0.14	3|0	3	1.5	2365	TARA_HUMAN	0.000590295229254696|0.000554631170271769	0.000572463	4.40523	NA	HeLa	6.5	0.333333
SAR1A	WT	NP_004090.4	STOM	2040	16|23	25.3833	39	19.5	0.000852031	2	9|6|0|1	4	0.49	0.98	0.49	0.98	0.49	-4.88	4.1	0.17	5|5	10	5	288	STOM_HUMAN	0.00126213882837277|0.00132063874674285	0.00129139	3.20319	NA	HeLa	0	20.5
SAR1A	WT	NP_001035526.1	YARS2	51067	5|22	89.0431	27	13.5	0.000356146	2	8|6|0|0	3.5	0.49	0.99	0.49	0.99	0.49	-18.6	3.22222	0.17	3|8	11	5.5	477	SYYM_HUMAN	0.000926127587269429|0.00129265654342416	0.00110939	23.3619	NA	HeLa	4.5	2.63636
ARF4	WT	NP_065779.1	ESYT2	57488	28|17	34.5697	45	22.5	0.000298767	2	11|8|0|7	6.5	0.49	0.98	0.49	0.98	0.49	-10.25	3.13333	0.18	15|12	27	13.5	893	ESYT2_HUMAN	0.00117282923711376|0.000992809220786514	0.00108282	11.7557	NA	HeLa	8	2.61111
ARF4	WT	NP_001036041.1	RRBP1	6238	26|15	37.9423	41	20.5	0.000248806	2	5|10|0|7	5.5	0.49	0.99	0.49	0.99	0.49	-9.56	3.30769	0.17	16|10	26	13	977	RRBP1_HUMAN	0.00112678872145999|0.000942588248508491	0.00103469	12.5883	NA	HeLa	0	21.5
SAR1A	WT	NP_006787.2	AFG3L2	10939	6|13	52.1026	19	9.5	0.000149996	2	2|2|1|5	2.5	0.49	0.98	0.49	0.98	0.49	-4.76	3	0.17	5|9	14	7	797	AFG32_HUMAN	0.000956674063733369|0.00104081671355596	0.000998745	5.95726	NA	HeLa	0	10.5
SAR1A	WT	NP_000988.1	RPL37	6167	0|10	141.421	10	5	0.000648651	2	2|0|0|0	0.5	0.49	0.99	0.49	0.99	0.49	-4.29	4	0.17	0|2	2	1	97	RL37_HUMAN	0.000773395204949729|0.000956870103599892	0.000865133	14.9961	contaminant	HeLa	0	6
SAR1A	WT	NP_996994.1	RNF216	54476	5|1	94.2809	6	3	4.09009e-05	2	1|0|0|0	0.25	0.49	0.98	0.49	0.98	0.49	-1.32	3.2	0.17	3|1	4	2	923	RN216_HUMAN	0.000926127587269429|0.000705030273731689	0.000815579	19.1691	NA	HeLa	0	4
ARF1	WT	NP_001229766.1	AP2A2	161	16|0	141.421	16	8	0.000108515	2	4|5|0|0	2.25	0.49	0.99	0.49	0.99	0.49	-19.63	2.76923	0.17	7|0	7	3.5	940	AP2A2_HUMAN	0.000951716697834338|0.000627352572145546	0.000789535	29.05	NA	HeLa	0	9
ARF1	WT	NP_000180.2	HK2	3099	8|0	141.421	8	4	5.56182e-05	2	1|2|0|0	0.75	0.49	0.98	0.49	0.98	0.49	-6.73	2.85714	0.18	4|0	4	2	917	HXK2_HUMAN	0.000756599505570734|0.000627352572145546	0.000691976	13.2073	NA	HeLa	0	5
ARF1	WT	NP_001009931.1	HRNR	388697	0|5	141.421	5	2.5	1.11846e-05	2	0|1|0|0	0.25	0.49	0.98	0.49	0.98	0.49	-2.93	2.8	0.17	0|3	3	1.5	2850	HORN_HUMAN	0.000561482313307131|0.000768078719063643	0.000664781	21.975	contaminant	HeLa	2.5	1
ARF4	WT	NP_001305438.1	ACSL4	2182	10|0	141.421	10	5	8.33877e-05	2	2|0|0|0	0.5	0.49	0.99	0.49	0.99	0.49	-4.29	4	0.17	1|0	1	0.5	711	ACSL4_HUMAN	0.000758464596229785|0.000565930956423316	0.000662198	20.5591	NA	HeLa	0	6
ARF1	WT	NP_001276103.1	VPS52	6293	5|0	141.421	5	2.5	4.85918e-05	2	1|0|0|0	0.25	0.49	0.98	0.49	0.98	0.49	-2.93	2.8	0.17	3|0	3	1.5	656	B4DS44_HUMAN	0.000683430558471883|0.000627352572145546	0.000655392	6.0503	NA	HeLa	0	3.5
ARF6	WT	NP_001269119.1	ZC3HC1	51530	0|5	141.421	5	2.5	5.95359e-05	2	0|1|0|0	0.25	0.49	0.98	0.49	0.98	0.49	-2.93	2.8	0.17	0|5	5	2.5	481	NIPA_HUMAN	0.000523012552301255|0.000677647531447806	0.00060033	18.2139	NA	HeLa	0	3.5
ARF6	WT	NP_001164006.1	ATAD3A	55210	41|29	24.2437	70	35	0.000684155	2	18|12|5|12	11.75	0.48	0.95	0.48	0.95	0.48	-12.62	2.82353	0.24	18|12	30	15	586	ATD3A_HUMAN	0.00144254247066494|0.00126812606509278	0.00135533	9.09968	NA	HeLa	6.5	4.8
ARF4	WT	NP_055426.1	MDN1	23195	34|23	27.2918	57	28.5	6.03905e-05	2	12|12|0|0	6	0.48	0.97	0.48	0.97	0.48	-10.65	4.21429	0.18	19|15	34	17	5596	MDN1_HUMAN	0.00131095078407509|0.00114347213762058	0.00122721	9.64995	NA	HeLa	0	29.5
SAR1A	WT	NP_057025.2	ATP6V1H	51606	4|11	65.9966	15	7.5	0.000195401	2	4|2|0|0	1.5	0.48	0.96	0.48	0.96	0.48	-5.82	3.4	0.18	3|4	7	3.5	483	VATH_HUMAN	0.000895581110805489|0.000984852306918582	0.000940217	6.7138	NA	HeLa	2	2.83333
SAR1A	WT	NP_060592.2	DARS2	55157	5|9	40.4061	14	7	0.000136569	2	3|2|0|0	1.25	0.48	0.91	0.48	0.91	0.48	-2.71	3.55556	0.18	3|7	10	5	645	SYDM_HUMAN	0.000926127587269429|0.000928887900281203	0.000927508	0.210439	NA	HeLa	0	8
ARF4	WT	NP_055318.2	UTP20	27340	21|8	63.3958	29	14.5	6.17368e-05	2	7|7|0|0	3.5	0.48	0.95	0.48	0.95	0.48	-14.12	3.44444	0.24	7|7	14	7	2785	UTP20_HUMAN	0.00101168743232555|0.00076681484553541	0.000889251	19.4716	NA	HeLa	0	15.5
SAR1A	WT	NP_001156506.1	RPTOR	57521	4|5	15.7135	9	4.5	4.81115e-05	2	2|1|0|0	0.75	0.48	0.63	0.48	0.63	0.48	-0.7	3.14286	0.18	1|1	2	1	1177	RPTOR_HUMAN	0.000895581110805489|0.000816959087006446	0.00085627	6.4926	NA	HeLa	0	5.5
SAR1A	WT	NP_001304765.1	PCGF3	10336	2|1	47.1405	3	1.5	7.7999e-05	2	0|0|0|0	0	0.48	0.95	0.48	0.95	0.48	1.01	2.5	0.18	1|1	2	1	242	PCGF3_HUMAN	0.000834488157877609|0.000705030273731689	0.000769759	11.8921	NA	HeLa	0	2.5
SAR1A	WT	NP_064632.2	COQ8A	56997	2|1	47.1405	3	1.5	2.91743e-05	2	0|0|0|0	0	0.48	0.95	0.48	0.95	0.48	1.01	2.5	0.18	1|1	2	1	647	COQ8A_HUMAN	0.000834488157877609|0.000705030273731689	0.000769759	11.8921	NA	HeLa	0	2.5
SAR1A	WT	NP_001988.1	FAU	2197	1|2	47.1405	3	1.5	0.000141923	2	0|0|0|0	0	0.48	0.95	0.48	0.95	0.48	1.01	2.5	0.18	1|1	2	1	133	UBIM_HUMAN	0.000803941681413669|0.000733012477050378	0.000768477	6.52648	NA	HeLa	0	2.5
SAR1A	WT	NP_001317432.1	PRPSAP1	5635	1|2	47.1405	3	1.5	6.69353e-05	2	0|0|0|0	0	0.48	0.95	0.48	0.95	0.48	1.01	2.5	0.18	1|2	3	1.5	282	B4DP31_HUMAN	0.000803941681413669|0.000733012477050378	0.000768477	6.52648	NA	HeLa	0	2.5
SAR1A	WT	NP_775930.2	RPUSD3	285367	1|2	47.1405	3	1.5	5.37771e-05	2	0|0|0|0	0	0.48	0.95	0.48	0.95	0.48	1.01	2.5	0.18	1|2	3	1.5	351	RUSD3_HUMAN	0.000803941681413669|0.000733012477050378	0.000768477	6.52648	NA	HeLa	0	2.5
SAR1A	WT	NP_001107000.1	METTL15	196074	1|2	47.1405	3	1.5	4.63778e-05	2	0|0|0|0	0	0.48	0.95	0.48	0.95	0.48	1.01	2.5	0.18	1|1	2	1	407	MET15_HUMAN	0.000803941681413669|0.000733012477050378	0.000768477	6.52648	NA	HeLa	0	2.5
SAR1A	WT	NP_001229956.1	AKT2	208	1|2	47.1405	3	1.5	4.50495e-05	2	0|0|0|0	0	0.48	0.95	0.48	0.95	0.48	1.01	2.5	0.18	1|1	2	1	419	B4DG79_HUMAN	0.000803941681413669|0.000733012477050378	0.000768477	6.52648	NA	HeLa	2	0.833333
SAR1A	WT	NP_001159574.1	NDUFV1	4723	1|2	47.1405	3	1.5	4.14852e-05	2	0|0|0|0	0	0.48	0.95	0.48	0.95	0.48	1.01	2.5	0.18	1|1	2	1	455	NDUV1_HUMAN	0.000803941681413669|0.000733012477050378	0.000768477	6.52648	NA	HeLa	0	2.5
SAR1A	WT	NP_001026866.1	PLD3	23646	1|2	47.1405	3	1.5	3.85219e-05	2	0|0|0|0	0	0.48	0.95	0.48	0.95	0.48	1.01	2.5	0.18	1|1	2	1	490	PLD3_HUMAN	0.000803941681413669|0.000733012477050378	0.000768477	6.52648	NA	HeLa	0	2.5
SAR1A	WT	NP_001121903.1	SLC39A14	23516	1|2	47.1405	3	1.5	3.83654e-05	2	0|0|0|0	0	0.48	0.95	0.48	0.95	0.48	1.01	2.5	0.18	1|1	2	1	492	S39AE_HUMAN	0.000803941681413669|0.000733012477050378	0.000768477	6.52648	NA	HeLa	3	0.625
SAR1A	WT	NP_001317346.1	INTS2	57508	1|2	47.1405	3	1.5	1.57824e-05	2	0|0|0|0	0	0.48	0.95	0.48	0.95	0.48	1.01	2.5	0.18	1|1	2	1	1196	INT2_HUMAN	0.000803941681413669|0.000733012477050378	0.000768477	6.52648	NA	HeLa	0	2.5
SAR1A	WT	NP_001300971.1	KDM5B	10765	1|2	47.1405	3	1.5	1.19467e-05	2	0|0|0|0	0	0.48	0.95	0.48	0.95	0.48	1.01	2.5	0.18	1|1	2	1	1580	KDM5B_HUMAN	0.000803941681413669|0.000733012477050378	0.000768477	6.52648	NA	HeLa	0	2.5
SAR1A	WT	NP_001071639.1	RTL8C	8933	2|0	141.421	2	1	0.000111361	2	0|0|0|0	0	0.48	0.95	0.48	0.95	0.48	-1.49	2	0.18	2|0	2	1	113	RTL8C_HUMAN	0.000834488157877609|0.000677048070412999	0.000755768	14.7303	NA	HeLa	0	2
SAR1A	WT	NP_001337322.1	TMEM126B	55863	2|0	141.421	2	1	8.1186e-05	2	0|0|0|0	0	0.48	0.95	0.48	0.95	0.48	-1.49	2	0.18	2|0	2	1	155	T126B_HUMAN	0.000834488157877609|0.000677048070412999	0.000755768	14.7303	NA	HeLa	0	2
SAR1A	WT	NP_001291441.1	HSD17B7	51478	2|0	141.421	2	1	8.1186e-05	2	0|0|0|0	0	0.48	0.95	0.48	0.95	0.48	-1.49	2	0.18	2|0	2	1	155	DHB7_HUMAN	0.000834488157877609|0.000677048070412999	0.000755768	14.7303	NA	HeLa	0	2
SAR1A	WT	NP_001305437.1	FCF1	51077	2|0	141.421	2	1	6.7655e-05	2	0|0|0|0	0	0.48	0.95	0.48	0.95	0.48	-1.49	2	0.18	1|0	1	0.5	186	G3V1S4_HUMAN	0.000834488157877609|0.000677048070412999	0.000755768	14.7303	NA	HeLa	0	2
SAR1A	WT	NP_008839.2	RAC1	5879	2|0	141.421	2	1	6.55408e-05	2	0|0|0|0	0	0.48	0.95	0.48	0.95	0.48	-1.49	2	0.18	2|0	2	1	192	RAC1_HUMAN	0.000834488157877609|0.000677048070412999	0.000755768	14.7303	NA	HeLa	0	2
SAR1A	WT	NP_001304926.1	C9orf64	84267	2|0	141.421	2	1	6.29192e-05	2	0|0|0|0	0	0.48	0.95	0.48	0.95	0.48	-1.49	2	0.18	2|0	2	1	200	QSPP_HUMAN	0.000834488157877609|0.000677048070412999	0.000755768	14.7303	NA	HeLa	0	2
SAR1A	WT	NP_001012267.1	CENPP	401541	2|0	141.421	2	1	4.36939e-05	2	0|0|0|0	0	0.48	0.95	0.48	0.95	0.48	-1.49	2	0.18	1|0	1	0.5	288	CENPP_HUMAN	0.000834488157877609|0.000677048070412999	0.000755768	14.7303	NA	HeLa	0	2
SAR1A	WT	NP_001405.1	EIF2B1	1967	2|0	141.421	2	1	4.12585e-05	2	0|0|0|0	0	0.48	0.95	0.48	0.95	0.48	-1.49	2	0.18	1|0	1	0.5	305	EI2BA_HUMAN	0.000834488157877609|0.000677048070412999	0.000755768	14.7303	NA	HeLa	0	2
SAR1A	WT	NP_001291467.1	FAM98A	25940	2|0	141.421	2	1	3.89592e-05	2	0|0|0|0	0	0.48	0.95	0.48	0.95	0.48	-1.49	2	0.18	1|0	1	0.5	323	B4DT23_HUMAN	0.000834488157877609|0.000677048070412999	0.000755768	14.7303	NA	HeLa	0	2
SAR1A	WT	NP_060299.4	HDHD5	27440	2|0	141.421	2	1	3.20199e-05	2	0|0|0|0	0	0.48	0.95	0.48	0.95	0.48	-1.49	2	0.18	1|0	1	0.5	393	HDHD5_HUMAN	0.000834488157877609|0.000677048070412999	0.000755768	14.7303	NA	HeLa	0	2
SAR1A	WT	XP_011521469.1	CHTF8	54921	2|0	141.421	2	1	2.4015e-05	2	0|0|0|0	0	0.48	0.95	0.48	0.95	0.48	-1.49	2	0.18	2|0	2	1	524	CTF8_HUMAN	0.000834488157877609|0.000677048070412999	0.000755768	14.7303	NA	HeLa	0	2
SAR1A	WT	NP_003380.3	CORO2A	7464	2|0	141.421	2	1	2.39692e-05	2	0|0|0|0	0	0.48	0.95	0.48	0.95	0.48	-1.49	2	0.18	2|0	2	1	525	COR2A_HUMAN	0.000834488157877609|0.000677048070412999	0.000755768	14.7303	NA	HeLa	0	2
SAR1A	WT	NP_775734.2	CCDC149	91050	2|0	141.421	2	1	2.3788e-05	2	0|0|0|0	0	0.48	0.95	0.48	0.95	0.48	-1.49	2	0.18	1|0	1	0.5	529	CC149_HUMAN	0.000834488157877609|0.000677048070412999	0.000755768	14.7303	NA	HeLa	0	2
SAR1A	WT	NP_000166.2	GPI	2821	2|0	141.421	2	1	2.25517e-05	2	0|0|0|0	0	0.48	0.95	0.48	0.95	0.48	-1.49	2	0.18	1|0	1	0.5	558	G6PI_HUMAN	0.000834488157877609|0.000677048070412999	0.000755768	14.7303	NA	HeLa	0	2
SAR1A	WT	NP_005490.1	UBA2	10054	2|0	141.421	2	1	1.96622e-05	2	0|0|0|0	0	0.48	0.95	0.48	0.95	0.48	-1.49	2	0.18	1|0	1	0.5	640	SAE2_HUMAN	0.000834488157877609|0.000677048070412999	0.000755768	14.7303	NA	HeLa	0	2
SAR1A	WT	NP_001273206.1	TUBGCP3	10426	2|0	141.421	2	1	1.40288e-05	2	0|0|0|0	0	0.48	0.95	0.48	0.95	0.48	-1.49	2	0.18	2|0	2	1	897	GCP3_HUMAN	0.000834488157877609|0.000677048070412999	0.000755768	14.7303	NA	HeLa	0	2
SAR1A	WT	NP_001164157.1	MIB2	142678	2|0	141.421	2	1	1.18047e-05	2	0|0|0|0	0	0.48	0.95	0.48	0.95	0.48	-1.49	2	0.18	1|0	1	0.5	1066	MIB2_HUMAN	0.000834488157877609|0.000677048070412999	0.000755768	14.7303	NA	HeLa	0	2
SAR1A	WT	NP_000159.3	GLI3	2737	2|0	141.421	2	1	7.96445e-06	2	0|0|0|0	0	0.48	0.95	0.48	0.95	0.48	-1.49	2	0.18	2|0	2	1	1580	GLI3_HUMAN	0.000834488157877609|0.000677048070412999	0.000755768	14.7303	NA	HeLa	3.5	0.444444
SAR1A	WT	NP_001036009.1	LTBP4	8425	2|0	141.421	2	1	7.74867e-06	2	0|0|0|0	0	0.48	0.95	0.48	0.95	0.48	-1.49	2	0.18	2|0	2	1	1624	LTBP4_HUMAN	0.000834488157877609|0.000677048070412999	0.000755768	14.7303	NA	HeLa	0	2
SAR1A	WT	NP_444278.1	MRPL53	116540	0|2	141.421	2	1	0.000112356	2	0|0|0|0	0	0.48	0.95	0.48	0.95	0.48	-1.49	2	0.18	0|1	1	0.5	112	RM53_HUMAN	0.000773395204949729|0.000733012477050378	0.000753204	3.79113	NA	HeLa	0	2
SAR1A	WT	NP_001275493.1	TMEM9	252839	0|2	141.421	2	1	6.87641e-05	2	0|0|0|0	0	0.48	0.95	0.48	0.95	0.48	-1.49	2	0.18	0|1	1	0.5	183	TMEM9_HUMAN	0.000773395204949729|0.000733012477050378	0.000753204	3.79113	NA	HeLa	0	2
SAR1A	WT	NP_001304106.1	CHCHD3	54927	0|2	141.421	2	1	5.42407e-05	2	0|0|0|0	0	0.48	0.95	0.48	0.95	0.48	-1.49	2	0.18	0|1	1	0.5	232	MIC19_HUMAN	0.000773395204949729|0.000733012477050378	0.000753204	3.79113	NA	HeLa	0	2
SAR1A	WT	NP_001239579.1	RDH11	51109	0|2	141.421	2	1	5.07413e-05	2	0|0|0|0	0	0.48	0.95	0.48	0.95	0.48	-1.49	2	0.18	0|2	2	1	248	RDH11_HUMAN	0.000773395204949729|0.000733012477050378	0.000753204	3.79113	NA	HeLa	0	2
SAR1A	WT	NP_060917.1	EMC3	55831	0|2	141.421	2	1	4.82139e-05	2	0|0|0|0	0	0.48	0.95	0.48	0.95	0.48	-1.49	2	0.18	0|1	1	0.5	261	EMC3_HUMAN	0.000773395204949729|0.000733012477050378	0.000753204	3.79113	NA	HeLa	0	2
SAR1A	WT	NP_001316795.1	PYCR3	65263	0|2	141.421	2	1	4.73077e-05	2	0|0|0|0	0	0.48	0.95	0.48	0.95	0.48	-1.49	2	0.18	0|2	2	1	266	P5CR3_HUMAN	0.000773395204949729|0.000733012477050378	0.000753204	3.79113	NA	HeLa	0	2
SAR1A	WT	NP_001307233.1	IMP4	92856	0|2	141.421	2	1	4.35427e-05	2	0|0|0|0	0	0.48	0.95	0.48	0.95	0.48	-1.49	2	0.18	0|2	2	1	289	IMP4_HUMAN	0.000773395204949729|0.000733012477050378	0.000753204	3.79113	NA	HeLa	0	2
SAR1A	WT	NP_001026881.1	ERGIC1	57222	0|2	141.421	2	1	4.33925e-05	2	0|0|0|0	0	0.48	0.95	0.48	0.95	0.48	-1.49	2	0.18	0|2	2	1	290	ERGI1_HUMAN	0.000773395204949729|0.000733012477050378	0.000753204	3.79113	NA	HeLa	0	2
SAR1A	WT	NP_001018119.1	PIR	8544	0|2	141.421	2	1	4.33925e-05	2	0|0|0|0	0	0.48	0.95	0.48	0.95	0.48	-1.49	2	0.18	0|1	1	0.5	290	PIR_HUMAN	0.000773395204949729|0.000733012477050378	0.000753204	3.79113	NA	HeLa	0	2
SAR1A	WT	NP_001327.2	CTSZ	1522	0|2	141.421	2	1	4.15308e-05	2	0|0|0|0	0	0.48	0.95	0.48	0.95	0.48	-1.49	2	0.18	0|1	1	0.5	303	CATZ_HUMAN	0.000773395204949729|0.000733012477050378	0.000753204	3.79113	NA	HeLa	0	2
SAR1A	WT	NP_008834.3	PPA2	27068	0|2	141.421	2	1	4.12585e-05	2	0|0|0|0	0	0.48	0.95	0.48	0.95	0.48	-1.49	2	0.18	0|2	2	1	305	IPYR2_HUMAN	0.000773395204949729|0.000733012477050378	0.000753204	3.79113	NA	HeLa	0	2
SAR1A	WT	NP_006773.2	ZFPL1	7542	0|2	141.421	2	1	4.0593e-05	2	0|0|0|0	0	0.48	0.95	0.48	0.95	0.48	-1.49	2	0.18	0|1	1	0.5	310	ZFPL1_HUMAN	0.000773395204949729|0.000733012477050378	0.000753204	3.79113	NA	HeLa	0	2
SAR1A	WT	NP_150093.1	PURB	5814	0|2	141.421	2	1	4.03328e-05	2	0|0|0|0	0	0.48	0.95	0.48	0.95	0.48	-1.49	2	0.18	0|2	2	1	312	PURB_HUMAN	0.000773395204949729|0.000733012477050378	0.000753204	3.79113	NA	HeLa	0	2
SAR1A	WT	NP_001123356.1	TEX264	51368	0|2	141.421	2	1	4.02039e-05	2	0|0|0|0	0	0.48	0.95	0.48	0.95	0.48	-1.49	2	0.18	0|1	1	0.5	313	TX264_HUMAN	0.000773395204949729|0.000733012477050378	0.000753204	3.79113	NA	HeLa	0	2
SAR1A	WT	NP_076424.1	DDRGK1	65992	0|2	141.421	2	1	4.00759e-05	2	0|0|0|0	0	0.48	0.95	0.48	0.95	0.48	-1.49	2	0.18	0|1	1	0.5	314	DDRGK_HUMAN	0.000773395204949729|0.000733012477050378	0.000753204	3.79113	NA	HeLa	0	2
SAR1A	WT	NP_001123882.1	ACAA1	30	0|2	141.421	2	1	3.80176e-05	2	0|0|0|0	0	0.48	0.95	0.48	0.95	0.48	-1.49	2	0.18	0|2	2	1	331	THIK_HUMAN	0.000773395204949729|0.000733012477050378	0.000753204	3.79113	NA	HeLa	0	2
SAR1A	WT	NP_004804.1	PEX16	9409	0|2	141.421	2	1	3.74519e-05	2	0|0|0|0	0	0.48	0.95	0.48	0.95	0.48	-1.49	2	0.18	0|2	2	1	336	PEX16_HUMAN	0.000773395204949729|0.000733012477050378	0.000753204	3.79113	NA	HeLa	0	2
SAR1A	WT	NP_004682.2	ATP6V0D1	9114	0|2	141.421	2	1	3.58514e-05	2	0|0|0|0	0	0.48	0.95	0.48	0.95	0.48	-1.49	2	0.18	0|2	2	1	351	VA0D1_HUMAN	0.000773395204949729|0.000733012477050378	0.000753204	3.79113	NA	HeLa	0	2
SAR1A	WT	NP_003621.1	PEX3	8504	0|2	141.421	2	1	3.37368e-05	2	0|0|0|0	0	0.48	0.95	0.48	0.95	0.48	-1.49	2	0.18	0|2	2	1	373	PEX3_HUMAN	0.000773395204949729|0.000733012477050378	0.000753204	3.79113	NA	HeLa	0	2
SAR1A	WT	NP_001307413.1	TRABD	80305	0|2	141.421	2	1	3.31154e-05	2	0|0|0|0	0	0.48	0.95	0.48	0.95	0.48	-1.49	2	0.18	0|2	2	1	380	TRABD_HUMAN	0.000773395204949729|0.000733012477050378	0.000753204	3.79113	NA	HeLa	0	2
SAR1A	WT	NP_001317999.1	CERS5	91012	0|2	141.421	2	1	3.21016e-05	2	0|0|0|0	0	0.48	0.95	0.48	0.95	0.48	-1.49	2	0.18	0|1	1	0.5	392	CERS5_HUMAN	0.000773395204949729|0.000733012477050378	0.000753204	3.79113	NA	HeLa	0	2
SAR1A	WT	NP_001035963.1	SLC35A2	7355	0|2	141.421	2	1	3.20199e-05	2	0|0|0|0	0	0.48	0.95	0.48	0.95	0.48	-1.49	2	0.18	0|2	2	1	393	S35A2_HUMAN	0.000773395204949729|0.000733012477050378	0.000753204	3.79113	NA	HeLa	0	2
SAR1A	WT	NP_001193420.1	MAVS	57506	0|2	141.421	2	1	3.15384e-05	2	0|0|0|0	0	0.48	0.95	0.48	0.95	0.48	-1.49	2	0.18	0|2	2	1	399	MAVS_HUMAN	0.000773395204949729|0.000733012477050378	0.000753204	3.79113	NA	HeLa	0	2
SAR1A	WT	NP_001274671.1	FDFT1	2222	0|2	141.421	2	1	3.01771e-05	2	0|0|0|0	0	0.48	0.95	0.48	0.95	0.48	-1.49	2	0.18	0|1	1	0.5	417	FDFT_HUMAN	0.000773395204949729|0.000733012477050378	0.000753204	3.79113	NA	HeLa	0	2
SAR1A	WT	NP_001273677.1	MRPS27	23107	0|2	141.421	2	1	2.94015e-05	2	0|0|0|0	0	0.48	0.95	0.48	0.95	0.48	-1.49	2	0.18	0|2	2	1	428	RT27_HUMAN	0.000773395204949729|0.000733012477050378	0.000753204	3.79113	contaminant	HeLa	0	2
SAR1A	WT	NP_001180442.1	SLC30A6	55676	0|2	141.421	2	1	2.51174e-05	2	0|0|0|0	0	0.48	0.95	0.48	0.95	0.48	-1.49	2	0.18	0|2	2	1	501	ZNT6_HUMAN	0.000773395204949729|0.000733012477050378	0.000753204	3.79113	NA	HeLa	0	2
SAR1A	WT	NP_005350.1	SMAD4	4089	0|2	141.421	2	1	2.27968e-05	2	0|0|0|0	0	0.48	0.95	0.48	0.95	0.48	-1.49	2	0.18	0|1	1	0.5	552	SMAD4_HUMAN	0.000773395204949729|0.000733012477050378	0.000753204	3.79113	NA	HeLa	0	2
SAR1A	WT	NP_001310948.1	PDXDC1	23042	0|2	141.421	2	1	1.59896e-05	2	0|0|0|0	0	0.48	0.95	0.48	0.95	0.48	-1.49	2	0.18	0|2	2	1	787	PDXD1_HUMAN	0.000773395204949729|0.000733012477050378	0.000753204	3.79113	NA	HeLa	0	2
SAR1A	WT	NP_114171.2	HASPIN	83903	0|2	141.421	2	1	1.57692e-05	2	0|0|0|0	0	0.48	0.95	0.48	0.95	0.48	-1.49	2	0.18	0|2	2	1	798	HASP_HUMAN	0.000773395204949729|0.000733012477050378	0.000753204	3.79113	NA	HeLa	0	2
SAR1A	WT	NP_001127870.1	VAV2	7410	0|2	141.421	2	1	1.43324e-05	2	0|0|0|0	0	0.48	0.95	0.48	0.95	0.48	-1.49	2	0.18	0|2	2	1	878	VAV2_HUMAN	0.000773395204949729|0.000733012477050378	0.000753204	3.79113	NA	HeLa	0	2
SAR1A	WT	NP_036475.3	NNT	23530	0|2	141.421	2	1	1.15873e-05	2	0|0|0|0	0	0.48	0.95	0.48	0.95	0.48	-1.49	2	0.18	0|1	1	0.5	1086	NNTM_HUMAN	0.000773395204949729|0.000733012477050378	0.000753204	3.79113	NA	HeLa	0	2
SAR1A	WT	XP_011526326.1	MYO1F	4542	0|2	141.421	2	1	1.12456e-05	2	0|0|0|0	0	0.48	0.95	0.48	0.95	0.48	-1.49	2	0.18	0|2	2	1	1119	MYO1F_HUMAN	0.000773395204949729|0.000733012477050378	0.000753204	3.79113	NA	HeLa	0	2
SAR1A	WT	NP_005637.3	TARBP1	6894	0|2	141.421	2	1	7.76301e-06	2	0|0|0|0	0	0.48	0.95	0.48	0.95	0.48	-1.49	2	0.18	0|1	1	0.5	1621	TARB1_HUMAN	0.000773395204949729|0.000733012477050378	0.000753204	3.79113	NA	HeLa	0	2
SAR1A	WT	NP_477352.3	PI4KA	5297	0|2	141.421	2	1	5.9866e-06	2	0|0|0|0	0	0.48	0.95	0.48	0.95	0.48	-1.49	2	0.18	0|1	1	0.5	2102	PI4KA_HUMAN	0.000773395204949729|0.000733012477050378	0.000753204	3.79113	NA	HeLa	2.5	0.571429
ARF1	WT	NP_003125.3	SRP14	6727	3|6	47.1405	9	4.5	0.000421891	2	2|1|0|0	0.75	0.48	0.85	0.48	0.85	0.48	-2.02	3.14286	0.18	2|3	5	2.5	136	SRP14_HUMAN	0.000634651260405982|0.000796223948447263	0.000715438	15.9691	NA	HeLa	0	5.5
ARF1	WT	P02769	ALB	280717	0|8	141.421	8	4	8.40229e-05	2	0|2|0|0	0.5	0.48	0.96	0.48	0.96	0.48	-4.29	3.33333	0.18	0|2	2	1	607		0.000561482313307131|0.000852514407214502	0.000706998	29.1077	NA	HeLa	2	1.66667
ARF4	WT	NP_001128659.1	AGFG1	3267	4|5	15.7135	9	4.5	9.13695e-05	2	1|1|2|0	1	0.48	0.63	0.48	0.63	0.48	-0.7	2.75	0.18	3|2	5	2.5	584	AGFG1_HUMAN	0.000620343049268459|0.000691483387118375	0.000655913	7.66928	NA	HeLa	2	1.83333
ARF4	WT	NP_001243339.1	RAB18	22931	5|4	15.7135	9	4.5	0.000227063	2	2|1|0|0	0.75	0.48	0.63	0.48	0.63	0.48	-0.7	3.14286	0.18	4|3	7	3.5	235	RAB18_HUMAN	0.000643363307095347|0.000666372900979363	0.000654868	2.48451	NA	HeLa	0	5.5
ARF4	WT	NP_001020118.1	YIPF5	81555	5|4	15.7135	9	4.5	0.000207626	2	1|2|0|0	0.75	0.48	0.63	0.48	0.63	0.48	-0.7	3.14286	0.18	2|2	4	2	257	YIPF5_HUMAN	0.000643363307095347|0.000666372900979363	0.000654868	2.48451	NA	HeLa	0	5.5
ARF4	WT	NP_060063.2	BMP2K	55589	5|4	15.7135	9	4.5	8.06039e-05	2	1|2|0|0	0.75	0.48	0.63	0.48	0.63	0.48	-0.7	3.14286	0.18	5|4	9	4.5	662	BMP2K_HUMAN	0.000643363307095347|0.000666372900979363	0.000654868	2.48451	NA	HeLa	5	0.916667
ARF1	WT	NP_006799.1	SEC61B	10952	1|2	47.1405	3	1.5	0.000199226	2	0|0|0|0	0	0.48	0.95	0.48	0.95	0.48	1.01	2.5	0.18	1|1	2	1	96	SC61B_HUMAN	0.000585871962340081|0.000683643030912785	0.000634757	10.8915	NA	HeLa	0	2.5
ARF1	WT	NP_054737.1	MRPS28	28957	1|2	47.1405	3	1.5	0.000102277	2	0|0|0|0	0	0.48	0.95	0.48	0.95	0.48	1.01	2.5	0.18	1|2	3	1.5	187	RT28_HUMAN	0.000585871962340081|0.000683643030912785	0.000634757	10.8915	NA	HeLa	0	2.5
ARF1	WT	NP_110382.3	TMX1	81542	1|2	47.1405	3	1.5	6.83061e-05	2	0|0|0|0	0	0.48	0.95	0.48	0.95	0.48	1.01	2.5	0.18	1|1	2	1	280	TMX1_HUMAN	0.000585871962340081|0.000683643030912785	0.000634757	10.8915	NA	HeLa	0	2.5
ARF1	WT	NP_071358.1	CERS2	29956	1|2	47.1405	3	1.5	5.03308e-05	2	0|0|0|0	0	0.48	0.95	0.48	0.95	0.48	1.01	2.5	0.18	1|1	2	1	380	CERS2_HUMAN	0.000585871962340081|0.000683643030912785	0.000634757	10.8915	NA	HeLa	0	2.5
ARF1	WT	NP_001136013.1	SLC35B3	51000	1|2	47.1405	3	1.5	4.76951e-05	2	0|0|0|0	0	0.48	0.95	0.48	0.95	0.48	1.01	2.5	0.18	1|1	2	1	401	S35B3_HUMAN	0.000585871962340081|0.000683643030912785	0.000634757	10.8915	NA	HeLa	0	2.5
ARF1	WT	NP_112192.2	UNC93B1	81622	1|2	47.1405	3	1.5	3.20364e-05	2	0|0|0|0	0	0.48	0.95	0.48	0.95	0.48	1.01	2.5	0.18	1|1	2	1	597	UN93B_HUMAN	0.000585871962340081|0.000683643030912785	0.000634757	10.8915	NA	HeLa	0	2.5
ARF1	WT	NP_001120716.1	LRRC8A	56262	1|2	47.1405	3	1.5	2.3612e-05	2	0|0|0|0	0	0.48	0.95	0.48	0.95	0.48	1.01	2.5	0.18	1|2	3	1.5	810	LRC8A_HUMAN	0.000585871962340081|0.000683643030912785	0.000634757	10.8915	NA	HeLa	0	2.5
ARF1	WT	NP_002261.3	TNPO1	3842	1|2	47.1405	3	1.5	2.12981e-05	2	0|0|0|0	0	0.48	0.95	0.48	0.95	0.48	1.01	2.5	0.18	1|1	2	1	898	TNPO1_HUMAN	0.000585871962340081|0.000683643030912785	0.000634757	10.8915	NA	HeLa	0	2.5
ARF1	WT	NP_001243359.1	STON2	85439	1|2	47.1405	3	1.5	2.07888e-05	2	0|0|0|0	0	0.48	0.95	0.48	0.95	0.48	1.01	2.5	0.18	1|1	2	1	920	STON2_HUMAN	0.000585871962340081|0.000683643030912785	0.000634757	10.8915	NA	HeLa	0	2.5
ARF1	WT	NP_056020.2	ATP11A	23250	1|2	47.1405	3	1.5	1.68657e-05	2	0|0|0|0	0	0.48	0.95	0.48	0.95	0.48	1.01	2.5	0.18	1|2	3	1.5	1134	AT11A_HUMAN	0.000585871962340081|0.000683643030912785	0.000634757	10.8915	NA	HeLa	0	2.5
ARF1	WT	NP_001269972.1	RALGAPA1	253959	1|2	47.1405	3	1.5	9.33417e-06	2	0|0|0|0	0	0.48	0.95	0.48	0.95	0.48	1.01	2.5	0.18	1|1	2	1	2049	RGPA1_HUMAN	0.000585871962340081|0.000683643030912785	0.000634757	10.8915	NA	HeLa	2	0.833333
ARF1	WT	NP_001329.1	CXADR	1525	2|1	47.1405	3	1.5	5.23992e-05	2	0|0|0|0	0	0.48	0.95	0.48	0.95	0.48	1.01	2.5	0.18	2|1	3	1.5	365	CXAR_HUMAN	0.000610261611373032|0.000655497801529165	0.00063288	5.05417	NA	HeLa	4	0.5
ARF1	WT	NP_001287797.1	SLC29A2	3177	2|1	47.1405	3	1.5	4.19424e-05	2	0|0|0|0	0	0.48	0.95	0.48	0.95	0.48	1.01	2.5	0.18	1|1	2	1	456	S29A2_HUMAN	0.000610261611373032|0.000655497801529165	0.00063288	5.05417	NA	HeLa	0	2.5
ARF1	WT	NP_000932.3	POR	5447	2|1	47.1405	3	1.5	2.81261e-05	2	0|0|0|0	0	0.48	0.95	0.48	0.95	0.48	1.01	2.5	0.18	2|1	3	1.5	680	NCPR_HUMAN	0.000610261611373032|0.000655497801529165	0.00063288	5.05417	NA	HeLa	0	2.5
ARF1	WT	NP_001186910.1	NDUFS1	4719	2|1	47.1405	3	1.5	2.76783e-05	2	0|0|0|0	0	0.48	0.95	0.48	0.95	0.48	1.01	2.5	0.18	1|1	2	1	691	NDUS1_HUMAN	0.000610261611373032|0.000655497801529165	0.00063288	5.05417	NA	HeLa	0	2.5
ARF1	WT	NP_001186508.1	SUN2	25777	2|1	47.1405	3	1.5	2.59156e-05	2	0|0|0|0	0	0.48	0.95	0.48	0.95	0.48	1.01	2.5	0.18	2|1	3	1.5	738	SUN2_HUMAN	0.000610261611373032|0.000655497801529165	0.00063288	5.05417	NA	HeLa	0	2.5
ARF1	WT	NP_000924.3	PLCB4	5332	2|1	47.1405	3	1.5	1.60182e-05	2	0|0|0|0	0	0.48	0.95	0.48	0.95	0.48	1.01	2.5	0.18	2|1	3	1.5	1194	PLCB4_HUMAN	0.000610261611373032|0.000655497801529165	0.00063288	5.05417	NA	HeLa	0	2.5
ARF1	WT	NP_001003713.1	ATP5MF	9551	0|2	141.421	2	1	0.000144892	2	0|0|0|0	0	0.48	0.95	0.48	0.95	0.48	-1.49	2	0.18	0|2	2	1	88	ATPK_HUMAN	0.000561482313307131|0.000683643030912785	0.000622563	13.875	NA	HeLa	0	2
ARF1	WT	NP_001224.1	CAV2	858	0|2	141.421	2	1	7.87067e-05	2	0|0|0|0	0	0.48	0.95	0.48	0.95	0.48	-1.49	2	0.18	0|2	2	1	162	CAV2_HUMAN	0.000561482313307131|0.000683643030912785	0.000622563	13.875	NA	HeLa	0	2
ARF1	WT	NP_006393.2	LAMTOR5	10542	0|2	141.421	2	1	7.37022e-05	2	0|0|0|0	0	0.48	0.95	0.48	0.95	0.48	-1.49	2	0.18	0|1	1	0.5	173	LTOR5_HUMAN	0.000561482313307131|0.000683643030912785	0.000622563	13.875	NA	HeLa	0	2
ARF1	WT	NP_008844.1	RNF5	6048	0|2	141.421	2	1	7.0836e-05	2	0|0|0|0	0	0.48	0.95	0.48	0.95	0.48	-1.49	2	0.18	0|2	2	1	180	RNF5_HUMAN	0.000561482313307131|0.000683643030912785	0.000622563	13.875	NA	HeLa	0	2
ARF1	WT	NP_001186752.1	NEDD8-MDP1	100528064	0|2	141.421	2	1	6.60647e-05	2	0|0|0|0	0	0.48	0.95	0.48	0.95	0.48	-1.49	2	0.18	0|1	1	0.5	193		0.000561482313307131|0.000683643030912785	0.000622563	13.875	NA	HeLa	0	2
ARF1	WT	NP_001132913.1	BCAP31	10134	0|2	141.421	2	1	5.18312e-05	2	0|0|0|0	0	0.48	0.95	0.48	0.95	0.48	-1.49	2	0.18	0|2	2	1	246	BAP31_HUMAN	0.000561482313307131|0.000683643030912785	0.000622563	13.875	NA	HeLa	0	2
ARF1	WT	NP_001303893.1	REEP4	80346	0|2	141.421	2	1	5.07987e-05	2	0|0|0|0	0	0.48	0.95	0.48	0.95	0.48	-1.49	2	0.18	0|2	2	1	251	REEP4_HUMAN	0.000561482313307131|0.000683643030912785	0.000622563	13.875	NA	HeLa	0	2
ARF1	WT	NP_064584.1	C5orf15	56951	0|2	141.421	2	1	4.8115e-05	2	0|0|0|0	0	0.48	0.95	0.48	0.95	0.48	-1.49	2	0.18	0|1	1	0.5	265	KCT2_HUMAN	0.000561482313307131|0.000683643030912785	0.000622563	13.875	NA	HeLa	0	2
ARF1	WT	NP_001316795.1	PYCR3	65263	0|2	141.421	2	1	4.79341e-05	2	0|0|0|0	0	0.48	0.95	0.48	0.95	0.48	-1.49	2	0.18	0|2	2	1	266	P5CR3_HUMAN	0.000561482313307131|0.000683643030912785	0.000622563	13.875	NA	HeLa	0	2
ARF1	WT	NP_116190.3	JAM3	83700	0|2	141.421	2	1	4.11306e-05	2	0|0|0|0	0	0.48	0.95	0.48	0.95	0.48	-1.49	2	0.18	0|1	1	0.5	310	JAM3_HUMAN	0.000561482313307131|0.000683643030912785	0.000622563	13.875	NA	HeLa	0	2
ARF1	WT	NP_004205.2	FIBP	9158	0|2	141.421	2	1	3.57156e-05	2	0|0|0|0	0	0.48	0.95	0.48	0.95	0.48	-1.49	2	0.18	0|1	1	0.5	357	FIBP_HUMAN	0.000561482313307131|0.000683643030912785	0.000622563	13.875	NA	HeLa	0	2
ARF1	WT	NP_443087.1	ANKRD40	91369	0|2	141.421	2	1	3.4648e-05	2	0|0|0|0	0	0.48	0.95	0.48	0.95	0.48	-1.49	2	0.18	0|2	2	1	368	ANR40_HUMAN	0.000561482313307131|0.000683643030912785	0.000622563	13.875	NA	HeLa	0	2
ARF1	WT	NP_001035955.1	GTF2H2C_2	730394	0|2	141.421	2	1	3.22797e-05	2	0|0|0|0	0	0.48	0.95	0.48	0.95	0.48	-1.49	2	0.18	0|1	1	0.5	395	T2H2L_HUMAN	0.000561482313307131|0.000683643030912785	0.000622563	13.875	NA	HeLa	0	2
ARF1	WT	NP_057575.2	MRPL37	51253	0|2	141.421	2	1	3.0143e-05	2	0|0|0|0	0	0.48	0.95	0.48	0.95	0.48	-1.49	2	0.18	0|1	1	0.5	423	RM37_HUMAN	0.000561482313307131|0.000683643030912785	0.000622563	13.875	contaminant	HeLa	0	2
ARF1	WT	NP_000228.1	LPL	4023	0|2	141.421	2	1	2.68431e-05	2	0|0|0|0	0	0.48	0.95	0.48	0.95	0.48	-1.49	2	0.18	0|2	2	1	475	LIPL_HUMAN	0.000561482313307131|0.000683643030912785	0.000622563	13.875	NA	HeLa	0	2
ARF1	WT	NP_001269373.1	EHD1	10938	0|2	141.421	2	1	2.38773e-05	2	0|0|0|0	0	0.48	0.95	0.48	0.95	0.48	-1.49	2	0.18	0|2	2	1	534	EHD1_HUMAN	0.000561482313307131|0.000683643030912785	0.000622563	13.875	NA	HeLa	0	2
ARF1	WT	NP_079109.2	ZNF671	79891	0|2	141.421	2	1	2.38773e-05	2	0|0|0|0	0	0.48	0.95	0.48	0.95	0.48	-1.49	2	0.18	0|1	1	0.5	534	ZN671_HUMAN	0.000561482313307131|0.000683643030912785	0.000622563	13.875	NA	HeLa	0	2
ARF1	WT	NP_009200.2	STXBP3	6814	0|2	141.421	2	1	2.1538e-05	2	0|0|0|0	0	0.48	0.95	0.48	0.95	0.48	-1.49	2	0.18	0|1	1	0.5	592	STXB3_HUMAN	0.000561482313307131|0.000683643030912785	0.000622563	13.875	NA	HeLa	0	2
ARF1	WT	NP_001012426.1	FOXP4	116113	0|2	141.421	2	1	1.87507e-05	2	0|0|0|0	0	0.48	0.95	0.48	0.95	0.48	-1.49	2	0.18	0|2	2	1	680	FOXP4_HUMAN	0.000561482313307131|0.000683643030912785	0.000622563	13.875	NA	HeLa	0	2
ARF1	WT	NP_056003.1	TBC1D12	23232	0|2	141.421	2	1	1.64522e-05	2	0|0|0|0	0	0.48	0.95	0.48	0.95	0.48	-1.49	2	0.18	0|2	2	1	775	TBC12_HUMAN	0.000561482313307131|0.000683643030912785	0.000622563	13.875	NA	HeLa	0	2
ARF1	WT	NP_003807.1	ADAM9	8754	0|2	141.421	2	1	1.55683e-05	2	0|0|0|0	0	0.48	0.95	0.48	0.95	0.48	-1.49	2	0.18	0|2	2	1	819	ADAM9_HUMAN	0.000561482313307131|0.000683643030912785	0.000622563	13.875	NA	HeLa	0	2
ARF1	WT	NP_001093.1	ACTN1	87	0|2	141.421	2	1	1.42943e-05	2	0|0|0|0	0	0.48	0.95	0.48	0.95	0.48	-1.49	2	0.18	0|1	1	0.5	892	ACTN1_HUMAN	0.000561482313307131|0.000683643030912785	0.000622563	13.875	NA	HeLa	0	2
ARF1	WT	NP_001317186.1	NPEPPS	9520	0|2	141.421	2	1	1.39349e-05	2	0|0|0|0	0	0.48	0.95	0.48	0.95	0.48	-1.49	2	0.18	0|2	2	1	915	PSA_HUMAN	0.000561482313307131|0.000683643030912785	0.000622563	13.875	NA	HeLa	5	0.333333
ARF1	WT	NP_001513.2	GUCY2F	2986	0|2	141.421	2	1	1.15077e-05	2	0|0|0|0	0	0.48	0.95	0.48	0.95	0.48	-1.49	2	0.18	0|2	2	1	1108	GUC2F_HUMAN	0.000561482313307131|0.000683643030912785	0.000622563	13.875	NA	HeLa	0	2
ARF1	WT	NP_001129415.1	MADD	8567	0|2	141.421	2	1	8.25808e-06	2	0|0|0|0	0	0.48	0.95	0.48	0.95	0.48	-1.49	2	0.18	0|1	1	0.5	1544	MADD_HUMAN	0.000561482313307131|0.000683643030912785	0.000622563	13.875	NA	HeLa	0	2
ARF1	WT	NP_001189418.1	UBE2G2	7327	2|0	141.421	2	1	0.000134216	2	0|0|0|0	0	0.48	0.95	0.48	0.95	0.48	-1.49	2	0.18	1|0	1	0.5	95	UB2G2_HUMAN	0.000610261611373032|0.000627352572145546	0.000618807	1.95297	NA	HeLa	0	2
ARF1	WT	NP_001288005.1	AP2S1	1175	2|0	141.421	2	1	8.06992e-05	2	0|0|0|0	0	0.48	0.95	0.48	0.95	0.48	-1.49	2	0.18	1|0	1	0.5	158	AP2S1_HUMAN	0.000610261611373032|0.000627352572145546	0.000618807	1.95297	NA	HeLa	0	2
ARF1	WT	NP_054899.2	MRPL22	29093	2|0	141.421	2	1	6.18955e-05	2	0|0|0|0	0	0.48	0.95	0.48	0.95	0.48	-1.49	2	0.18	1|0	1	0.5	206	RM22_HUMAN	0.000610261611373032|0.000627352572145546	0.000618807	1.95297	NA	HeLa	0	2
ARF1	WT	NP_001159367.1	CD320	51293	2|0	141.421	2	1	5.3127e-05	2	0|0|0|0	0	0.48	0.95	0.48	0.95	0.48	-1.49	2	0.18	2|0	2	1	240	CD320_HUMAN	0.000610261611373032|0.000627352572145546	0.000618807	1.95297	NA	HeLa	0	2
ARF1	WT	NP_001078868.1	RELL1	768211	2|0	141.421	2	1	4.70497e-05	2	0|0|0|0	0	0.48	0.95	0.48	0.95	0.48	-1.49	2	0.18	2|0	2	1	271	RELL1_HUMAN	0.000610261611373032|0.000627352572145546	0.000618807	1.95297	NA	HeLa	0	2
ARF1	WT	NP_036537.1	ICMT	23463	2|0	141.421	2	1	4.4896e-05	2	0|0|0|0	0	0.48	0.95	0.48	0.95	0.48	-1.49	2	0.18	1|0	1	0.5	284	ICMT_HUMAN	0.000610261611373032|0.000627352572145546	0.000618807	1.95297	NA	HeLa	0	2
ARF1	WT	NP_003703.1	PLPP2	8612	2|0	141.421	2	1	4.42725e-05	2	0|0|0|0	0	0.48	0.95	0.48	0.95	0.48	-1.49	2	0.18	1|0	1	0.5	288	PLPP2_HUMAN	0.000610261611373032|0.000627352572145546	0.000618807	1.95297	NA	HeLa	0	2
ARF1	WT	NP_001309209.1	DHRS7	51635	2|0	141.421	2	1	4.41193e-05	2	0|0|0|0	0	0.48	0.95	0.48	0.95	0.48	-1.49	2	0.18	2|0	2	1	289	DHRS7_HUMAN	0.000610261611373032|0.000627352572145546	0.000618807	1.95297	NA	HeLa	0	2
ARF1	WT	NP_001736.1	CAMLG	819	2|0	141.421	2	1	4.30759e-05	2	0|0|0|0	0	0.48	0.95	0.48	0.95	0.48	-1.49	2	0.18	1|0	1	0.5	296	CAMLG_HUMAN	0.000610261611373032|0.000627352572145546	0.000618807	1.95297	NA	HeLa	0	2
ARF1	WT	NP_061964.3	PLEKHA3	65977	2|0	141.421	2	1	4.25016e-05	2	0|0|0|0	0	0.48	0.95	0.48	0.95	0.48	-1.49	2	0.18	1|0	1	0.5	300	PKHA3_HUMAN	0.000610261611373032|0.000627352572145546	0.000618807	1.95297	NA	HeLa	0	2
ARF1	WT	NP_060299.4	HDHD5	27440	2|0	141.421	2	1	3.2444e-05	2	0|0|0|0	0	0.48	0.95	0.48	0.95	0.48	-1.49	2	0.18	2|0	2	1	393	HDHD5_HUMAN	0.000610261611373032|0.000627352572145546	0.000618807	1.95297	NA	HeLa	0	2
ARF1	WT	NP_006364.2	VAT1	10493	2|0	141.421	2	1	3.2444e-05	2	0|0|0|0	0	0.48	0.95	0.48	0.95	0.48	-1.49	2	0.18	1|0	1	0.5	393	VAT1_HUMAN	0.000610261611373032|0.000627352572145546	0.000618807	1.95297	NA	HeLa	0	2
ARF1	WT	NP_001182000.1	TMEM184B	25829	2|0	141.421	2	1	3.1328e-05	2	0|0|0|0	0	0.48	0.95	0.48	0.95	0.48	-1.49	2	0.18	1|0	1	0.5	407	T184B_HUMAN	0.000610261611373032|0.000627352572145546	0.000618807	1.95297	NA	HeLa	0	2
ARF1	WT	NP_003841.1	SUCLA2	8803	2|0	141.421	2	1	2.75388e-05	2	0|0|0|0	0	0.48	0.95	0.48	0.95	0.48	-1.49	2	0.18	2|0	2	1	463	SUCB1_HUMAN	0.000610261611373032|0.000627352572145546	0.000618807	1.95297	NA	HeLa	4	0.4
ARF1	WT	NP_001186189.1	TOR1AIP2	163590	2|0	141.421	2	1	2.71287e-05	2	0|0|0|0	0	0.48	0.95	0.48	0.95	0.48	-1.49	2	0.18	2|0	2	1	470	TOIP2_HUMAN	0.000610261611373032|0.000627352572145546	0.000618807	1.95297	NA	HeLa	0	2
ARF1	WT	NP_000299.2	CTSA	5476	2|0	141.421	2	1	2.56034e-05	2	0|0|0|0	0	0.48	0.95	0.48	0.95	0.48	-1.49	2	0.18	2|0	2	1	498	PPGB_HUMAN	0.000610261611373032|0.000627352572145546	0.000618807	1.95297	NA	HeLa	0	2
[truncated: 5,876 more rows]
