# Supplementary material for: Mapping the global interactome of the ARF family reveals spatial organization in cellular signaling pathways
Source: J Cell Sci. 2024 May 14;137(9):jcs262140. doi: 10.1242/jcs.262140 (PMC11166204; doi:10.1242/jcs.262140)
Supplement: Table S8. BioID on active ARFs/ARLs [file joces-137-262140-TableS8.xlsx]

## Sheet: Sheet 1
Bait	cell_line	Bait.Gene_Name	mutation	Prey	PreyGene	Entrez_ID	Uniprot_Entry	Uniprot_ID	Protein.names	HGNC	contaminant	UniProt Function	UniProt Miscellaneous	UniProt Subcellular.location	UniProt Subunit.structure	Spec	CV	SpecSum	AvgSpec	SAF	NumReplicates	ctrlCounts	AvgP	MaxP	TopoAvgP	TopoMaxP	SaintScore	logOddsScore	FoldChange	BFDR	UniqueSpec	UniqueSpecSum	UniqueAvgSpec	PreySequenceLength	CBNP	AvgCBNP	CV_CBNP	PE	scoreZ	scoreS	scoreD	Entropy	scoreWD	SumScoreWD	AvgSpec_CAAX	CAAX_ratio
ARL4C_Q72L	HeLa	ARL4C	Q72L	NP_002385.3	SLC3A2	6520	4F2_HUMAN	P08195	4F2 cell-surface antigen heavy chain, 4F2hc (4F2 heavy chain antigen) (Lymphocyte activation antigen 4F2 large subunit) (Solute carrier family 3 member 2) (CD antigen CD98)	SLC3A2		Component of several heterodimeric complexes involved in amino acid transport (PubMed:11557028, PubMed:9829974, PubMed:9751058, PubMed:10391915, PubMed:10574970, PubMed:11311135, PubMed:30341327). The precise substrate specificity depends on the other subunit in the heterodimer (PubMed:9829974, PubMed:9751058, PubMed:10391915, PubMed:10574970, PubMed:30867591, PubMed:10903140). The complexes func…	Arginine uptake is inhibited by increasing concentrations of leucine in the presence of Na(+).	Apical cell membrane {ECO:0000269|PubMed:11742812}. Cell membrane {ECO:0000269|PubMed:10391915, ECO:0000269|PubMed:10574970, ECO:0000269|PubMed:11311135, ECO:0000269|PubMed:11389679, ECO:0000269|PubMed:11557028, ECO:0000269|PubMed:11564694, ECO:0000269|PubMed:12117417, ECO:0000269|PubMed:12225859, ECO:0000269|PubMed:15769744, ECO:0000269|PubMed:16496379, ECO:0000269|PubMed:25998567, ECO:0000269|P…	Disulfide-linked heterodimer with a non-glycosylated light chain (SLC7A5/LAT1, SLC7A6, SLCA7A7, SLC7A8/LAT2, SLC7A10 or SLCA7A11) (PubMed:11557028, PubMed:9829974, PubMed:9751058, PubMed:10391915, PubMed:10574970, PubMed:10903140,PubMed:11311135, PubMed:30867591). Interacts with TLCD3A/CT120 (PubMed:12270127). Interacts with ICAM1 (PubMed:12716892). Constitutively and specifically associates with…	952|950	0.148708	1902	951	1.50952	2	26|21|0|9	1	1	1	1	1	#NUM!	40.47	0	45|46	91	45.5	630	0.02511037306807|0.0249429811186501	0.0250267	0.472951		3.79092	30.8383	30.8383	0.999999	0.22217	0.293821	341	2.78363
SAR1B_H79G	Hek	SAR1B	H79G	NP_001027454.1	TMPO	7112	LAP2B_HUMAN	P42167	Lamina-associated polypeptide 2, isoforms beta/gamma (Thymopoietin, isoforms beta/gamma, TP beta/gamma) (Thymopoietin-related peptide isoforms beta/gamma, TPRP isoforms beta/gamma) [Cleaved into: Thymopoietin, TP (Splenin); Thymopentin (TP5) ]	TMPO		May help direct the assembly of the nuclear lamina and thereby help maintain the structural organization of the nuclear envelope. Possible receptor for attachment of lamin filaments to the inner nuclear membrane. May be involved in the control of initiation of DNA replication through its interaction with NAKAP95.; Thymopoietin (TP) and Thymopentin (TP5) may play a role in T-cell development and f…	[Isoform Zeta]: Inhibits LAP2beta-mediated repression. {ECO:0000305}.	Nucleus inner membrane; Single-pass type II membrane protein. Note=Tightly associated with the nuclear lamina.; [Isoform Zeta]: Cytoplasm {ECO:0000269|PubMed:18403046}.	Interacts with LMNB1, LMNB2, BANF1, AKAP8L, GMCL and chromosomes (By similarity). Isoform Zeta interacts with BANF1/BAF and may sequester it in the cytoplasm. {ECO:0000250, ECO:0000269|PubMed:12538639, ECO:0000269|PubMed:9490046}.	293|293	0	586	293	0.645374	2	17|11|6|13	1	1	1	1	1	314.01	19.53	0	33|34	67	33.5	454	0.0237974177283774|0.0238533385129569	0.0238254	0.165966	0.071918	3.12008	18.0778	19.0923	1	0.13862	0.426338	26.5	10.6909
		TRIM23	K458I	NP_000537.3
SAR1B_H79G	HeLa	SAR1B	H79G	NP_001027454.1	TMPO	7112	LAP2B_HUMAN	P42167	Lamina-associated polypeptide 2, isoforms beta/gamma (Thymopoietin, isoforms beta/gamma, TP beta/gamma) (Thymopoietin-related peptide isoforms beta/gamma, TPRP isoforms beta/gamma) [Cleaved into: Thymopoietin, TP (Splenin); Thymopentin (TP5) ]	TMPO		May help direct the assembly of the nuclear lamina and thereby help maintain the structural organization of the nuclear envelope. Possible receptor for attachment of lamin filaments to the inner nuclear membrane. May be involved in the control of initiation of DNA replication through its interaction with NAKAP95.; Thymopoietin (TP) and Thymopentin (TP5) may play a role in T-cell development and f…	[Isoform Zeta]: Inhibits LAP2beta-mediated repression. {ECO:0000305}.	Nucleus inner membrane; Single-pass type II membrane protein. Note=Tightly associated with the nuclear lamina.; [Isoform Zeta]: Cytoplasm {ECO:0000269|PubMed:18403046}.	Interacts with LMNB1, LMNB2, BANF1, AKAP8L, GMCL and chromosomes (By similarity). Isoform Zeta interacts with BANF1/BAF and may sequester it in the cytoplasm. {ECO:0000250, ECO:0000269|PubMed:12538639, ECO:0000269|PubMed:9490046}.	857|876	1.55049	1733	866.5	1.90859	2	67|54|20|16	1	1	1	1	1	649.57	14.32	0	42|41	83	41.5	454	0.0213005876746815|0.0215400618741174	0.0214203	0.790529	0.0494821	4.31509	31.0883	32.8329	0.999913	0.287717	0.426338	118.5	7.25941
SAR1A_H79G	Hek	SAR1A	H79G	NP_001027454.1	TMPO	7112	LAP2B_HUMAN	P42167	Lamina-associated polypeptide 2, isoforms beta/gamma (Thymopoietin, isoforms beta/gamma, TP beta/gamma) (Thymopoietin-related peptide isoforms beta/gamma, TPRP isoforms beta/gamma) [Cleaved into: Thymopoietin, TP (Splenin); Thymopentin (TP5) ]	TMPO		May help direct the assembly of the nuclear lamina and thereby help maintain the structural organization of the nuclear envelope. Possible receptor for attachment of lamin filaments to the inner nuclear membrane. May be involved in the control of initiation of DNA replication through its interaction with NAKAP95.; Thymopoietin (TP) and Thymopentin (TP5) may play a role in T-cell development and f…	[Isoform Zeta]: Inhibits LAP2beta-mediated repression. {ECO:0000305}.	Nucleus inner membrane; Single-pass type II membrane protein. Note=Tightly associated with the nuclear lamina.; [Isoform Zeta]: Cytoplasm {ECO:0000269|PubMed:18403046}.	Interacts with LMNB1, LMNB2, BANF1, AKAP8L, GMCL and chromosomes (By similarity). Isoform Zeta interacts with BANF1/BAF and may sequester it in the cytoplasm. {ECO:0000250, ECO:0000269|PubMed:12538639, ECO:0000269|PubMed:9490046}.	253|227	7.66032	480	240	0.528634	2	17|11|6|13	1	1	1	1	1	226.24	16	0	36|35	71	35.5	454	0.0226926591532135|0.0195868714478235	0.0211398	10.3886	0.0815005	2.39617	16.3613	17.2795	0.997891	0.125458	0.317367	26.5	8.76364
ARL5C_P70L	Hek	ARL5C	P70L	NP_006576.2	CCT8	10694	TCPQ_HUMAN	P50990	T-complex protein 1 subunit theta, TCP-1-theta (CCT-theta) (Chaperonin containing T-complex polypeptide 1 subunit 8) (Renal carcinoma antigen NY-REN-15)	CCT8		Component of the chaperonin-containing T-complex (TRiC), a molecular chaperone complex that assists the folding of proteins upon ATP hydrolysis (PubMed:25467444). The TRiC complex mediates the folding of WRAP53/TCAB1, thereby regulating telomere maintenance (PubMed:25467444). As part of the TRiC complex may play a role in the assembly of BBSome, a complex involved in ciliogenesis regulating trans…		Cytoplasm {ECO:0000269|PubMed:20080638}. Cytoplasm, cytoskeleton, microtubule organizing center, centrosome {ECO:0000269|PubMed:14654843, ECO:0000269|PubMed:20080638}. Cytoplasm, cytoskeleton, cilium basal body {ECO:0000250|UniProtKB:P42932}.	Component of the chaperonin-containing T-complex (TRiC), a heterooligomeric complex of about 850 to 900 kDa that forms two stacked rings, 12 to 16 nm in diameter (PubMed:20080638, PubMed:25467444). Interacts with PACRG (PubMed:14532270). Interacts with DNAAF4 (By similarity). {ECO:0000250|UniProtKB:P42932, ECO:0000269|PubMed:14532270, ECO:0000269|PubMed:20080638, ECO:0000269|PubMed:25467444}.	231|268	10.4862	499	249.5	0.455292	2	80|88|26|32	1	1	1	1	1	20.55	2.97	0	45|50	95	47.5	548	0.0197603915552634|0.0218737400714673	0.0208171	7.17855		3.17409	15.7956	15.7956	0.996046	0.0838786	0.232474	6.5	33.4
ARL4A_Q79L	Hek	ARL4A	Q79L	NP_000537.3	TP53	7157	P53_HUMAN	P04637	Cellular tumor antigen p53 (Antigen NY-CO-13) (Phosphoprotein p53) (Tumor suppressor p53)	TP53		Acts as a tumor suppressor in many tumor types; induces growth arrest or apoptosis depending on the physiological circumstances and cell type (PubMed:11025664, PubMed:12524540, PubMed:12810724, PubMed:15186775, PubMed:15340061, PubMed:17317671, PubMed:17349958, PubMed:19556538, PubMed:20673990, PubMed:20959462, PubMed:22726440, PubMed:24051492, PubMed:9840937, PubMed:24652652). Involved in cell c…	[Isoform 2]: Expressed in quiescent lymphocytes. Seems to be non-functional. May be produced at very low levels due to a premature stop codon in the mRNA, leading to nonsense-mediated mRNA decay. {ECO:0000305}.; [Isoform 3]: Expressed in quiescent lymphocytes. Seems to be non-functional. May be produced at very low levels due to a premature stop codon in the mRNA, leading to nonsense-mediated mRN…	Cytoplasm {ECO:0000269|PubMed:15340061, ECO:0000269|PubMed:17170702, ECO:0000269|PubMed:19011621, ECO:0000269|PubMed:21597459, ECO:0000269|PubMed:22726440}. Nucleus {ECO:0000269|PubMed:15340061, ECO:0000269|PubMed:17170702, ECO:0000269|PubMed:17591690, ECO:0000269|PubMed:18206965, ECO:0000269|PubMed:19011621, ECO:0000269|PubMed:21597459}. Nucleus, PML body {ECO:0000269|PubMed:11025664, ECO:000026…	Forms homodimers and homotetramers (PubMed:19011621). Binds DNA as a homotetramer. Interacts with AXIN1. Probably part of a complex consisting of TP53, HIPK2 and AXIN1 (By similarity). Interacts with histone acetyltransferases EP300 and methyltransferases HRMT1L2 and CARM1, and recruits them to promoters. Interacts (via C-terminus) with TAF1; when TAF1 is part of the TFIID complex. Interacts with…	184|163	8.55864	347	173.5	0.441476	2	51|49|52|55	1	1	1	1	1	31.97	3.24	0	30|30	60	30	393	0.0221128723557067|0.0195190802782597	0.020816	8.81096		2.08036	13.1719	13.1719	0.997372	0.0505653	0.0505653	75.5	2.28105
SAR1B_H79G	Hek	SAR1B	H79G	XP_005266191.1	SEC16A	9919	SC16A_HUMAN	O15027	Protein transport protein Sec16A (SEC16 homolog A, p250)	SEC16A		Acts as a molecular scaffold that plays a key role in the organization of the endoplasmic reticulum exit sites (ERES), also known as transitional endoplasmic reticulum (tER). SAR1A-GTP-dependent assembly of SEC16A on the ER membrane forms an organized scaffold defining an ERES. Required for secretory cargo traffic from the endoplasmic reticulum to the Golgi apparatus (PubMed:17192411, PubMed:1700…		Endoplasmic reticulum membrane {ECO:0000269|PubMed:17005010, ECO:0000269|PubMed:29300766}; Peripheral membrane protein {ECO:0000269|PubMed:17005010}. Golgi apparatus membrane {ECO:0000305}; Peripheral membrane protein {ECO:0000305}. Cytoplasm, perinuclear region {ECO:0000250|UniProtKB:E9QAT4}. Cytoplasm, cytosol {ECO:0000269|PubMed:17428803, ECO:0000269|PubMed:21768384}. Microsome membrane {ECO:0…	SEC16A and SEC16B are each present in multiple copies in a heteromeric complex (PubMed:17192411, PubMed:22355596). Interacts with SEC23A (PubMed:17192411, PubMed:17428803). Interacts with RNF183 and RNF152 (PubMed:29300766). Interacts with LRRK2 (via ROC domain) (PubMed:25201882). Interacts with SEC13 (PubMed:25201882, PubMed:19638414, PubMed:17428803). Interacts with RAB10 (By similarity). Inter…	189|201	4.35143	390	195	0.0819672	2	15|14|9|8	1	1	1	1	1	179.04	13.45	0	77|78	155	77.5	2379	0.0157721071334241|0.0167414028295926	0.0162568	4.21607		4.1017	13.9642	13.9642	0.99932	0.175446	0.454276	7.5	23.0588
ARL14_Q68L	Hek	ARL14	Q68L	NP_000537.3	TP53	7157	P53_HUMAN	P04637	Cellular tumor antigen p53 (Antigen NY-CO-13) (Phosphoprotein p53) (Tumor suppressor p53)	TP53		Acts as a tumor suppressor in many tumor types; induces growth arrest or apoptosis depending on the physiological circumstances and cell type (PubMed:11025664, PubMed:12524540, PubMed:12810724, PubMed:15186775, PubMed:15340061, PubMed:17317671, PubMed:17349958, PubMed:19556538, PubMed:20673990, PubMed:20959462, PubMed:22726440, PubMed:24051492, PubMed:9840937, PubMed:24652652). Involved in cell c…	[Isoform 2]: Expressed in quiescent lymphocytes. Seems to be non-functional. May be produced at very low levels due to a premature stop codon in the mRNA, leading to nonsense-mediated mRNA decay. {ECO:0000305}.; [Isoform 3]: Expressed in quiescent lymphocytes. Seems to be non-functional. May be produced at very low levels due to a premature stop codon in the mRNA, leading to nonsense-mediated mRN…	Cytoplasm {ECO:0000269|PubMed:15340061, ECO:0000269|PubMed:17170702, ECO:0000269|PubMed:19011621, ECO:0000269|PubMed:21597459, ECO:0000269|PubMed:22726440}. Nucleus {ECO:0000269|PubMed:15340061, ECO:0000269|PubMed:17170702, ECO:0000269|PubMed:17591690, ECO:0000269|PubMed:18206965, ECO:0000269|PubMed:19011621, ECO:0000269|PubMed:21597459}. Nucleus, PML body {ECO:0000269|PubMed:11025664, ECO:000026…	Forms homodimers and homotetramers (PubMed:19011621). Binds DNA as a homotetramer. Interacts with AXIN1. Probably part of a complex consisting of TP53, HIPK2 and AXIN1 (By similarity). Interacts with histone acetyltransferases EP300 and methyltransferases HRMT1L2 and CARM1, and recruits them to promoters. Interacts (via C-terminus) with TAF1; when TAF1 is part of the TFIID complex. Interacts with…	173|188	5.87623	361	180.5	0.459288	2	51|49|52|55	1	1	1	1	1	43.83	3.37	0	32|32	64	32	393	0.0159328630750569|0.0163554354548143	0.0161441	1.85085		2.2316	13.435	13.435	0.998761	0.0515753	0.0515753	75.5	2.37255
SAR1B_H79G	Hek	SAR1B	H79G	NP_000537.3	TP53	7157	P53_HUMAN	P04637	Cellular tumor antigen p53 (Antigen NY-CO-13) (Phosphoprotein p53) (Tumor suppressor p53)	TP53		Acts as a tumor suppressor in many tumor types; induces growth arrest or apoptosis depending on the physiological circumstances and cell type (PubMed:11025664, PubMed:12524540, PubMed:12810724, PubMed:15186775, PubMed:15340061, PubMed:17317671, PubMed:17349958, PubMed:19556538, PubMed:20673990, PubMed:20959462, PubMed:22726440, PubMed:24051492, PubMed:9840937, PubMed:24652652). Involved in cell c…	[Isoform 2]: Expressed in quiescent lymphocytes. Seems to be non-functional. May be produced at very low levels due to a premature stop codon in the mRNA, leading to nonsense-mediated mRNA decay. {ECO:0000305}.; [Isoform 3]: Expressed in quiescent lymphocytes. Seems to be non-functional. May be produced at very low levels due to a premature stop codon in the mRNA, leading to nonsense-mediated mRN…	Cytoplasm {ECO:0000269|PubMed:15340061, ECO:0000269|PubMed:17170702, ECO:0000269|PubMed:19011621, ECO:0000269|PubMed:21597459, ECO:0000269|PubMed:22726440}. Nucleus {ECO:0000269|PubMed:15340061, ECO:0000269|PubMed:17170702, ECO:0000269|PubMed:17591690, ECO:0000269|PubMed:18206965, ECO:0000269|PubMed:19011621, ECO:0000269|PubMed:21597459}. Nucleus, PML body {ECO:0000269|PubMed:11025664, ECO:000026…	Forms homodimers and homotetramers (PubMed:19011621). Binds DNA as a homotetramer. Interacts with AXIN1. Probably part of a complex consisting of TP53, HIPK2 and AXIN1 (By similarity). Interacts with histone acetyltransferases EP300 and methyltransferases HRMT1L2 and CARM1, and recruits them to promoters. Interacts (via C-terminus) with TAF1; when TAF1 is part of the TFIID complex. Interacts with…	187|186	0.379146	373	186.5	0.474555	2	51|49|52|55	1	1	1	1	1	58.95	3.49	0	31|26	57	28.5	393	0.0156177742373673|0.0155818480986093	0.0155998	0.162846	0.0577421	2.36122	13.6565	13.6565	0.999995	0.0524255	0.0524255	75.5	2.45098
ARL5C_P70L	HeLa	ARL5C	P70L	NP_006576.2	CCT8	10694	TCPQ_HUMAN	P50990	T-complex protein 1 subunit theta, TCP-1-theta (CCT-theta) (Chaperonin containing T-complex polypeptide 1 subunit 8) (Renal carcinoma antigen NY-REN-15)	CCT8		Component of the chaperonin-containing T-complex (TRiC), a molecular chaperone complex that assists the folding of proteins upon ATP hydrolysis (PubMed:25467444). The TRiC complex mediates the folding of WRAP53/TCAB1, thereby regulating telomere maintenance (PubMed:25467444). As part of the TRiC complex may play a role in the assembly of BBSome, a complex involved in ciliogenesis regulating trans…		Cytoplasm {ECO:0000269|PubMed:20080638}. Cytoplasm, cytoskeleton, microtubule organizing center, centrosome {ECO:0000269|PubMed:14654843, ECO:0000269|PubMed:20080638}. Cytoplasm, cytoskeleton, cilium basal body {ECO:0000250|UniProtKB:P42932}.	Component of the chaperonin-containing T-complex (TRiC), a heterooligomeric complex of about 850 to 900 kDa that forms two stacked rings, 12 to 16 nm in diameter (PubMed:20080638, PubMed:25467444). Interacts with PACRG (PubMed:14532270). Interacts with DNAAF4 (By similarity). {ECO:0000250|UniProtKB:P42932, ECO:0000269|PubMed:14532270, ECO:0000269|PubMed:20080638, ECO:0000269|PubMed:25467444}.	476|454	3.34545	930	465	0.84854	2	90|75|35|27	1	1	1	1	1	229.03	5.64	0	50|51	101	50.5	548	0.0147190895899425|0.0150030860944676	0.0148611	1.35129		3.57741	21.5639	21.5639	0.999597	0.148595	0.232474	9.5	44.381
ARFRP1_Q79L	HeLa	ARFRP1	Q79L	NP_002464.1	MYH9	4627	MYH9_HUMAN	P35579	Myosin-9 (Cellular myosin heavy chain, type A) (Myosin heavy chain 9) (Myosin heavy chain, non-muscle IIa) (Non-muscle myosin heavy chain A, NMMHC-A) (Non-muscle myosin heavy chain IIa, NMMHC II-a, NMMHC-IIA)	MYH9		Cellular myosin that appears to play a role in cytokinesis, cell shape, and specialized functions such as secretion and capping. Required for cortical actin clearance prior to oocyte exocytosis (By similarity). Promotes cell motility in conjunction with S100A4 (PubMed:16707441). During cell spreading, plays an important role in cytoskeleton reorganization, focal contact formation (in the margins …		Cytoplasm, cytoskeleton {ECO:0000269|PubMed:22693546}. Cytoplasm, cell cortex {ECO:0000250|UniProtKB:Q8VDD5}. Cytoplasmic vesicle, secretory vesicle, Cortical granule {ECO:0000250|UniProtKB:Q8VDD5}. Note=Colocalizes with actin filaments at lamellipodia margins and at the leading edge of migrating cells (PubMed:20052411). In retinal pigment epithelial cells, predominantly localized to stress fiber…	Myosin is a hexameric protein that consists of 2 heavy chain subunits (MHC), 2 alkali light chain subunits (MLC) and 2 regulatory light chain subunits (MLC-2). Interacts with RASIP1 (By similarity). Interacts with DDR1 (By similarity). Interacts with PDLIM2 (By similarity). Interacts with SVIL (PubMed:12917436, PubMed:17925381). Interacts with HTRA3 (PubMed:22229724). Interacts with Myo7a (By sim…	385|751	45.5636	1136	568	0.289796	2	69|97|10|32	1	1	1	1	1	33.14	6.84	0	112|152	264	132	1960	0.0101020877347462|0.0192749596245845	0.0146885	44.1583		2.73703	23.8328	23.8328	0.923907	0.219015	0.288062	10.5	49.4783
ARF5_Q71L	Hek	ARF5	Q71L	NP_001027454.1	TMPO	7112	LAP2B_HUMAN	P42167	Lamina-associated polypeptide 2, isoforms beta/gamma (Thymopoietin, isoforms beta/gamma, TP beta/gamma) (Thymopoietin-related peptide isoforms beta/gamma, TPRP isoforms beta/gamma) [Cleaved into: Thymopoietin, TP (Splenin); Thymopentin (TP5) ]	TMPO		May help direct the assembly of the nuclear lamina and thereby help maintain the structural organization of the nuclear envelope. Possible receptor for attachment of lamin filaments to the inner nuclear membrane. May be involved in the control of initiation of DNA replication through its interaction with NAKAP95.; Thymopoietin (TP) and Thymopentin (TP5) may play a role in T-cell development and f…	[Isoform Zeta]: Inhibits LAP2beta-mediated repression. {ECO:0000305}.	Nucleus inner membrane; Single-pass type II membrane protein. Note=Tightly associated with the nuclear lamina.; [Isoform Zeta]: Cytoplasm {ECO:0000269|PubMed:18403046}.	Interacts with LMNB1, LMNB2, BANF1, AKAP8L, GMCL and chromosomes (By similarity). Isoform Zeta interacts with BANF1/BAF and may sequester it in the cytoplasm. {ECO:0000250, ECO:0000269|PubMed:12538639, ECO:0000269|PubMed:9490046}.	209|192	5.99542	401	200.5	0.44163	2	17|11|6|13	1	1	1	1	1	180.67	13.37	0	33|34	67	33.5	454	0.0143633373423478|0.0140806973197872	0.014222	1.40526		1.85665	14.9544	15.7936	0.99871	0.11467	0.261283	26.5	7.32727
SAR1A_H79G	Hek	SAR1A	H79G	XP_005266191.1	SEC16A	9919	SC16A_HUMAN	O15027	Protein transport protein Sec16A (SEC16 homolog A, p250)	SEC16A		Acts as a molecular scaffold that plays a key role in the organization of the endoplasmic reticulum exit sites (ERES), also known as transitional endoplasmic reticulum (tER). SAR1A-GTP-dependent assembly of SEC16A on the ER membrane forms an organized scaffold defining an ERES. Required for secretory cargo traffic from the endoplasmic reticulum to the Golgi apparatus (PubMed:17192411, PubMed:1700…		Endoplasmic reticulum membrane {ECO:0000269|PubMed:17005010, ECO:0000269|PubMed:29300766}; Peripheral membrane protein {ECO:0000269|PubMed:17005010}. Golgi apparatus membrane {ECO:0000305}; Peripheral membrane protein {ECO:0000305}. Cytoplasm, perinuclear region {ECO:0000250|UniProtKB:E9QAT4}. Cytoplasm, cytosol {ECO:0000269|PubMed:17428803, ECO:0000269|PubMed:21768384}. Microsome membrane {ECO:0…	SEC16A and SEC16B are each present in multiple copies in a heteromeric complex (PubMed:17192411, PubMed:22355596). Interacts with SEC23A (PubMed:17192411, PubMed:17428803). Interacts with RNF183 and RNF152 (PubMed:29300766). Interacts with LRRK2 (via ROC domain) (PubMed:25201882). Interacts with SEC13 (PubMed:25201882, PubMed:19638414, PubMed:17428803). Interacts with RAB10 (By similarity). Inter…	140|158	8.54223	298	149	0.0626314	2	15|14|9|8	1	1	1	1	1	117.01	10.28	0	62|62	124	62	2379	0.0131632275458598|0.0140299736464222	0.0135966	4.50761		3.01389	12.2066	12.2066	0.997384	0.153363	0.324505	7.5	17.6471
ARF6_Q67L	HeLa	ARF6	Q67L	NP_002385.3	SLC3A2	6520	4F2_HUMAN	P08195	4F2 cell-surface antigen heavy chain, 4F2hc (4F2 heavy chain antigen) (Lymphocyte activation antigen 4F2 large subunit) (Solute carrier family 3 member 2) (CD antigen CD98)	SLC3A2		Component of several heterodimeric complexes involved in amino acid transport (PubMed:11557028, PubMed:9829974, PubMed:9751058, PubMed:10391915, PubMed:10574970, PubMed:11311135, PubMed:30341327). The precise substrate specificity depends on the other subunit in the heterodimer (PubMed:9829974, PubMed:9751058, PubMed:10391915, PubMed:10574970, PubMed:30867591, PubMed:10903140). The complexes func…	Arginine uptake is inhibited by increasing concentrations of leucine in the presence of Na(+).	Apical cell membrane {ECO:0000269|PubMed:11742812}. Cell membrane {ECO:0000269|PubMed:10391915, ECO:0000269|PubMed:10574970, ECO:0000269|PubMed:11311135, ECO:0000269|PubMed:11389679, ECO:0000269|PubMed:11557028, ECO:0000269|PubMed:11564694, ECO:0000269|PubMed:12117417, ECO:0000269|PubMed:12225859, ECO:0000269|PubMed:15769744, ECO:0000269|PubMed:16496379, ECO:0000269|PubMed:25998567, ECO:0000269|P…	Disulfide-linked heterodimer with a non-glycosylated light chain (SLC7A5/LAT1, SLC7A6, SLCA7A7, SLC7A8/LAT2, SLC7A10 or SLCA7A11) (PubMed:11557028, PubMed:9829974, PubMed:9751058, PubMed:10391915, PubMed:10574970, PubMed:10903140,PubMed:11311135, PubMed:30867591). Interacts with TLCD3A/CT120 (PubMed:12270127). Interacts with ICAM1 (PubMed:12716892). Constitutively and specifically associates with…	605|468	18.0566	1073	536.5	0.851587	2	26|21|0|9	1	1	1	1	1	503.65	22.83	0	37|37	74	37	630	0.0152269413636255|0.0114774149220643	0.0133522	19.8568		1.75123	23.1625	23.1625	0.98823	0.166871	0.243759	341	1.57164
ARF1_Q71L	Hek	ARF1	Q71L	NP_001137293.2	PLEKHA5	54477	PKHA5_HUMAN	Q9HAU0	Pleckstrin homology domain-containing family A member 5, PH domain-containing family A member 5 (Phosphoinositol 3-phosphate-binding protein 2, PEPP-2)	PLEKHA5			[Isoform 6]: Specifically expressed in brain. {ECO:0000305}.	Cytoplasm {ECO:0000269|PubMed:22037487}.		18|19	3.8222	37	18.5	0.0157581	2	0|0|0|0	1	1	1	1	1	28.28	185	0	13|13	26	13	1174	0.00232689159827765|0.00240919515909031	0.00236804	2.45762		1.66913	6.98375	11.3394	0.9995	0.146243	0.341752	10	1.77273
ARF1_Q71L	HeLa	ARF1	Q71L	NP_149038.3	MUC13	56667	MUC13_HUMAN	Q9H3R2	Mucin-13, MUC-13 (Down-regulated in colon cancer 1)	MUC13		Epithelial and hemopoietic transmembrane mucin that may play a role in cell signaling.		Cell membrane {ECO:0000269|PubMed:11278439}; Single-pass type I membrane protein {ECO:0000269|PubMed:11278439}. Apical cell membrane {ECO:0000269|PubMed:11278439}. Secreted {ECO:0000269|PubMed:11278439}. Note=Also exists as a soluble form.	Homodimer of beta subunits. {ECO:0000269|PubMed:11278439}.	46|46	0	92	46	0.0898438	2	0|0|0|0	1	1	1	1	1	68.91	460	0	6|6	12	6	512	0.00219756663140485|0.00216434281939061	0.00218095	1.07718		1.19378	7.30479	7.8675	1	0.0444745	0.0444745	25.5	1.77358
ARL5B_Q70L	HeLa	ARL5B	Q70L	NP_002385.3	SLC3A2	6520	4F2_HUMAN	P08195	4F2 cell-surface antigen heavy chain, 4F2hc (4F2 heavy chain antigen) (Lymphocyte activation antigen 4F2 large subunit) (Solute carrier family 3 member 2) (CD antigen CD98)	SLC3A2		Component of several heterodimeric complexes involved in amino acid transport (PubMed:11557028, PubMed:9829974, PubMed:9751058, PubMed:10391915, PubMed:10574970, PubMed:11311135, PubMed:30341327). The precise substrate specificity depends on the other subunit in the heterodimer (PubMed:9829974, PubMed:9751058, PubMed:10391915, PubMed:10574970, PubMed:30867591, PubMed:10903140). The complexes func…	Arginine uptake is inhibited by increasing concentrations of leucine in the presence of Na(+).	Apical cell membrane {ECO:0000269|PubMed:11742812}. Cell membrane {ECO:0000269|PubMed:10391915, ECO:0000269|PubMed:10574970, ECO:0000269|PubMed:11311135, ECO:0000269|PubMed:11389679, ECO:0000269|PubMed:11557028, ECO:0000269|PubMed:11564694, ECO:0000269|PubMed:12117417, ECO:0000269|PubMed:12225859, ECO:0000269|PubMed:15769744, ECO:0000269|PubMed:16496379, ECO:0000269|PubMed:25998567, ECO:0000269|P…	Disulfide-linked heterodimer with a non-glycosylated light chain (SLC7A5/LAT1, SLC7A6, SLCA7A7, SLC7A8/LAT2, SLC7A10 or SLCA7A11) (PubMed:11557028, PubMed:9829974, PubMed:9751058, PubMed:10391915, PubMed:10574970, PubMed:10903140,PubMed:11311135, PubMed:30867591). Interacts with TLCD3A/CT120 (PubMed:12270127). Interacts with ICAM1 (PubMed:12716892). Constitutively and specifically associates with…	450|427	3.70888	877	438.5	0.696032	2	26|21|0|9	1	1	1	1	1	448.75	18.66	0	39|37	76	38	630	0.0135500443505479|0.0129382635357022	0.0132442	3.2663		1.26899	20.9404	20.9404	0.999505	0.150862	0.201142	341	1.28509
ARL4C_Q72L	Hek	ARL4C	Q72L	NP_003595.1	IRS4	8471	IRS4_HUMAN	O14654	Insulin receptor substrate 4, IRS-4 (160 kDa phosphotyrosine protein, py160) (Phosphoprotein of 160 kDa, pp160)	IRS4		Acts as an interface between multiple growth factor receptors possessing tyrosine kinase activity, such as insulin receptor, IGF1R and FGFR1, and a complex network of intracellular signaling molecules containing SH2 domains. Involved in the IGF1R mitogenic signaling pathway. Promotes the AKT1 signaling pathway and BAD phosphorylation during insulin stimulation without activation of RPS6KB1 or the…		Cell membrane {ECO:0000269|PubMed:9553137}; Peripheral membrane protein {ECO:0000269|PubMed:9553137}; Cytoplasmic side {ECO:0000269|PubMed:9553137}.	Interacts with SOCS6 in response to stimulation with either insulin or IGF1 (By similarity). Interacts with CRK and CRKL. Interaction with CRK is stronger than with CRKL. Interacts with CRK via the phosphorylated YXXM motifs. Interacts with GRB2 and PIK3R1. Interacts with PLC-gamma, SHC1, PTK6, PPP4C and NISCH. {ECO:0000250, ECO:0000269|PubMed:10594015, ECO:0000269|PubMed:11316748, ECO:0000269|Pu…	177|181	1.58013	358	179	0.142403	2	45|28|9|30	1	1	1	1	1	26.91	4.77	0	61|61	122	61	1257	0.0128850552499198|0.0132913360904234	0.0130882	2.19499		3.49313	13.3791	13.3791	0.99991	0.0600666	0.0600666	98.5	1.80905
ARF6_Q67L	Hek	ARF6	Q67L	NP_003595.1	IRS4	8471	IRS4_HUMAN	O14654	Insulin receptor substrate 4, IRS-4 (160 kDa phosphotyrosine protein, py160) (Phosphoprotein of 160 kDa, pp160)	IRS4		Acts as an interface between multiple growth factor receptors possessing tyrosine kinase activity, such as insulin receptor, IGF1R and FGFR1, and a complex network of intracellular signaling molecules containing SH2 domains. Involved in the IGF1R mitogenic signaling pathway. Promotes the AKT1 signaling pathway and BAD phosphorylation during insulin stimulation without activation of RPS6KB1 or the…		Cell membrane {ECO:0000269|PubMed:9553137}; Peripheral membrane protein {ECO:0000269|PubMed:9553137}; Cytoplasmic side {ECO:0000269|PubMed:9553137}.	Interacts with SOCS6 in response to stimulation with either insulin or IGF1 (By similarity). Interacts with CRK and CRKL. Interaction with CRK is stronger than with CRKL. Interacts with CRK via the phosphorylated YXXM motifs. Interacts with GRB2 and PIK3R1. Interacts with PLC-gamma, SHC1, PTK6, PPP4C and NISCH. {ECO:0000250, ECO:0000269|PubMed:10594015, ECO:0000269|PubMed:11316748, ECO:0000269|Pu…	133|134	0.529668	267	133.5	0.106205	2	45|28|9|30	1	1	1	1	1	8.83	3.56	0	48|51	99	49.5	1257	0.0125626474298743|0.0123047802605083	0.0124337	1.46649		2.24267	11.5542	11.5542	0.99999	0.0518737	0.0518737	98.5	1.35176
ARF1_Q71L	HeLa	ARF1	Q71L	NP_001137533.1	COPB1	1315	COPB_HUMAN	P53618	Coatomer subunit beta (Beta-coat protein, Beta-COP)	COPB1		The coatomer is a cytosolic protein complex that binds to dilysine motifs and reversibly associates with Golgi non-clathrin-coated vesicles, which further mediate biosynthetic protein transport from the ER, via the Golgi up to the trans Golgi network. Coatomer complex is required for budding from Golgi membranes, and is essential for the retrograde Golgi-to-ER transport of dilysine-tagged protein…	Brefeldin A induces dissociation from the Golgi of the beta-COP and presumably the other coatomer subunits.	Cytoplasm. Golgi apparatus membrane {ECO:0000269|PubMed:11056392, ECO:0000269|PubMed:17451557, ECO:0000269|PubMed:7573041}; Peripheral membrane protein {ECO:0000269|PubMed:17451557, ECO:0000269|PubMed:18385291, ECO:0000269|PubMed:20056612}; Cytoplasmic side {ECO:0000305}. Cytoplasmic vesicle, COPI-coated vesicle membrane; Peripheral membrane protein {ECO:0000305}; Cytoplasmic side {ECO:0000305}. …	Oligomeric complex that consists of at least the alpha, beta, beta', gamma, delta, epsilon and zeta subunits. Interacts with SCYL1. Interacts with COPG1. Interacts (via trunk domain) with ARF1 (via switch I region); the interaction is direct. Interacts with KCNK2/TREK (via N-terminus); this interaction increases the channel-mediated whole cell currents and promotes plasma membrane expression of K…	397|431	5.80716	828	414	0.434418	2	22|25|5|24	1	1	1	1	1	403.87	16.9	0	60|59	119	59.5	953	0.0118079491301043|0.0125579500760182	0.0121829	4.35306		3.19414	20.347	20.347	0.998786	0.195562	0.322879	28.5	14.0678
ARL13B_G75L	Hek	ARL13B	G75L	NP_001337228.1	EPB41L2	2037	E41L2_HUMAN	O43491	Band 4.1-like protein 2 (Erythrocyte membrane protein band 4.1-like 2) (Generally expressed protein 4.1, 4.1G)	EPB41L2		Required for dynein-dynactin complex and NUMA1 recruitment at the mitotic cell cortex during anaphase (PubMed:23870127). {ECO:0000269|PubMed:23870127}.		Cytoplasm, cytoskeleton {ECO:0000250}. Cytoplasm, cell cortex {ECO:0000269|PubMed:23870127}. Cell membrane {ECO:0000269|PubMed:22361696}.	Interacts with FCGR1A (PubMed:18023480). Interacts with TRPC4 (PubMed:16254212). Interacts (via CTD domain) with FKBP2 (By similarity). Interacts with NUMA1; this interaction is negatively regulated by CDK1 during metaphase and promotes anaphase-specific localization of NUMA1 in symmetrically dividing cells (PubMed:23870127). {ECO:0000250|UniProtKB:O70318, ECO:0000269|PubMed:16254212, ECO:0000269…	134|131	1.601	265	132.5	0.125355	2	17|15|2|10	1	1	1	1	1	100.64	8.28	0	52|53	105	52.5	1057	0.0122754352290282|0.011841435800979	0.0120584	2.54497		2.64232	11.9296	12.3635	0.999908	0.0681855	0.196656	80	1.64815
ARL4D_Q80L	HeLa	ARL4D	Q80L	NP_002511.1	NPM1	4869	NPM_HUMAN	P06748	Nucleophosmin, NPM (Nucleolar phosphoprotein B23) (Nucleolar protein NO38) (Numatrin)	NPM1		Involved in diverse cellular processes such as ribosome biogenesis, centrosome duplication, protein chaperoning, histone assembly, cell proliferation, and regulation of tumor suppressors p53/TP53 and ARF. Binds ribosome presumably to drive ribosome nuclear export. Associated with nucleolar ribonucleoprotein structures and bind single-stranded nucleic acids. Acts as a chaperonin for the core histo…		Nucleus, nucleolus {ECO:0000269|PubMed:19208757, ECO:0000269|PubMed:22528486, ECO:0000269|PubMed:25818168, ECO:0000269|PubMed:25956029}. Nucleus, nucleoplasm {ECO:0000269|PubMed:25818168}. Cytoplasm, cytoskeleton, microtubule organizing center, centrosome {ECO:0000269|PubMed:14654843}. Note=Generally nucleolar, but is translocated to the nucleoplasm in case of serum starvation or treatment with a…	Decamer formed by two pentameric rings associated in a head-to-head fashion (By similarity). Disulfide-linked dimers under certain conditions (PubMed:25818168). The SWAP complex consists of NPM1, NCL, PARP1 and SWAP70 (By similarity). Interacts with NSUN2 and SENP3. Interacts with the methylated form of RPS10. Interacts (via N-terminal domain) with APEX1; the interaction is RNA-dependent and decr…	366|447	14.09	813	406.5	1.38265	2	138|127|58|74	1	1	1	1	1	34.95	3.07	0	29|28	57	28.5	294	0.011180933205606|0.0128931732009965	0.0120371	10.0584		4.52119	20.1618	20.1618	0.992845	0.111208	0.180378	38	10.4487
SAR1B_H79G	HeLa	SAR1B	H79G	NP_055681.1	SEC16A	9919	SC16A_HUMAN	O15027	Protein transport protein Sec16A (SEC16 homolog A, p250)	SEC16A		Acts as a molecular scaffold that plays a key role in the organization of the endoplasmic reticulum exit sites (ERES), also known as transitional endoplasmic reticulum (tER). SAR1A-GTP-dependent assembly of SEC16A on the ER membrane forms an organized scaffold defining an ERES. Required for secretory cargo traffic from the endoplasmic reticulum to the Golgi apparatus (PubMed:17192411, PubMed:1700…		Endoplasmic reticulum membrane {ECO:0000269|PubMed:17005010, ECO:0000269|PubMed:29300766}; Peripheral membrane protein {ECO:0000269|PubMed:17005010}. Golgi apparatus membrane {ECO:0000305}; Peripheral membrane protein {ECO:0000305}. Cytoplasm, perinuclear region {ECO:0000250|UniProtKB:E9QAT4}. Cytoplasm, cytosol {ECO:0000269|PubMed:17428803, ECO:0000269|PubMed:21768384}. Microsome membrane {ECO:0…	SEC16A and SEC16B are each present in multiple copies in a heteromeric complex (PubMed:17192411, PubMed:22355596). Interacts with SEC23A (PubMed:17192411, PubMed:17428803). Interacts with RNF183 and RNF152 (PubMed:29300766). Interacts with LRRK2 (via ROC domain) (PubMed:25201882). Interacts with SEC13 (PubMed:25201882, PubMed:19638414, PubMed:17428803). Interacts with RAB10 (By similarity). Inter…	467|470	0.45279	937	468.5	0.19877	2	31|36|5|25	1	1	1	1	1	452.74	13.99	0	85|86	171	85.5	2357	0.0119621780776698|0.0119178407052309	0.01194	0.262573	0.0385246	4.87774	21.6449	21.6449	0.999993	0.27883	0.454276	25.5	17.717
ARL13B_G75L	Hek	ARL13B	G75L	NP_001035089.1	AFDN	4301	AFAD_HUMAN	P55196	Afadin (ALL1-fused gene from chromosome 6 protein, Protein AF-6) (Afadin adherens junction formation factor)	AFDN		Belongs to an adhesion system, probably together with the E-cadherin-catenin system, which plays a role in the organization of homotypic, interneuronal and heterotypic cell-cell adherens junctions (AJs) (By similarity). Nectin- and actin-filament-binding protein that connects nectin to the actin cytoskeleton (PubMed:11024295). May play a key role in the organization of epithelial structures of th…	[Isoform 1]: May be due to intron retention. {ECO:0000305}.; [Isoform 2]: May be due to intron retention. {ECO:0000305}.	Cell junction, adherens junction {ECO:0000269|PubMed:30463011}. Note=Not found at cell-matrix AJs. {ECO:0000250|UniProtKB:O35889}.	Homodimer. Interacts with F-actin, nectin and NECTIN3. Essential for the association of nectin and E-cadherin. Isoform 1/s-afadin does not interact with F-actin. Interacts with ZO-1 and occludin, but probably in an indirect manner. Interacts with RIT1 and RIT2 (By similarity). Interacts with NRXN1 and BCR. Interacts with ADAM10; the interaction locks ADAM10 at adherens junctions following ADAM10 …	123|137	7.615	260	130	0.0787402	2	34|27|2|17	1	1	1	1	1	52.32	4.26	0	70|73	143	71.5	1651	0.0113655923837015|0.0123292010233186	0.0118474	5.75126		4.17032	11.6036	11.809	0.997924	0.088427	0.088427	51.5	2.49524
ARL13B_G75L	HeLa	ARL13B	G75L	NP_001006600.1	ERBIN	55914	ERBIN_HUMAN	Q96RT1	Erbin (Densin-180-like protein) (Erbb2-interacting protein) (Protein LAP2)	ERBIN		Acts as an adapter for the receptor ERBB2, in epithelia. By binding the unphosphorylated 'Tyr-1248' of receptor ERBB2, it may contribute to stabilize this unphosphorylated state (PubMed:16203728). Inhibits NOD2-dependent NF-kappa-B signaling and pro-inflammatory cytokine secretion (PubMed:16203728). {ECO:0000269|PubMed:10878805, ECO:0000269|PubMed:16203728}.		Cell junction, hemidesmosome {ECO:0000269|PubMed:10878805, ECO:0000269|PubMed:11375975}. Nucleus membrane {ECO:0000250}. Basolateral cell membrane {ECO:0000269|PubMed:16203728}. Note=Found in hemidesmosomes, which are cell-substrate adhesion complexes in stratified epithelia. In transfected cells, either diffusely distributed over the cytoplasm or concentrated at the basolateral membrane. Colocal…	Interacts with ERBB2, BPAG1 and ITGB4 (PubMed:10878805, PubMed:11375975, PubMed:12444095). May favor the localization of ERBB2, by restricting its presence to the basolateral membrane of epithelial cells. Also found to interact with ARVCF and delta catenin (PubMed:11821434). Interacts (via C-terminus) with DST Isoform 3 (via N-terminus) (PubMed:11375975). Interacts with NOD2 (via CARD domain) (Pu…	346|336	2.07363	682	341	0.261905	2	30|35|8|16	1	1	1	1	1	289.98	10.49	0	71|70	141	70.5	1302	0.0121684643412093|0.0112857074364606	0.0117271	5.32275		4.61876	18.4662	18.4662	0.999845	0.21178	0.307793	229	1.48696
ARL13B_G75L	HeLa	ARL13B	G75L	NP_001934.2	DSG2	1829	DSG2_HUMAN	Q14126	Desmoglein-2 (Cadherin family member 5) (HDGC)	DSG2		Component of intercellular desmosome junctions. Involved in the interaction of plaque proteins and intermediate filaments mediating cell-cell adhesion.		Cell membrane {ECO:0000269|PubMed:31402609}; Single-pass type I membrane protein. Cell junction, desmosome.		340|339	0.208279	679	339.5	0.303667	2	32|33|11|11	1	1	1	1	1	293.72	10.45	0	50|47	97	48.5	1118	0.011978938786847|0.0113763610490071	0.0116776	3.64874		2.71346	19.8449	21.3736	0.999998	0.154509	0.250104	290	1.1701
ARF4_Q71L	Hek	ARF4	Q71L	NP_055481.1	CLINT1	9685	EPN4_HUMAN	Q14677	Clathrin interactor 1 (Clathrin-interacting protein localized in the trans-Golgi region, Clint) (Enthoprotin) (Epsin-4) (Epsin-related protein, EpsinR)	CLINT1		Binds to membranes enriched in phosphatidylinositol 4,5-bisphosphate (PtdIns(4,5)P2). May have a role in transport via clathrin-coated vesicles from the trans-Golgi network to endosomes. Stimulates clathrin assembly. {ECO:0000269|PubMed:12429846, ECO:0000269|PubMed:12538641}.		Cytoplasm. Cytoplasm, perinuclear region. Membrane; Peripheral membrane protein. Cytoplasmic vesicle, clathrin-coated vesicle. Note=Found throughout the cell, with the exception of the cell surface. Concentrated in the perinuclear region and associated with clathrin-coated vesicles close to the trans-Golgi network.	Binds clathrin heavy chain and AP-2 (PubMed:12213833, PubMed:12429846, PubMed:12538641). Interacts with VTI1B (PubMed:18033301). Interacts with GGA2 (via GAE domain) (PubMed:12213833, PubMed:14665628). Interacts with AP1G1 (via GAE domain) (PubMed:12213833, PubMed:12429846, PubMed:12538641, PubMed:14665628). Interacts with AP1G2 (via GAE domain) (PubMed:14665628). {ECO:0000269|PubMed:12213833, EC…	134|124	5.48145	258	129	0.2064	2	16|18|9|10	1	1	1	1	1	89.09	7.59	0	31|31	62	31	625	0.0118714837046316|0.0112604655305504	0.011566	3.73557		2.425	11.3578	11.3578	0.998924	0.0753073	0.172659	16.5	7.42857
ARF1_Q71L	Hek	ARF1	Q71L	NP_001137533.1	COPB1	1315	COPB_HUMAN	P53618	Coatomer subunit beta (Beta-coat protein, Beta-COP)	COPB1		The coatomer is a cytosolic protein complex that binds to dilysine motifs and reversibly associates with Golgi non-clathrin-coated vesicles, which further mediate biosynthetic protein transport from the ER, via the Golgi up to the trans Golgi network. Coatomer complex is required for budding from Golgi membranes, and is essential for the retrograde Golgi-to-ER transport of dilysine-tagged protein…	Brefeldin A induces dissociation from the Golgi of the beta-COP and presumably the other coatomer subunits.	Cytoplasm. Golgi apparatus membrane {ECO:0000269|PubMed:11056392, ECO:0000269|PubMed:17451557, ECO:0000269|PubMed:7573041}; Peripheral membrane protein {ECO:0000269|PubMed:17451557, ECO:0000269|PubMed:18385291, ECO:0000269|PubMed:20056612}; Cytoplasmic side {ECO:0000305}. Cytoplasmic vesicle, COPI-coated vesicle membrane; Peripheral membrane protein {ECO:0000305}; Cytoplasmic side {ECO:0000305}. …	Oligomeric complex that consists of at least the alpha, beta, beta', gamma, delta, epsilon and zeta subunits. Interacts with SCYL1. Interacts with COPG1. Interacts (via trunk domain) with ARF1 (via switch I region); the interaction is direct. Interacts with KCNK2/TREK (via N-terminus); this interaction increases the channel-mediated whole cell currents and promotes plasma membrane expression of K…	137|162	11.8245	299	149.5	0.156873	2	12|11|5|13	1	1	1	1	1	121.22	11.96	0	47|47	94	47	953	0.0106995082168663|0.0124050011146334	0.0115523	10.4392		2.6206	12.227	12.227	0.994985	0.127317	0.322879	9	15.05
ARF1_Q71L	Hek	ARF1	Q71L	NP_001008660.1	PICALM	8301	PICAL_HUMAN	Q13492	Phosphatidylinositol-binding clathrin assembly protein (Clathrin assembly lymphoid myeloid leukemia protein)	PICALM		Cytoplasmic adapter protein that plays a critical role in clathrin-mediated endocytosis which is important in processes such as internalization of cell receptors, synaptic transmission or removal of apoptotic cells. Recruits AP-2 and attaches clathrin triskelions to the cytoplasmic side of plasma membrane leading to clathrin-coated vesicles (CCVs) assembly (PubMed:10436022, PubMed:16262731, PubMe…		Cell membrane {ECO:0000269|PubMed:16262731}. Membrane, clathrin-coated pit {ECO:0000269|PubMed:10436022}. Golgi apparatus {ECO:0000269|PubMed:10436022}. Cytoplasmic vesicle, clathrin-coated vesicle {ECO:0000269|PubMed:10436022}. Nucleus {ECO:0000269|PubMed:16491119}. Note=Colocalized with clathrin in the Golgi area (PubMed:10436022). Interaction with PIMREG may target PICALM to the nucleus in som…	Binds to clathrin; involves primarily the C-terminal sequences, but the full-length protein is required for full binding capacity. Binds phosphatidylinositol 4,5- bisphosphate. Interacts with PIMREG; this interaction may change the subcellular location into the nucleus (PubMed:16491119). Interacts with AP2A1 (via its alpha-appendage domain) (PubMed:16262731). Interacts (via N-terminus) with VAMP2…	7|9	17.6777	16	8	0.0131148	2	0|2|0|0	0.95	0.98	0.95	0.98	0.95	2.55	8	0.01	6|7	13	6.5	610	0.00155295224697954|0.00171018774961177	0.00163157	6.81444		1.54054	3.49436	4.31707	0.989993	0.0322126	0.0526018	4	1.8
ARF5_Q71L	Hek	ARF5	Q71L	NP_001137533.1	COPB1	1315	COPB_HUMAN	P53618	Coatomer subunit beta (Beta-coat protein, Beta-COP)	COPB1		The coatomer is a cytosolic protein complex that binds to dilysine motifs and reversibly associates with Golgi non-clathrin-coated vesicles, which further mediate biosynthetic protein transport from the ER, via the Golgi up to the trans Golgi network. Coatomer complex is required for budding from Golgi membranes, and is essential for the retrograde Golgi-to-ER transport of dilysine-tagged protein…	Brefeldin A induces dissociation from the Golgi of the beta-COP and presumably the other coatomer subunits.	Cytoplasm. Golgi apparatus membrane {ECO:0000269|PubMed:11056392, ECO:0000269|PubMed:17451557, ECO:0000269|PubMed:7573041}; Peripheral membrane protein {ECO:0000269|PubMed:17451557, ECO:0000269|PubMed:18385291, ECO:0000269|PubMed:20056612}; Cytoplasmic side {ECO:0000305}. Cytoplasmic vesicle, COPI-coated vesicle membrane; Peripheral membrane protein {ECO:0000305}; Cytoplasmic side {ECO:0000305}. …	Oligomeric complex that consists of at least the alpha, beta, beta', gamma, delta, epsilon and zeta subunits. Interacts with SCYL1. Interacts with COPG1. Interacts (via trunk domain) with ARF1 (via switch I region); the interaction is direct. Interacts with KCNK2/TREK (via N-terminus); this interaction increases the channel-mediated whole cell currents and promotes plasma membrane expression of K…	162|155	3.12287	317	158.5	0.166317	2	12|11|5|13	1	1	1	1	1	144.14	12.68	0	51|49	100	50	953	0.0113383003339164|0.0115519931098364	0.0114451	1.32024		2.81538	12.5897	12.5897	0.99965	0.131094	0.291635	9	15.95
ARL5C_P70L	Hek	ARL5C	P70L	NP_006421.2	CCT4	10575	TCPD_HUMAN	P50991	T-complex protein 1 subunit delta, TCP-1-delta (CCT-delta) (Stimulator of TAR RNA-binding)	CCT4		Component of the chaperonin-containing T-complex (TRiC), a molecular chaperone complex that assists the folding of proteins upon ATP hydrolysis (PubMed:25467444). The TRiC complex mediates the folding of WRAP53/TCAB1, thereby regulating telomere maintenance (PubMed:25467444). As part of the TRiC complex may play a role in the assembly of BBSome, a complex involved in ciliogenesis regulating trans…		Cytoplasm {ECO:0000269|PubMed:17081065, ECO:0000269|PubMed:20080638}. Melanosome {ECO:0000269|PubMed:17081065}. Cytoplasm, cytoskeleton, microtubule organizing center, centrosome {ECO:0000269|PubMed:14654843, ECO:0000269|PubMed:20080638}. Cytoplasm, cytoskeleton, cilium basal body {ECO:0000250|UniProtKB:P80315}. Note=Identified by mass spectrometry in melanosome fractions from stage I to stage IV…	Component of the chaperonin-containing T-complex (TRiC), a heterooligomeric complex of about 850 to 900 kDa that forms two stacked rings, 12 to 16 nm in diameter (PubMed:20080638, PubMed:25467444). Interacts with PACRG (PubMed:14532270). Interacts with DNAAF4 (By similarity). Interacts with DLEC1 (PubMed:33144677). {ECO:0000250|UniProtKB:P80315, ECO:0000269|PubMed:14532270, ECO:0000269|PubMed:200…	138|118	11.0485	256	128	0.237477	2	20|31|23|37	1	1	1	1	1	36.9	3.76	0	30|33	63	31.5	539	0.0124004675286727|0.0103494622595435	0.011375	12.7498		4.07786	11.3137	11.3137	0.995627	0.0358922	0.0730183	32	3.90909
ARL10_S132L	HeLa	ARL10	S132L	NP_001137293.2	PLEKHA5	54477	PKHA5_HUMAN	Q9HAU0	Pleckstrin homology domain-containing family A member 5, PH domain-containing family A member 5 (Phosphoinositol 3-phosphate-binding protein 2, PEPP-2)	PLEKHA5			[Isoform 6]: Specifically expressed in brain. {ECO:0000305}.	Cytoplasm {ECO:0000269|PubMed:22037487}.		5|4	15.7135	9	4.5	0.00383305	2	0|0|0|0	1	1	1	1	1	6.62	45	0	2|3	5	2.5	1174	0.00107274282108174|0.00100312710370534	0.00103793	4.74266		0.23338	4.03887	7.68979	0.992774	0.103684	0.103684	44	0.122222
ARF4_Q71L	Hek	ARF4	Q71L	NP_001137533.1	COPB1	1315	COPB_HUMAN	P53618	Coatomer subunit beta (Beta-coat protein, Beta-COP)	COPB1		The coatomer is a cytosolic protein complex that binds to dilysine motifs and reversibly associates with Golgi non-clathrin-coated vesicles, which further mediate biosynthetic protein transport from the ER, via the Golgi up to the trans Golgi network. Coatomer complex is required for budding from Golgi membranes, and is essential for the retrograde Golgi-to-ER transport of dilysine-tagged protein…	Brefeldin A induces dissociation from the Golgi of the beta-COP and presumably the other coatomer subunits.	Cytoplasm. Golgi apparatus membrane {ECO:0000269|PubMed:11056392, ECO:0000269|PubMed:17451557, ECO:0000269|PubMed:7573041}; Peripheral membrane protein {ECO:0000269|PubMed:17451557, ECO:0000269|PubMed:18385291, ECO:0000269|PubMed:20056612}; Cytoplasmic side {ECO:0000305}. Cytoplasmic vesicle, COPI-coated vesicle membrane; Peripheral membrane protein {ECO:0000305}; Cytoplasmic side {ECO:0000305}. …	Oligomeric complex that consists of at least the alpha, beta, beta', gamma, delta, epsilon and zeta subunits. Interacts with SCYL1. Interacts with COPG1. Interacts (via trunk domain) with ARF1 (via switch I region); the interaction is direct. Interacts with KCNK2/TREK (via N-terminus); this interaction increases the channel-mediated whole cell currents and promotes plasma membrane expression of K…	129|122	3.94402	251	125.5	0.131689	2	12|11|5|13	1	1	1	1	1	102.47	10.04	0	46|40	86	43	953	0.0114697482072831|0.0110971735645152	0.0112835	2.33483		2.10118	11.2027	11.2027	0.999443	0.116651	0.288584	9	12.65
ARL10_S132L	HeLa	ARL10	S132L	NP_001165882.1	VANGL1	81839	VANG1_HUMAN	Q8TAA9	Vang-like protein 1 (Loop-tail protein 2 homolog, LPP2) (Strabismus 2) (Van Gogh-like protein 1)	VANGL1				Cell membrane {ECO:0000250}; Multi-pass membrane protein {ECO:0000250}.	Heterodimer with VANGL2. Interacts through its C-terminal region with the N-terminal half of DVL1, DVL2 and DVL3. The PDZ domain of DVL1, DVL2 and DVL3 is required for the interaction (By similarity). {ECO:0000250}.	12|11	6.14875	23	11.5	0.0220307	2	0|0|0|0	1	1	1	1	1	17.76	115	0	7|7	14	7	522	0.00126002877998585|0.00119190302668476	0.00122597	3.92932		-0.507309	3.80789	4.27582	0.998747	0.0273637	0.0361541	85.5	0.144509
ARL5C_P70L	HeLa	ARL5C	P70L	NP_002464.1	MYH9	4627	MYH9_HUMAN	P35579	Myosin-9 (Cellular myosin heavy chain, type A) (Myosin heavy chain 9) (Myosin heavy chain, non-muscle IIa) (Non-muscle myosin heavy chain A, NMMHC-A) (Non-muscle myosin heavy chain IIa, NMMHC II-a, NMMHC-IIA)	MYH9		Cellular myosin that appears to play a role in cytokinesis, cell shape, and specialized functions such as secretion and capping. Required for cortical actin clearance prior to oocyte exocytosis (By similarity). Promotes cell motility in conjunction with S100A4 (PubMed:16707441). During cell spreading, plays an important role in cytoskeleton reorganization, focal contact formation (in the margins …		Cytoplasm, cytoskeleton {ECO:0000269|PubMed:22693546}. Cytoplasm, cell cortex {ECO:0000250|UniProtKB:Q8VDD5}. Cytoplasmic vesicle, secretory vesicle, Cortical granule {ECO:0000250|UniProtKB:Q8VDD5}. Note=Colocalizes with actin filaments at lamellipodia margins and at the leading edge of migrating cells (PubMed:20052411). In retinal pigment epithelial cells, predominantly localized to stress fiber…	Myosin is a hexameric protein that consists of 2 heavy chain subunits (MHC), 2 alkali light chain subunits (MLC) and 2 regulatory light chain subunits (MLC-2). Interacts with RASIP1 (By similarity). Interacts with DDR1 (By similarity). Interacts with PDLIM2 (By similarity). Interacts with SVIL (PubMed:12917436, PubMed:17925381). Interacts with HTRA3 (PubMed:22229724). Interacts with Myo7a (By sim…	318|355	7.77502	673	336.5	0.171684	2	69|97|10|32	1	1	1	1	1	14.33	4.05	0	106|105	211	105.5	1960	0.0101845929764653|0.0119818458600926	0.0110832	11.4664		1.33751	18.3439	18.3439	0.997825	0.168575	0.19279	10.5	29.3478
SAR1A_H79G	HeLa	SAR1A	H79G	NP_001027454.1	TMPO	7112	LAP2B_HUMAN	P42167	Lamina-associated polypeptide 2, isoforms beta/gamma (Thymopoietin, isoforms beta/gamma, TP beta/gamma) (Thymopoietin-related peptide isoforms beta/gamma, TPRP isoforms beta/gamma) [Cleaved into: Thymopoietin, TP (Splenin); Thymopentin (TP5) ]	TMPO		May help direct the assembly of the nuclear lamina and thereby help maintain the structural organization of the nuclear envelope. Possible receptor for attachment of lamin filaments to the inner nuclear membrane. May be involved in the control of initiation of DNA replication through its interaction with NAKAP95.; Thymopoietin (TP) and Thymopentin (TP5) may play a role in T-cell development and f…	[Isoform Zeta]: Inhibits LAP2beta-mediated repression. {ECO:0000305}.	Nucleus inner membrane; Single-pass type II membrane protein. Note=Tightly associated with the nuclear lamina.; [Isoform Zeta]: Cytoplasm {ECO:0000269|PubMed:18403046}.	Interacts with LMNB1, LMNB2, BANF1, AKAP8L, GMCL and chromosomes (By similarity). Isoform Zeta interacts with BANF1/BAF and may sequester it in the cytoplasm. {ECO:0000250, ECO:0000269|PubMed:12538639, ECO:0000269|PubMed:9490046}.	386|385	0.183426	771	385.5	0.849119	2	67|54|20|16	1	1	1	1	1	205.9	6.37	0	32|30	62	31	454	0.0108768350189055|0.0109549636561192	0.0109159	0.506099	0.058915	1.51413	20.736	21.8996	0.999999	0.191908	0.317367	118.5	3.23431
ARL4D_Q80L	Hek	ARL4D	Q80L	NP_002511.1	NPM1	4869	NPM_HUMAN	P06748	Nucleophosmin, NPM (Nucleolar phosphoprotein B23) (Nucleolar protein NO38) (Numatrin)	NPM1		Involved in diverse cellular processes such as ribosome biogenesis, centrosome duplication, protein chaperoning, histone assembly, cell proliferation, and regulation of tumor suppressors p53/TP53 and ARF. Binds ribosome presumably to drive ribosome nuclear export. Associated with nucleolar ribonucleoprotein structures and bind single-stranded nucleic acids. Acts as a chaperonin for the core histo…		Nucleus, nucleolus {ECO:0000269|PubMed:19208757, ECO:0000269|PubMed:22528486, ECO:0000269|PubMed:25818168, ECO:0000269|PubMed:25956029}. Nucleus, nucleoplasm {ECO:0000269|PubMed:25818168}. Cytoplasm, cytoskeleton, microtubule organizing center, centrosome {ECO:0000269|PubMed:14654843}. Note=Generally nucleolar, but is translocated to the nucleoplasm in case of serum starvation or treatment with a…	Decamer formed by two pentameric rings associated in a head-to-head fashion (By similarity). Disulfide-linked dimers under certain conditions (PubMed:25818168). The SWAP complex consists of NPM1, NCL, PARP1 and SWAP70 (By similarity). Interacts with NSUN2 and SENP3. Interacts with the methylated form of RPS10. Interacts (via N-terminal domain) with APEX1; the interaction is RNA-dependent and decr…	158|134	11.6237	292	146	0.496599	2	27|21|15|31	1	1	1	1	1	68.01	5.03	0	19|17	36	18	294	0.0117115748244192|0.0101097641402797	0.0109107	10.3811		4.40446	12.083	12.083	0.995155	0.0691702	0.180378	7	18.375
ARF1_Q71L	HeLa	ARF1	Q71L	NP_002108.4	HLA-C	3107	1C07_HUMAN									25|24	2.88615	49	24.5	0.0669399	2	0|0|0|0	1	1	1	1	1	37.1	245	0	7|7	14	7	366	0.00162258648191001|0.00157042240472618	0.0015965	2.3104		1.11335	5.1298	5.3164	0.999711	0.0278231	0.107574	13	1.82143
ARL1_Q71L	HeLa	ARL1	Q71L	NP_001166184.1	GOLGA4	2803	GOGA4_HUMAN	Q13439	Golgin subfamily A member 4 (256 kDa golgin) (Golgin-245) (Protein 72.1) (Trans-Golgi p230)	GOLGA4		Involved in vesicular trafficking at the Golgi apparatus level. May play a role in delivery of transport vesicles containing GPI-linked proteins from the trans-Golgi network through its interaction with MACF1. Involved in endosome-to-Golgi trafficking (PubMed:29084197). {ECO:0000269|PubMed:15265687, ECO:0000269|PubMed:29084197}.	Antibodies against GOLGA4 are present in sera from patients with Sjoegren syndrome. Sera from patients with Sjoegren syndrome often contain antibodies that react with normal components of the Golgi complex.	Cytoplasm. Golgi apparatus membrane {ECO:0000269|PubMed:10209123, ECO:0000269|PubMed:10209125, ECO:0000269|PubMed:11303027, ECO:0000269|PubMed:14718928, ECO:0000269|PubMed:15265687}; Peripheral membrane protein. Golgi apparatus, trans-Golgi network membrane {ECO:0000269|PubMed:29084197}.	Homodimer (PubMed:14718928). Interacts with RAB6A (PubMed:10209123). Interacts with GTP-bound ARL1 and ARL3 (PubMed:11303027, PubMed:14580338, PubMed:14718928). Interacts with MACF1 (PubMed:15265687). Directly interacts with TBC1D23 (PubMed:29084197). Interacts with FAM91A1; this interaction may be mediated by TBC1D23 (PubMed:29084197). {ECO:0000269|PubMed:10209123, ECO:0000269|PubMed:11303027, E…	345|364	3.78985	709	354.5	0.158047	2	0|0|0|0	1	1	1	1	1	491.28	3545	0	106|106	212	106	2243	0.0109631356248287|0.0106259013974644	0.0107945	2.20909		5.198	45.3442	109.203	0.999483	3.59822	8.47126	4	71.1
ARF1_Q71L	Hek	ARF1	Q71L	NP_001155.1	APBB1	322	APBB1_HUMAN	O00213	Amyloid beta precursor protein binding family B member 1 (Amyloid-beta A4 precursor protein-binding family B member 1) (Protein Fe65)	APBB1		Transcription coregulator that can have both coactivator and corepressor functions (PubMed:15031292, PubMed:18468999, PubMed:18922798, PubMed:25342469, PubMed:33938178). Adapter protein that forms a transcriptionally active complex with the gamma-secretase-derived amyloid precursor protein (APP) intracellular domain (PubMed:15031292, PubMed:18468999, PubMed:18922798, PubMed:25342469). Plays a cen…		Cell membrane {ECO:0000269|PubMed:18468999}. Cytoplasm {ECO:0000269|PubMed:18468999}. Nucleus {ECO:0000269|PubMed:15031292, ECO:0000269|PubMed:18468999, ECO:0000269|PubMed:18922798, ECO:0000269|PubMed:19343227}. Cell projection, growth cone {ECO:0000250|UniProtKB:P46933}. Nucleus speckle {ECO:0000269|PubMed:17512906}. Note=Colocalizes with TSHZ3 in axonal growth cone (By similarity). Colocalizes …	Component of a complex, at least composed of APBB1, RASD1/DEXRAS1 and APP (PubMed:18922798, PubMed:18833287, PubMed:18468999). Interacts (via PID domain 2) with APP (with the intracellular domain of the amyloid-beta precursor protein) (PubMed:18833287, PubMed:18468999). Interacts (via PID domain 2) with RASD1/DEXRAS1; impairs the transcription activation activity (PubMed:18922798). Interacts (via…	4|5	15.7135	9	4.5	0.00633803	2	0|0|0|0	1	1	1	1	1	6.62	45	0	3|5	8	4	710	0.0013418778784437|0.00143058478582035	0.00138623	4.52488		0.475955	2.62077	3.2378	0.992774	0.0210375	0.0210375	2	1.83333
ARL16_WT	HeLa	ARL16	WT	NP_001165335.1	TUBAL3	79861	TBAL3_HUMAN	A6NHL2	Tubulin alpha chain-like 3	TUBAL3	contaminant	Tubulin is the major constituent of microtubules. It binds two moles of GTP, one at an exchangeable site on the beta chain and one at a non-exchangeable site on the alpha chain (By similarity). {ECO:0000250}.		Cytoplasm, cytoskeleton {ECO:0000250}.	Dimer of alpha and beta chains. A typical microtubule is a hollow water-filled tube with an outer diameter of 25 nm and an inner diameter of 15 nM. Alpha-beta heterodimers associate head-to-tail to form protofilaments running lengthwise along the microtubule wall with the beta-tubulin subunit facing the microtubule plus end conferring a structural polarity. Microtubules usually have 13 protofilam…	57|45	16.6378	102	51	0.125616	2	0|0|0|0	1	1	1	1	1	67.47	510	0	4|4	8	4	406	0.00256383529455009|0.0021710610308616	0.00236745	11.7313		5.19947	38.4578	207.101	0.990187	7.14143	9.88004	0	52
ARL10_S132L	HeLa	ARL10	S132L	NP_065875.3	ARHGAP21	57584	RHG21_HUMAN	Q5T5U3	Rho GTPase-activating protein 21 (Rho GTPase-activating protein 10) (Rho-type GTPase-activating protein 21)	ARHGAP21		Functions as a GTPase-activating protein (GAP) for RHOA and CDC42. Downstream partner of ARF1 which may control Golgi apparatus structure and function. Also required for CTNNA1 recruitment to adherens junctions. {ECO:0000269|PubMed:15793564, ECO:0000269|PubMed:16184169}.	Depletion of ARHGAP21 induces cell spreading and accumulation of F-actin stress fibers.; Required for In1A-dependent entry of Listeria monocytogenes into cells.	Golgi apparatus membrane; Peripheral membrane protein. Cell junction. Cytoplasmic vesicle membrane; Peripheral membrane protein. Cytoplasm, cytoskeleton. Note=Localization to the Golgi is dependent on interaction with GTP-bound ARF1.	Interacts with GTP-bound ARF1 and ARF6. Interacts with CTNNA1. {ECO:0000269|PubMed:15793564, ECO:0000269|PubMed:16184169, ECO:0000269|PubMed:16527809, ECO:0000269|PubMed:17347647}.	6|3	47.1405	9	4.5	0.00229826	2	0|0|0|0	1	1	1	1	1	4.88	45	0	3|2	5	2.5	1958	0.00109949795806804|0.000976159114708281	0.00103783	8.40348		0.0637697	3.16835	4.73218	0.934068	0.0640447	0.0972933	36.5	0.146667
ARF1_Q71L	HeLa	ARF1	Q71L	NP_002385.3	SLC3A2	6520	4F2_HUMAN	P08195	4F2 cell-surface antigen heavy chain, 4F2hc (4F2 heavy chain antigen) (Lymphocyte activation antigen 4F2 large subunit) (Solute carrier family 3 member 2) (CD antigen CD98)	SLC3A2		Component of several heterodimeric complexes involved in amino acid transport (PubMed:11557028, PubMed:9829974, PubMed:9751058, PubMed:10391915, PubMed:10574970, PubMed:11311135, PubMed:30341327). The precise substrate specificity depends on the other subunit in the heterodimer (PubMed:9829974, PubMed:9751058, PubMed:10391915, PubMed:10574970, PubMed:30867591, PubMed:10903140). The complexes func…	Arginine uptake is inhibited by increasing concentrations of leucine in the presence of Na(+).	Apical cell membrane {ECO:0000269|PubMed:11742812}. Cell membrane {ECO:0000269|PubMed:10391915, ECO:0000269|PubMed:10574970, ECO:0000269|PubMed:11311135, ECO:0000269|PubMed:11389679, ECO:0000269|PubMed:11557028, ECO:0000269|PubMed:11564694, ECO:0000269|PubMed:12117417, ECO:0000269|PubMed:12225859, ECO:0000269|PubMed:15769744, ECO:0000269|PubMed:16496379, ECO:0000269|PubMed:25998567, ECO:0000269|P…	Disulfide-linked heterodimer with a non-glycosylated light chain (SLC7A5/LAT1, SLC7A6, SLCA7A7, SLC7A8/LAT2, SLC7A10 or SLCA7A11) (PubMed:11557028, PubMed:9829974, PubMed:9751058, PubMed:10391915, PubMed:10574970, PubMed:10903140,PubMed:11311135, PubMed:30867591). Interacts with TLCD3A/CT120 (PubMed:12270127). Interacts with ICAM1 (PubMed:12716892). Constitutively and specifically associates with…	337|360	4.6667	697	348.5	0.553175	2	26|21|0|9	1	1	1	1	1	329.89	14.83	0	34|34	68	34	630	0.0101651487029762|0.0106412069196012	0.0104032	3.23578		0.82611	18.6682	18.6682	0.999217	0.134492	0.1832	341	1.02193
ARL15_A86L	HeLa	ARL15	A86L	NP_002385.3	SLC3A2	6520	4F2_HUMAN	P08195	4F2 cell-surface antigen heavy chain, 4F2hc (4F2 heavy chain antigen) (Lymphocyte activation antigen 4F2 large subunit) (Solute carrier family 3 member 2) (CD antigen CD98)	SLC3A2		Component of several heterodimeric complexes involved in amino acid transport (PubMed:11557028, PubMed:9829974, PubMed:9751058, PubMed:10391915, PubMed:10574970, PubMed:11311135, PubMed:30341327). The precise substrate specificity depends on the other subunit in the heterodimer (PubMed:9829974, PubMed:9751058, PubMed:10391915, PubMed:10574970, PubMed:30867591, PubMed:10903140). The complexes func…	Arginine uptake is inhibited by increasing concentrations of leucine in the presence of Na(+).	Apical cell membrane {ECO:0000269|PubMed:11742812}. Cell membrane {ECO:0000269|PubMed:10391915, ECO:0000269|PubMed:10574970, ECO:0000269|PubMed:11311135, ECO:0000269|PubMed:11389679, ECO:0000269|PubMed:11557028, ECO:0000269|PubMed:11564694, ECO:0000269|PubMed:12117417, ECO:0000269|PubMed:12225859, ECO:0000269|PubMed:15769744, ECO:0000269|PubMed:16496379, ECO:0000269|PubMed:25998567, ECO:0000269|P…	Disulfide-linked heterodimer with a non-glycosylated light chain (SLC7A5/LAT1, SLC7A6, SLCA7A7, SLC7A8/LAT2, SLC7A10 or SLCA7A11) (PubMed:11557028, PubMed:9829974, PubMed:9751058, PubMed:10391915, PubMed:10574970, PubMed:10903140,PubMed:11311135, PubMed:30867591). Interacts with TLCD3A/CT120 (PubMed:12270127). Interacts with ICAM1 (PubMed:12716892). Constitutively and specifically associates with…	382|396	2.54486	778	389	0.61746	2	26|21|0|9	1	1	1	1	1	388.99	16.55	0	35|37	72	36	630	0.0104963499907809|0.0101824674141168	0.0103394	2.14663		1.0254	19.7231	19.7231	0.999767	0.142092	0.179511	341	1.14035
ARF6_Q67L	Hek	ARF6	Q67L	NP_001337228.1	EPB41L2	2037	E41L2_HUMAN	O43491	Band 4.1-like protein 2 (Erythrocyte membrane protein band 4.1-like 2) (Generally expressed protein 4.1, 4.1G)	EPB41L2		Required for dynein-dynactin complex and NUMA1 recruitment at the mitotic cell cortex during anaphase (PubMed:23870127). {ECO:0000269|PubMed:23870127}.		Cytoplasm, cytoskeleton {ECO:0000250}. Cytoplasm, cell cortex {ECO:0000269|PubMed:23870127}. Cell membrane {ECO:0000269|PubMed:22361696}.	Interacts with FCGR1A (PubMed:18023480). Interacts with TRPC4 (PubMed:16254212). Interacts (via CTD domain) with FKBP2 (By similarity). Interacts with NUMA1; this interaction is negatively regulated by CDK1 during metaphase and promotes anaphase-specific localization of NUMA1 in symmetrically dividing cells (PubMed:23870127). {ECO:0000250|UniProtKB:O70318, ECO:0000269|PubMed:16254212, ECO:0000269…	110|106	2.61891	216	108	0.102176	2	17|15|2|10	1	1	1	1	1	71.57	6.75	0	51|49	100	50	1057	0.0105980108876346|0.00998209257904837	0.0102901	4.23244		1.93905	10.7703	11.1621	0.999755	0.0615596	0.156614	80	1.34568
ARF6_Q67L	HeLa	ARF6	Q67L	NP_002464.1	MYH9	4627	MYH9_HUMAN	P35579	Myosin-9 (Cellular myosin heavy chain, type A) (Myosin heavy chain 9) (Myosin heavy chain, non-muscle IIa) (Non-muscle myosin heavy chain A, NMMHC-A) (Non-muscle myosin heavy chain IIa, NMMHC II-a, NMMHC-IIA)	MYH9		Cellular myosin that appears to play a role in cytokinesis, cell shape, and specialized functions such as secretion and capping. Required for cortical actin clearance prior to oocyte exocytosis (By similarity). Promotes cell motility in conjunction with S100A4 (PubMed:16707441). During cell spreading, plays an important role in cytoskeleton reorganization, focal contact formation (in the margins …		Cytoplasm, cytoskeleton {ECO:0000269|PubMed:22693546}. Cytoplasm, cell cortex {ECO:0000250|UniProtKB:Q8VDD5}. Cytoplasmic vesicle, secretory vesicle, Cortical granule {ECO:0000250|UniProtKB:Q8VDD5}. Note=Colocalizes with actin filaments at lamellipodia margins and at the leading edge of migrating cells (PubMed:20052411). In retinal pigment epithelial cells, predominantly localized to stress fiber…	Myosin is a hexameric protein that consists of 2 heavy chain subunits (MHC), 2 alkali light chain subunits (MLC) and 2 regulatory light chain subunits (MLC-2). Interacts with RASIP1 (By similarity). Interacts with DDR1 (By similarity). Interacts with PDLIM2 (By similarity). Interacts with SVIL (PubMed:12917436, PubMed:17925381). Interacts with HTRA3 (PubMed:22229724). Interacts with Myo7a (By sim…	320|497	30.6384	817	408.5	0.208418	2	69|97|10|32	1	1	1	1	1	15.05	4.92	0	96|123	219	109.5	1960	0.00842194625844655|0.0121402114663802	0.0102811	25.5733		1.77278	20.2114	20.2114	0.965957	0.185736	0.212454	10.5	35.6087
ARF1_Q71L	HeLa	ARF1	Q71L	NP_078800.3	ATP13A3	79572	AT133_HUMAN	Q9H7F0	Polyamine-transporting ATPase 13A3 (ATPase family homolog up-regulated in senescence cells 1) (Putrescine transporting ATPase, EC 7.6.2.16)	ATP13A3		ATP-driven pump involved in endocytosis-dependent polyamine transport. Uses ATP as an energy source to transfer polyamine precursor putrescine from the endosomal compartment to the cytosol. {ECO:0000269|PubMed:27429841, ECO:0000269|PubMed:33310703}.	[Isoform 2]: Dubious isoform produced through aberrant splice sites. {ECO:0000305}.	Recycling endosome membrane {ECO:0000269|PubMed:29505581}; Multi-pass membrane protein {ECO:0000255}. Early endosome membrane {ECO:0000269|PubMed:29505581}; Multi-pass membrane protein {ECO:0000255}. Late endosome membrane {ECO:0000269|PubMed:29505581}; Multi-pass membrane protein {ECO:0000255}. Note=Mainly targeted to the recycling endosomes and to a lesser extent to the early and late endosomes…		12|16	20.2031	28	14	0.0114192	2	0|0|0|0	1	1	1	1	1	19.29	140	0	5|8	13	6.5	1226	0.00126664638936558|0.0013544513448482	0.00131055	4.73752		1.93332	6.71648	12.0565	0.986233	0.177683	0.377786	7	1.875
SAR1B_H79G	Hek	SAR1B	H79G	NP_002849.1	ABCD3	5825	ABCD3_HUMAN	P28288	ATP-binding cassette sub-family D member 3, EC 3.1.2.-, EC 7.6.2.- (70 kDa peroxisomal membrane protein, PMP70)	ABCD3		Broad substrate specificity ATP-dependent transporter of the ATP-binding cassette (ABC) family that catalyzes the transport of long-chain fatty acids (LCFA)-CoA, dicarboxylic acids-CoA, long-branched-chain fatty acids-CoA and bile acids from the cytosol to the peroxisome lumen for beta-oxydation (PubMed:11248239, PubMed:25168382, PubMed:24333844, PubMed:29397936). Has fatty acyl-CoA thioesterase …		Peroxisome membrane {ECO:0000269|PubMed:10704444, ECO:0000269|PubMed:16344115, ECO:0000269|PubMed:17761678, ECO:0000269|PubMed:24333844, ECO:0000269|PubMed:29397936}; Multi-pass membrane protein {ECO:0000255}.	Homodimers (PubMed:17609205). Can form heterodimers with ABCD1 and ABCD2 (PubMed:10777694, PubMed:10551832, PubMed:17609205). Dimerization is necessary to form an active transporter (PubMed:17609205). Interacts with PEX19; mediates the targeting of ABCD3 to peroxisomes (PubMed:10704444, PubMed:16344115, PubMed:17761678). {ECO:0000269|PubMed:10551832, ECO:0000269|PubMed:10704444, ECO:0000269|PubMe…	119|111	4.919	230	115	0.174507	2	9|5|6|9	1	1	1	1	1	103.03	12.78	0	39|40	79	39.5	659	0.0103704557714363|0.0097840744436928	0.0100773	4.11455	0.0577421	3.25057	10.7238	10.7238	0.999135	0.0755161	0.170425	9.5	11.0476
SAR1A_H79G	Hek	SAR1A	H79G	NP_002849.1	ABCD3	5825	ABCD3_HUMAN	P28288	ATP-binding cassette sub-family D member 3, EC 3.1.2.-, EC 7.6.2.- (70 kDa peroxisomal membrane protein, PMP70)	ABCD3		Broad substrate specificity ATP-dependent transporter of the ATP-binding cassette (ABC) family that catalyzes the transport of long-chain fatty acids (LCFA)-CoA, dicarboxylic acids-CoA, long-branched-chain fatty acids-CoA and bile acids from the cytosol to the peroxisome lumen for beta-oxydation (PubMed:11248239, PubMed:25168382, PubMed:24333844, PubMed:29397936). Has fatty acyl-CoA thioesterase …		Peroxisome membrane {ECO:0000269|PubMed:10704444, ECO:0000269|PubMed:16344115, ECO:0000269|PubMed:17761678, ECO:0000269|PubMed:24333844, ECO:0000269|PubMed:29397936}; Multi-pass membrane protein {ECO:0000255}.	Homodimers (PubMed:17609205). Can form heterodimers with ABCD1 and ABCD2 (PubMed:10777694, PubMed:10551832, PubMed:17609205). Dimerization is necessary to form an active transporter (PubMed:17609205). Interacts with PEX19; mediates the targeting of ABCD3 to peroxisomes (PubMed:10704444, PubMed:16344115, PubMed:17761678). {ECO:0000269|PubMed:10551832, ECO:0000269|PubMed:10704444, ECO:0000269|PubMe…	114|93	14.3471	207	103.5	0.157056	2	9|5|6|9	1	1	1	1	1	80.16	11.5	0	37|32	69	34.5	659	0.0109706149636369|0.00879521484800065	0.00988291	15.5646	0.0660757	2.83458	10.1735	10.1735	0.992635	0.0716409	0.137651	9.5	9.95238
ARL8B_Q75L	HeLa	ARL8B	Q75L	NP_002385.3	SLC3A2	6520	4F2_HUMAN	P08195	4F2 cell-surface antigen heavy chain, 4F2hc (4F2 heavy chain antigen) (Lymphocyte activation antigen 4F2 large subunit) (Solute carrier family 3 member 2) (CD antigen CD98)	SLC3A2		Component of several heterodimeric complexes involved in amino acid transport (PubMed:11557028, PubMed:9829974, PubMed:9751058, PubMed:10391915, PubMed:10574970, PubMed:11311135, PubMed:30341327). The precise substrate specificity depends on the other subunit in the heterodimer (PubMed:9829974, PubMed:9751058, PubMed:10391915, PubMed:10574970, PubMed:30867591, PubMed:10903140). The complexes func…	Arginine uptake is inhibited by increasing concentrations of leucine in the presence of Na(+).	Apical cell membrane {ECO:0000269|PubMed:11742812}. Cell membrane {ECO:0000269|PubMed:10391915, ECO:0000269|PubMed:10574970, ECO:0000269|PubMed:11311135, ECO:0000269|PubMed:11389679, ECO:0000269|PubMed:11557028, ECO:0000269|PubMed:11564694, ECO:0000269|PubMed:12117417, ECO:0000269|PubMed:12225859, ECO:0000269|PubMed:15769744, ECO:0000269|PubMed:16496379, ECO:0000269|PubMed:25998567, ECO:0000269|P…	Disulfide-linked heterodimer with a non-glycosylated light chain (SLC7A5/LAT1, SLC7A6, SLCA7A7, SLC7A8/LAT2, SLC7A10 or SLCA7A11) (PubMed:11557028, PubMed:9829974, PubMed:9751058, PubMed:10391915, PubMed:10574970, PubMed:10903140,PubMed:11311135, PubMed:30867591). Interacts with TLCD3A/CT120 (PubMed:12270127). Interacts with ICAM1 (PubMed:12716892). Constitutively and specifically associates with…	330|263	15.9785	593	296.5	0.470635	2	26|21|0|9	1	1	1	1	1	234.79	12.62	0	35|32	67	33.5	630	0.0104197819451652|0.00908475724694971	0.00975227	9.67985		0.570225	17.2192	17.2192	0.990803	0.124053	0.171956	341	0.869883
ARL5C_P70L	Hek	ARL5C	P70L	NP_006422.1	CCT2	10576	TCPB_HUMAN	P78371	T-complex protein 1 subunit beta, TCP-1-beta (CCT-beta)	CCT2		Component of the chaperonin-containing T-complex (TRiC), a molecular chaperone complex that assists the folding of proteins upon ATP hydrolysis (PubMed:25467444). The TRiC complex mediates the folding of WRAP53/TCAB1, thereby regulating telomere maintenance (PubMed:25467444). As part of the TRiC complex may play a role in the assembly of BBSome, a complex involved in ciliogenesis regulating trans…		Cytoplasm {ECO:0000269|PubMed:20080638}.	Component of the chaperonin-containing T-complex (TRiC), a heterooligomeric complex of about 850 to 900 kDa that forms two stacked rings, 12 to 16 nm in diameter (PubMed:20080638, PubMed:25467444). Interacts with PACRG (PubMed:14532270). Interacts with FLCN (PubMed:27353360). Interacts with DLEC1 (PubMed:33144677). {ECO:0000269|PubMed:14532270, ECO:0000269|PubMed:20080638, ECO:0000269|PubMed:2546…	112|101	7.30345	213	106.5	0.199065	2	16|25|0|18	1	1	1	1	1	59.43	4.95	0	36|36	72	36	535	0.0103428543599484|0.00904337744085881	0.00969312	9.4796		3.21941	10.3199	10.3199	0.998093	0.065084	0.154374	3	26.875
ARL13B_G75L	HeLa	ARL13B	G75L	NP_001337228.1	EPB41L2	2037	E41L2_HUMAN	O43491	Band 4.1-like protein 2 (Erythrocyte membrane protein band 4.1-like 2) (Generally expressed protein 4.1, 4.1G)	EPB41L2		Required for dynein-dynactin complex and NUMA1 recruitment at the mitotic cell cortex during anaphase (PubMed:23870127). {ECO:0000269|PubMed:23870127}.		Cytoplasm, cytoskeleton {ECO:0000250}. Cytoplasm, cell cortex {ECO:0000269|PubMed:23870127}. Cell membrane {ECO:0000269|PubMed:22361696}.	Interacts with FCGR1A (PubMed:18023480). Interacts with TRPC4 (PubMed:16254212). Interacts (via CTD domain) with FKBP2 (By similarity). Interacts with NUMA1; this interaction is negatively regulated by CDK1 during metaphase and promotes anaphase-specific localization of NUMA1 in symmetrically dividing cells (PubMed:23870127). {ECO:0000250|UniProtKB:O70318, ECO:0000269|PubMed:16254212, ECO:0000269…	268|280	3.09682	548	274	0.259224	2	77|66|21|15	1	1	1	1	1	101.18	3.83	0	56|52	108	54	1057	0.00970463213450005|0.00959350666892668	0.00964907	0.814354		2.96972	16.8459	17.1441	0.999655	0.12847	0.196656	346.5	0.791367
ARF3_Q71L	Hek	ARF3	Q71L	NP_001137533.1	COPB1	1315	COPB_HUMAN	P53618	Coatomer subunit beta (Beta-coat protein, Beta-COP)	COPB1		The coatomer is a cytosolic protein complex that binds to dilysine motifs and reversibly associates with Golgi non-clathrin-coated vesicles, which further mediate biosynthetic protein transport from the ER, via the Golgi up to the trans Golgi network. Coatomer complex is required for budding from Golgi membranes, and is essential for the retrograde Golgi-to-ER transport of dilysine-tagged protein…	Brefeldin A induces dissociation from the Golgi of the beta-COP and presumably the other coatomer subunits.	Cytoplasm. Golgi apparatus membrane {ECO:0000269|PubMed:11056392, ECO:0000269|PubMed:17451557, ECO:0000269|PubMed:7573041}; Peripheral membrane protein {ECO:0000269|PubMed:17451557, ECO:0000269|PubMed:18385291, ECO:0000269|PubMed:20056612}; Cytoplasmic side {ECO:0000305}. Cytoplasmic vesicle, COPI-coated vesicle membrane; Peripheral membrane protein {ECO:0000305}; Cytoplasmic side {ECO:0000305}. …	Oligomeric complex that consists of at least the alpha, beta, beta', gamma, delta, epsilon and zeta subunits. Interacts with SCYL1. Interacts with COPG1. Interacts (via trunk domain) with ARF1 (via switch I region); the interaction is direct. Interacts with KCNK2/TREK (via N-terminus); this interaction increases the channel-mediated whole cell currents and promotes plasma membrane expression of K…	111|133	12.7511	244	122	0.128017	2	12|11|5|13	1	1	1	1	1	88.98	9.76	0	39|44	83	41.5	953	0.00915040289528901|0.0100351105144383	0.00959276	6.52141		2.02543	11.0454	11.0454	0.994176	0.115013	0.277556	9	12.3
ARF1_Q71L	Hek	ARF1	Q71L	NP_001171714.1	PARD3	56288	PARD3_HUMAN	Q8TEW0	Partitioning defective 3 homolog, PAR-3, PARD-3 (Atypical PKC isotype-specific-interacting protein, ASIP) (CTCL tumor antigen se2-5) (PAR3-alpha)	PARD3		Adapter protein involved in asymmetrical cell division and cell polarization processes (PubMed:27925688, PubMed:10954424). Seems to play a central role in the formation of epithelial tight junctions (PubMed:27925688). Targets the phosphatase PTEN to cell junctions (By similarity). Involved in Schwann cell peripheral myelination (By similarity). Association with PARD6B may prevent the interaction …	Antibodies against PARD3 are present in sera from patients with cutaneous T-cell lymphomas.	Cytoplasm {ECO:0000250}. Endomembrane system {ECO:0000269|PubMed:20332120}. Cell junction {ECO:0000269|PubMed:20332120, ECO:0000269|PubMed:27925688}. Cell junction, tight junction {ECO:0000269|PubMed:20332120, ECO:0000269|PubMed:27925688}. Cell junction, adherens junction {ECO:0000250|UniProtKB:Q99NH2}. Cell membrane {ECO:0000269|PubMed:20332120, ECO:0000269|PubMed:27925688}. Cytoplasm, cell cort…	Interacts (via PDZ 1 domain) with F11R/JAM1, PARD6A and PARD6B. Interacts with PRCKI and CDH5. Interacts (via PDZ 3 domain) with PTEN (via C-terminus) (By similarity). Part of a complex with PARD6A or PARD6B, PRKCI or PRKCZ and CDC42 or RAC1. Component of a complex whose core is composed of ARHGAP17, AMOT, PALS1, PATJ and PARD3/PAR3. Interacts with LIMK2, AURKA and AURKB. Component of the Par pol…	9|8	8.3189	17	8.5	0.00628234	2	0|0|0|0	1	1	1	1	1	13.12	85	0	6|8	14	7	1353	0.00169366849267011|0.00164028700866391	0.00166698	2.26436		1.87212	5.93416	12.0784	0.997772	0.162357	0.43757	4	1.9
ARL10_S132L	Hek	ARL10	S132L	NP_001265392.1	DNM1L	10059	DNM1L_HUMAN	O00429	Dynamin-1-like protein, EC 3.6.5.5 (Dnm1p/Vps1p-like protein, DVLP) (Dynamin family member proline-rich carboxyl-terminal domain less, Dymple) (Dynamin-like protein) (Dynamin-like protein 4) (Dynamin-like protein IV, HdynIV) (Dynamin-related protein 1)	DNM1L		Functions in mitochondrial and peroxisomal division (PubMed:9570752, PubMed:9786947, PubMed:11514614, PubMed:12499366, PubMed:17301055, PubMed:17553808, PubMed:17460227, PubMed:18695047, PubMed:18838687, PubMed:19638400, PubMed:19411255, PubMed:19342591, PubMed:23921378, PubMed:23283981, PubMed:23530241, PubMed:29478834, PubMed:32484300, PubMed:27145208, PubMed:26992161, PubMed:27301544, PubMed:2…		Cytoplasm, cytosol. Golgi apparatus. Endomembrane system; Peripheral membrane protein. Mitochondrion outer membrane {ECO:0000269|PubMed:26122121, ECO:0000269|PubMed:27145208, ECO:0000269|PubMed:28969390}; Peripheral membrane protein. Peroxisome. Membrane, clathrin-coated pit {ECO:0000250}. Cytoplasmic vesicle, secretory vesicle, synaptic vesicle membrane {ECO:0000250|UniProtKB:O35303}. Note=Mainl…	Homotetramer; dimerizes through the N-terminal GTP-middle region of one molecule binding to the GED domain of another DNM1L molecule. Oligomerizes in a GTP-dependent manner to form membrane-associated tubules with a spiral pattern. Interacts with GSK3B and MARCHF5. Interacts (via the GTPase and B domains) with UBE2I; the interaction promotes sumoylation of DNM1L, mainly in its B domain. Interacts…	141|141	0	282	141	0.194483	2	6|3|2|8	1	1	1	1	1	152.6	20.14	0	54|55	109	54.5	725	0.00962137518788536|0.00931644730785322	0.00946891	2.2771		5.04075	12.0845	12.2984	1	0.143881	0.29737	3	35.5
ARF4_Q71L	Hek	ARF4	Q71L	NP_001027454.1	TMPO	7112	LAP2B_HUMAN	P42167	Lamina-associated polypeptide 2, isoforms beta/gamma (Thymopoietin, isoforms beta/gamma, TP beta/gamma) (Thymopoietin-related peptide isoforms beta/gamma, TPRP isoforms beta/gamma) [Cleaved into: Thymopoietin, TP (Splenin); Thymopentin (TP5) ]	TMPO		May help direct the assembly of the nuclear lamina and thereby help maintain the structural organization of the nuclear envelope. Possible receptor for attachment of lamin filaments to the inner nuclear membrane. May be involved in the control of initiation of DNA replication through its interaction with NAKAP95.; Thymopoietin (TP) and Thymopentin (TP5) may play a role in T-cell development and f…	[Isoform Zeta]: Inhibits LAP2beta-mediated repression. {ECO:0000305}.	Nucleus inner membrane; Single-pass type II membrane protein. Note=Tightly associated with the nuclear lamina.; [Isoform Zeta]: Cytoplasm {ECO:0000269|PubMed:18403046}.	Interacts with LMNB1, LMNB2, BANF1, AKAP8L, GMCL and chromosomes (By similarity). Isoform Zeta interacts with BANF1/BAF and may sequester it in the cytoplasm. {ECO:0000250, ECO:0000269|PubMed:12538639, ECO:0000269|PubMed:9490046}.	104|101	2.06958	205	102.5	0.225771	2	17|11|6|13	1	1	1	1	1	68.9	6.83	0	29|31	60	30	454	0.00946107072054036|0.00938260792114482	0.00942184	0.588861		0.51809	10.6924	11.2924	0.999847	0.0819889	0.23404	26.5	3.76364
ARF1_Q71L	Hek	ARF1	Q71L	NP_055481.1	CLINT1	9685	EPN4_HUMAN	Q14677	Clathrin interactor 1 (Clathrin-interacting protein localized in the trans-Golgi region, Clint) (Enthoprotin) (Epsin-4) (Epsin-related protein, EpsinR)	CLINT1		Binds to membranes enriched in phosphatidylinositol 4,5-bisphosphate (PtdIns(4,5)P2). May have a role in transport via clathrin-coated vesicles from the trans-Golgi network to endosomes. Stimulates clathrin assembly. {ECO:0000269|PubMed:12429846, ECO:0000269|PubMed:12538641}.		Cytoplasm. Cytoplasm, perinuclear region. Membrane; Peripheral membrane protein. Cytoplasmic vesicle, clathrin-coated vesicle. Note=Found throughout the cell, with the exception of the cell surface. Concentrated in the perinuclear region and associated with clathrin-coated vesicles close to the trans-Golgi network.	Binds clathrin heavy chain and AP-2 (PubMed:12213833, PubMed:12429846, PubMed:12538641). Interacts with VTI1B (PubMed:18033301). Interacts with GGA2 (via GAE domain) (PubMed:12213833, PubMed:14665628). Interacts with AP1G1 (via GAE domain) (PubMed:12213833, PubMed:12429846, PubMed:12538641, PubMed:14665628). Interacts with AP1G2 (via GAE domain) (PubMed:14665628). {ECO:0000269|PubMed:12213833, EC…	111|127	9.50732	238	119	0.1904	2	16|18|9|10	1	1	1	1	1	74.24	7	0	29|31	60	30	625	0.00887019702288892|0.00995847518145854	0.00941434	8.17401		2.16215	10.9087	10.9087	0.996765	0.0723296	0.198557	16.5	6.85714
ARF1_Q71L	HeLa	ARF1	Q71L	NP_064583.2	CCDC47	57003	CCD47_HUMAN	Q96A33	PAT complex subunit CCDC47 (Calumin) (Coiled-coil domain-containing protein 47)	CCDC47		Component of the PAT complex, an endoplasmic reticulum (ER)-resident membrane multiprotein complex that facilitates multi-pass membrane proteins insertion into membranes (PubMed:32814900). The PAT complex acts as an intramembrane chaperone by directly interacting with nascent transmembrane domains (TMDs), releasing its substrates upon correct folding, and is needed for optimal biogenesis of multi…		Endoplasmic reticulum membrane {ECO:0000269|PubMed:25009997, ECO:0000269|PubMed:30401460, ECO:0000269|PubMed:32814900}; Single-pass membrane protein {ECO:0000305}. Rough endoplasmic reticulum membrane {ECO:0000250|UniProtKB:Q9D024}.	The PAT complex includes WDR83OS/Asterix and CCDC47 (PubMed:32814900). The ribosome-associated ER translocon complex includes SEC61A1, SEC61B, SEC61G, TMCO1, CCDC47, NCLN/Nicalin, NOMO and TMEM147; in the absence of ribosomes, only the complex forms with NCLN/Nicalin, NOMO and TMEM147 remains intact (PubMed:32820719). Interacts with VCP, HSPA5, DERL1, DERL2 and SELENOS (By similarity). {ECO:00002…	8|9	8.3189	17	8.5	0.0175983	2	0|0|0|0	1	1	1	1	1	13.12	85	0	4|5	9	4.5	483	0.00115712636089038|0.00116547666745497	0.0011613	0.508443		-0.0738123	3.42609	4.02613	0.997772	0.0395757	0.0702596	4	1.9
ARF1_Q71L	Hek	ARF1	Q71L	NP_001167621.1	ARL13B	200894	AR13B_HUMAN	Q3SXY8	ADP-ribosylation factor-like protein 13B (ADP-ribosylation factor-like protein 2-like 1, ARL2-like protein 1)	ARL13B		Cilium-specific protein required to control the microtubule-based, ciliary axoneme structure. May act by maintaining the association between IFT subcomplexes A and B. Binds GTP but is not able to hydrolyze it; the GTPase activity remains unclear. Required to pattern the neural tube. Involved in cerebral cortex development: required for the initial formation of a polarized radial glial scaffold, t…	Used as a ciliary marker because of its specific localization to microtubule doublets of the ciliary axoneme.	Cell projection, cilium membrane {ECO:0000269|PubMed:18554500, ECO:0000269|PubMed:24120134}; Lipid-anchor {ECO:0000269|PubMed:18554500, ECO:0000269|PubMed:24120134}. Cell projection, cilium {ECO:0000269|PubMed:25138100}. Note=Associates to the cilium membrane via palmitoylation. Localizes to proximal ciliary membranes, to an inversin-like subciliary membrane compartment, excluding the transition …	Monomer (By similarity). Interacts with PIFO. Interacts with IFT complex B components IFT46 and IFT74 (By similarity) (PubMed:20643351, PubMed:24339792). Interacts with EXOC2; regulates ARL13B localization to the cilium membrane. {ECO:0000250|UniProtKB:Q640N2, ECO:0000269|PubMed:20643351, ECO:0000269|PubMed:24339792}.	5|5	0	10	5	0.0116822	2	0|0|0|0	1	1	1	1	1	8.3	50	0	3|2	5	2.5	428	0.00141223600128898|0.00143058478582035	0.00142141	0.912794		0.528685	3.80789	6.4846	1	0.0665336	0.0665336	2	2
ARF6_Q67L	Hek	ARF6	Q67L	NP_055481.1	CLINT1	9685	EPN4_HUMAN	Q14677	Clathrin interactor 1 (Clathrin-interacting protein localized in the trans-Golgi region, Clint) (Enthoprotin) (Epsin-4) (Epsin-related protein, EpsinR)	CLINT1		Binds to membranes enriched in phosphatidylinositol 4,5-bisphosphate (PtdIns(4,5)P2). May have a role in transport via clathrin-coated vesicles from the trans-Golgi network to endosomes. Stimulates clathrin assembly. {ECO:0000269|PubMed:12429846, ECO:0000269|PubMed:12538641}.		Cytoplasm. Cytoplasm, perinuclear region. Membrane; Peripheral membrane protein. Cytoplasmic vesicle, clathrin-coated vesicle. Note=Found throughout the cell, with the exception of the cell surface. Concentrated in the perinuclear region and associated with clathrin-coated vesicles close to the trans-Golgi network.	Binds clathrin heavy chain and AP-2 (PubMed:12213833, PubMed:12429846, PubMed:12538641). Interacts with VTI1B (PubMed:18033301). Interacts with GGA2 (via GAE domain) (PubMed:12213833, PubMed:14665628). Interacts with AP1G1 (via GAE domain) (PubMed:12213833, PubMed:12429846, PubMed:12538641, PubMed:14665628). Interacts with AP1G2 (via GAE domain) (PubMed:14665628). {ECO:0000269|PubMed:12213833, EC…	92|99	5.18298	191	95.5	0.1528	2	16|18|9|10	1	1	1	1	1	53.49	5.62	0	29|29	58	29	625	0.00906046924588182|0.00940142065868337	0.00923094	2.61175		1.54446	9.77241	9.77241	0.999041	0.0647954	0.153605	16.5	5.51429
ARF1_Q71L	HeLa	ARF1	Q71L	NP_055416.2	EHD2	30846	EHD2_HUMAN	Q9NZN4	EH domain-containing protein 2 (PAST homolog 2)	EHD2		ATP- and membrane-binding protein that controls membrane reorganization/tubulation upon ATP hydrolysis (By similarity). Plays a role in membrane trafficking between the plasma membrane and endosomes (PubMed:17233914). Important for the internalization of GLUT4. Required for fusion of myoblasts to skeletal muscle myotubes. Required for normal translocation of FER1L5 to the plasma membrane (By simi…		Cell membrane {ECO:0000269|PubMed:17233914}; Peripheral membrane protein {ECO:0000250|UniProtKB:Q8BH64}; Cytoplasmic side {ECO:0000250|UniProtKB:Q8BH64}. Membrane, caveola {ECO:0000269|PubMed:22323287}; Peripheral membrane protein {ECO:0000250|UniProtKB:Q8BH64}; Cytoplasmic side {ECO:0000250|UniProtKB:Q8BH64}. Endosome membrane {ECO:0000250|UniProtKB:Q4V8H8}; Peripheral membrane protein {ECO:0000…	Homodimer and homooligomer. Interacts with EHD1. May also interact with EHD3 and EHD4 (PubMed:17233914). Interacts with MYOF (PubMed:18502764). Interacts with EHBP1. Interacts with FER1L5 (via second C2 domain) (By similarity). Interacts with CAV1 in a cholesterol-dependent manner (PubMed:25588833). Interacts (via EH domain) with PACSIN2 (via NPF motifs); this interaction probably stabilizes the …	6|4	28.2843	10	5	0.0092081	2	0|0|0|0	1	1	1	1	1	6.62	50	0	2|3	5	2.5	543	0.00110236634665277|0.00103049475503124	0.00106643	4.76551		0.65679	2.69258	3.2423	0.976021	0.0229551	0.0229551	2	2
ARL4D_Q80L	HeLa	ARL4D	Q80L	NP_733759.1	HIST1H2BA	255626	H2B1A_HUMAN	Q96A08	Histone H2B type 1-A (Histone H2B, testis, TSH2B.1, hTSH2B) (Testis-specific histone H2B)	H2BC1	contaminant	Variant histone specifically required to direct the transformation of dissociating nucleosomes to protamine in male germ cells (By similarity). Entirely replaces classical histone H2B prior nucleosome to protamine transition and probably acts as a nucleosome dissociating factor that creates a more dynamic chromatin, facilitating the large-scale exchange of histones (By similarity). Core component…		Nucleus {ECO:0000250|UniProtKB:P70696}. Chromosome {ECO:0000250|UniProtKB:P70696}.	The nucleosome is a histone octamer containing two molecules each of H2A, H2B, H3 and H4 assembled in one H3-H4 heterotetramer and two H2A-H2B heterodimers. {ECO:0000250|UniProtKB:P70696}.	85|71	12.6917	156	78	0.614173	2	0|0|0|0	1	1	1	1	1	104.61	780	0	5|6	11	5.5	127	0.00334206244933632|0.00282893337230271	0.0030855	11.7594		5.19947	47.5605	256.121	0.994256	8.83176	8.83176	0	79
ARF1_Q71L	HeLa	ARF1	Q71L	NP_109587.1	MAP2K2	5605	MP2K2_HUMAN	P36507	Dual specificity mitogen-activated protein kinase kinase 2, MAP kinase kinase 2, MAPKK 2, EC 2.7.12.2 (ERK activator kinase 2) (MAPK/ERK kinase 2, MEK 2)	MAP2K2		Catalyzes the concomitant phosphorylation of a threonine and a tyrosine residue in a Thr-Glu-Tyr sequence located in MAP kinases. Activates the ERK1 and ERK2 MAP kinases (By similarity). Activates BRAF in a KSR1 or KSR2-dependent manner; by binding to KSR1 or KSR2 releases the inhibitory intramolecular interaction between KSR1 or KSR2 protein kinase and N-terminal domains which promotes KSR1 or K…		Cytoplasm {ECO:0000269|PubMed:10409742}. Membrane {ECO:0000269|PubMed:10409742}; Peripheral membrane protein {ECO:0000269|PubMed:10409742}. Note=Membrane localization is probably regulated by its interaction with KSR1. {ECO:0000269|PubMed:10409742}.	Interacts with MORG1 (By similarity). Interacts with SGK1 (PubMed:19447520). Interacts with KSR1 (PubMed:10409742). Interacts with KSR1 and BRAF; the interaction with KSR1 mediates KSR1-BRAF dimerization (PubMed:29433126). Interacts with GLS (PubMed:22538822). {ECO:0000250|UniProtKB:Q63932, ECO:0000269|PubMed:10409742, ECO:0000269|PubMed:19447520, ECO:0000269|PubMed:22538822, ECO:0000269|PubMed:2…	11|11	0	22	11	0.0275	2	3|0|0|3	0.96	0.96	0.96	0.96	0.96	3.12	3.67	0	6|6	12	6	400	0.00123926638224678|0.00121946943242447	0.00122937	1.13868		0.700812	3.50275	3.69931	1	0.0161178	0.0246514	5	2
ARL4C_Q72L	Hek	ARL4C	Q72L	NP_001337228.1	EPB41L2	2037	E41L2_HUMAN	O43491	Band 4.1-like protein 2 (Erythrocyte membrane protein band 4.1-like 2) (Generally expressed protein 4.1, 4.1G)	EPB41L2		Required for dynein-dynactin complex and NUMA1 recruitment at the mitotic cell cortex during anaphase (PubMed:23870127). {ECO:0000269|PubMed:23870127}.		Cytoplasm, cytoskeleton {ECO:0000250}. Cytoplasm, cell cortex {ECO:0000269|PubMed:23870127}. Cell membrane {ECO:0000269|PubMed:22361696}.	Interacts with FCGR1A (PubMed:18023480). Interacts with TRPC4 (PubMed:16254212). Interacts (via CTD domain) with FKBP2 (By similarity). Interacts with NUMA1; this interaction is negatively regulated by CDK1 during metaphase and promotes anaphase-specific localization of NUMA1 in symmetrically dividing cells (PubMed:23870127). {ECO:0000250|UniProtKB:O70318, ECO:0000269|PubMed:16254212, ECO:0000269…	120|120	0	240	120	0.113529	2	17|15|2|10	1	1	1	1	1	87.65	7.5	0	48|49	97	48.5	1057	0.00901040362868398|0.00911582784208334	0.00906312	0.822523		2.28351	11.3529	11.7659	1	0.0648895	0.191232	80	1.49383
ARL13B_G75L	Hek	ARL13B	G75L	NP_001268463.1	EPB41L3	23136	E41L3_HUMAN	Q9Y2J2	Band 4.1-like protein 3 (4.1B) (Differentially expressed in adenocarcinoma of the lung protein 1, DAL-1) (Erythrocyte membrane protein band 4.1-like 3) [Cleaved into: Band 4.1-like protein 3, N-terminally processed ]	EPB41L3		Tumor suppressor that inhibits cell proliferation and promotes apoptosis. Modulates the activity of protein arginine N-methyltransferases, including PRMT3 and PRMT5. {ECO:0000269|PubMed:15334060, ECO:0000269|PubMed:15737618, ECO:0000269|PubMed:16420693, ECO:0000269|PubMed:9892180}.		Cytoplasm, cytoskeleton {ECO:0000250}. Cell junction {ECO:0000269|PubMed:9892180}. Cell membrane {ECO:0000269|PubMed:9892180}; Peripheral membrane protein {ECO:0000269|PubMed:9892180}; Cytoplasmic side {ECO:0000269|PubMed:9892180}. Cytoplasm {ECO:0000269|PubMed:9892180}. Note=Detected in the cytoplasm of actively dividing cells.	Interacts (via FERM domain) with CADM1 (PubMed:12234973, PubMed:21131357). Interacts (via FERM domain) with PRMT3; the interaction is direct and inhibits the protein-arginine N-methyltransferase activity of PRMT3 (PubMed:15334060). Interacts with PRMT5 (PubMed:15334060, PubMed:15737618). Interacts with PRMT6 (PubMed:15334060). {ECO:0000269|PubMed:12234973, ECO:0000269|PubMed:15334060, ECO:0000269…	93|99	4.41942	192	96	0.110983	2	22|17|5|11	1	1	1	1	1	48.48	4.92	0	43|46	89	44.5	865	0.00888420280553773|0.00924002128183421	0.00906211	2.77641		2.95583	9.97139	10.1479	0.999303	0.0614553	0.0614553	60.5	1.57724
ARF5_Q71L	Hek	ARF5	Q71L	NP_055481.1	CLINT1	9685	EPN4_HUMAN	Q14677	Clathrin interactor 1 (Clathrin-interacting protein localized in the trans-Golgi region, Clint) (Enthoprotin) (Epsin-4) (Epsin-related protein, EpsinR)	CLINT1		Binds to membranes enriched in phosphatidylinositol 4,5-bisphosphate (PtdIns(4,5)P2). May have a role in transport via clathrin-coated vesicles from the trans-Golgi network to endosomes. Stimulates clathrin assembly. {ECO:0000269|PubMed:12429846, ECO:0000269|PubMed:12538641}.		Cytoplasm. Cytoplasm, perinuclear region. Membrane; Peripheral membrane protein. Cytoplasmic vesicle, clathrin-coated vesicle. Note=Found throughout the cell, with the exception of the cell surface. Concentrated in the perinuclear region and associated with clathrin-coated vesicles close to the trans-Golgi network.	Binds clathrin heavy chain and AP-2 (PubMed:12213833, PubMed:12429846, PubMed:12538641). Interacts with VTI1B (PubMed:18033301). Interacts with GGA2 (via GAE domain) (PubMed:12213833, PubMed:14665628). Interacts with AP1G1 (via GAE domain) (PubMed:12213833, PubMed:12429846, PubMed:12538641, PubMed:14665628). Interacts with AP1G2 (via GAE domain) (PubMed:14665628). {ECO:0000269|PubMed:12213833, EC…	124|119	2.9099	243	121.5	0.1944	2	16|18|9|10	1	1	1	1	1	83.33	7.15	0	32|31	63	31.5	625	0.00889252573135472|0.00909163225691126	0.00899208	1.56571		2.22787	11.0227	11.0227	0.999697	0.0730854	0.171089	16.5	7
ARL4C_Q72L	HeLa	ARL4C	Q72L	NP_001934.2	DSG2	1829	DSG2_HUMAN	Q14126	Desmoglein-2 (Cadherin family member 5) (HDGC)	DSG2		Component of intercellular desmosome junctions. Involved in the interaction of plaque proteins and intermediate filaments mediating cell-cell adhesion.		Cell membrane {ECO:0000269|PubMed:31402609}; Single-pass type I membrane protein. Cell junction, desmosome.		323|319	0.88113	642	321	0.28712	2	32|33|11|11	1	1	1	1	1	268.92	9.88	0	50|51	101	50.5	1118	0.00904355143788785|0.00890781047495617	0.00897568	1.06937		2.51733	19.2966	20.7831	0.999972	0.15024	0.23062	290	1.10653
ARF1_Q71L	HeLa	ARF1	Q71L	NP_037364.1	PDCD6	10016	PDCD6_HUMAN	O75340	Programmed cell death protein 6 (Apoptosis-linked gene 2 protein homolog, ALG-2)	PDCD6		Calcium sensor that plays a key role in processes such as endoplasmic reticulum (ER)-Golgi vesicular transport, endosomal biogenesis or membrane repair. Acts as an adapter that bridges unrelated proteins or stabilizes weak protein-protein complexes in response to calcium: calcium-binding triggers exposure of apolar surface, promoting interaction with different sets of proteins thanks to 3 differe…		Endoplasmic reticulum membrane {ECO:0000269|PubMed:16957052, ECO:0000269|PubMed:27813252}; Peripheral membrane protein {ECO:0000269|PubMed:16957052}. Cytoplasmic vesicle, COPII-coated vesicle membrane {ECO:0000269|PubMed:27716508}. Cytoplasm {ECO:0000269|PubMed:27716508, ECO:0000269|PubMed:27784779}. Nucleus {ECO:0000269|PubMed:17045351, ECO:0000269|PubMed:21122810, ECO:0000269|PubMed:27784779}. …	Homodimer and heterodimer; heterodimerizes (via the EF-hand 5) with PEF1 (PubMed:11278427, PubMed:11883899, PubMed:27784779). Isoform 1 and isoform 2 self-associate; probably forming homodimers. Interacts with CPNE4 (via VWFA domain) (By similarity). Interacts with PDCD6IP; the interaction is calcium-dependent (PubMed:16957052, PubMed:18256029, PubMed:18940611, PubMed:20691033, PubMed:25667979). …	20|14	24.9567	34	17	0.0890052	2	4|3|0|4	0.99	1	0.99	1	0.99	3.69	4.25	0	6|6	12	6	191	0.001485686446316|0.00130045857987871	0.00139307	9.40194		0.0171038	4.19609	4.27036	0.978696	0.0180369	0.0180369	8	2
ARF3_Q71L	Hek	ARF3	Q71L	NP_055481.1	CLINT1	9685	EPN4_HUMAN	Q14677	Clathrin interactor 1 (Clathrin-interacting protein localized in the trans-Golgi region, Clint) (Enthoprotin) (Epsin-4) (Epsin-related protein, EpsinR)	CLINT1		Binds to membranes enriched in phosphatidylinositol 4,5-bisphosphate (PtdIns(4,5)P2). May have a role in transport via clathrin-coated vesicles from the trans-Golgi network to endosomes. Stimulates clathrin assembly. {ECO:0000269|PubMed:12429846, ECO:0000269|PubMed:12538641}.		Cytoplasm. Cytoplasm, perinuclear region. Membrane; Peripheral membrane protein. Cytoplasmic vesicle, clathrin-coated vesicle. Note=Found throughout the cell, with the exception of the cell surface. Concentrated in the perinuclear region and associated with clathrin-coated vesicles close to the trans-Golgi network.	Binds clathrin heavy chain and AP-2 (PubMed:12213833, PubMed:12429846, PubMed:12538641). Interacts with VTI1B (PubMed:18033301). Interacts with GGA2 (via GAE domain) (PubMed:12213833, PubMed:14665628). Interacts with AP1G1 (via GAE domain) (PubMed:12213833, PubMed:12429846, PubMed:12538641, PubMed:14665628). Interacts with AP1G2 (via GAE domain) (PubMed:14665628). {ECO:0000269|PubMed:12213833, EC…	108|116	5.05076	224	112	0.1792	2	16|18|9|10	1	1	1	1	1	70.88	6.59	0	30|27	57	28.5	625	0.00892996054096466|0.0088725583705554	0.00890126	0.455997		1.97816	10.583	10.583	0.999088	0.07017	0.180536	16.5	6.45714
ARF1_Q71L	HeLa	ARF1	Q71L	NP_065147.1	DDX24	57062	DDX24_HUMAN	Q9GZR7	ATP-dependent RNA helicase DDX24, EC 3.6.4.13 (DEAD box protein 24)	DDX24		ATP-dependent RNA helicase. {ECO:0000305}.				9|10	7.44323	19	9.5	0.0110594	2	0|0|0|0	1	1	1	1	1	14.68	95	0	7|5	12	6	859	0.00118450636800918|0.00119247304993972	0.00118849	0.473988		-0.0361888	3.19432	3.31052	0.998196	0.0175318	0.0352534	4	2.1
ARL4D_Q80L	HeLa	ARL4D	Q80L	NP_003504.2	HIST1H2AB	8335	H2A1B_HUMAN	P04908	Histone H2A type 1-B/E (Histone H2A.2) (Histone H2A/a) (Histone H2A/m)	H2AC4; H2AC8	contaminant	Core component of nucleosome. Nucleosomes wrap and compact DNA into chromatin, limiting DNA accessibility to the cellular machineries which require DNA as a template. Histones thereby play a central role in transcription regulation, DNA repair, DNA replication and chromosomal stability. DNA accessibility is regulated via a complex set of post-translational modifications of histones, also called h…		Nucleus. Chromosome.	The nucleosome is a histone octamer containing two molecules each of H2A, H2B, H3 and H4 assembled in one H3-H4 heterotetramer and two H2A-H2B heterodimers. The octamer wraps approximately 147 bp of DNA.	65|62	3.34066	127	63.5	0.488462	2	0|0|0|0	1	1	1	1	1	91.79	635	0	8|8	16	8	130	0.00278413570511784|0.002588034014701	0.00268608	5.16234		5.19947	42.9127	231.092	0.999604	7.96869	7.96869	0	64.5
ARF1_Q71L	HeLa	ARF1	Q71L	NP_006398.1	ARL6IP5	10550	PRAF3_HUMAN	O75915	PRA1 family protein 3 (ADP-ribosylation factor-like protein 6-interacting protein 5, ARL-6-interacting protein 5, Aip-5) (Cytoskeleton-related vitamin A-responsive protein) (Dermal papilla-derived protein 11) (GTRAP3-18) (Glutamate transporter EAAC1-interacting protein) (JM5) (Prenylated Rab acceptor protein 2) (Protein JWa) (Putative MAPK-activating protein PM27)	ARL6IP5		Regulates intracellular concentrations of taurine and glutamate. Negatively modulates SLC1A1/EAAC1 glutamate transport activity by decreasing its affinity for glutamate in a PKC activity-dependent manner. Plays a role in the retention of SLC1A1/EAAC1 in the endoplasmic reticulum. {ECO:0000250|UniProtKB:Q8R5J9, ECO:0000250|UniProtKB:Q9ES40}.		Endoplasmic reticulum membrane {ECO:0000250|UniProtKB:Q9ES40}; Multi-pass membrane protein {ECO:0000255}. Cell membrane {ECO:0000250|UniProtKB:Q9ES40}; Multi-pass membrane protein {ECO:0000255}. Cytoplasm {ECO:0000250|UniProtKB:Q9ES40}. Cytoplasm, cytoskeleton {ECO:0000250|UniProtKB:Q9ES40}. Note=Also exists as a soluble form in the cytoplasm. Associated with microtubules. {ECO:0000250|UniProtKB:…	Homodimer. Heterodimer with ARL6IP1. Forms multimers. Interacts with ARL6. Interacts with prenylated RAB1A and RAB3A. Interacts with SLC1A1/EAAC1. Interacts with RTN2 (via first transmembrane domain). Does not interact with VAMP1, VAMP2 or VAMP3. {ECO:0000250|UniProtKB:Q8R5J9, ECO:0000250|UniProtKB:Q9ES40}.	17|18	4.04061	35	17.5	0.0930851	2	0|0|0|4	0.98	0.98	0.98	0.98	0.98	3.65	8.75	0	5|5	10	5	188	0.00140354642495959|0.0014084441098177	0.001406	0.246316		0.705378	4.41806	4.66599	0.999443	0.0211472	0.0594067	7	2.3125
ARF4_Q71L	HeLa	ARF4	Q71L	NP_001137533.1	COPB1	1315	COPB_HUMAN	P53618	Coatomer subunit beta (Beta-coat protein, Beta-COP)	COPB1		The coatomer is a cytosolic protein complex that binds to dilysine motifs and reversibly associates with Golgi non-clathrin-coated vesicles, which further mediate biosynthetic protein transport from the ER, via the Golgi up to the trans Golgi network. Coatomer complex is required for budding from Golgi membranes, and is essential for the retrograde Golgi-to-ER transport of dilysine-tagged protein…	Brefeldin A induces dissociation from the Golgi of the beta-COP and presumably the other coatomer subunits.	Cytoplasm. Golgi apparatus membrane {ECO:0000269|PubMed:11056392, ECO:0000269|PubMed:17451557, ECO:0000269|PubMed:7573041}; Peripheral membrane protein {ECO:0000269|PubMed:17451557, ECO:0000269|PubMed:18385291, ECO:0000269|PubMed:20056612}; Cytoplasmic side {ECO:0000305}. Cytoplasmic vesicle, COPI-coated vesicle membrane; Peripheral membrane protein {ECO:0000305}; Cytoplasmic side {ECO:0000305}. …	Oligomeric complex that consists of at least the alpha, beta, beta', gamma, delta, epsilon and zeta subunits. Interacts with SCYL1. Interacts with COPG1. Interacts (via trunk domain) with ARF1 (via switch I region); the interaction is direct. Interacts with KCNK2/TREK (via N-terminus); this interaction increases the channel-mediated whole cell currents and promotes plasma membrane expression of K…	319|321	0.441942	640	320	0.335782	2	22|25|5|24	1	1	1	1	1	301.98	13.06	0	48|47	95	47.5	953	0.00848084125002645|0.00864821886995428	0.00856453	1.38191		2.31763	17.8885	17.8885	0.999993	0.171933	0.288584	28.5	10.8814
ARL10_S132L	HeLa	ARL10	S132L	NP_001028725.1	SPECC1	92521	CYTSB_HUMAN	Q5M775	Cytospin-B (Nuclear structure protein 5, NSP5) (Sperm antigen HCMOGT-1) (Sperm antigen with calponin homology and coiled-coil domains 1)	SPECC1				Nucleus {ECO:0000269|PubMed:15602574}.; [Isoform 3]: Membrane {ECO:0000305}; Lipid-anchor {ECO:0000305}.; [Isoform 4]: Membrane {ECO:0000305}; Lipid-anchor {ECO:0000305}.; [Isoform 5]: Membrane {ECO:0000305}; Lipid-anchor {ECO:0000305}.		22|21	3.28887	43	21.5	0.0201311	2	0|0|0|0	1	1	1	1	1	32.7	215	0	10|12	22	11	1068	0.00152758014984886|0.00146158291665537	0.00149458	3.12242		1.2764	7.52873	12.2243	0.999627	0.165597	0.165597	46.5	0.473684
ARF1_Q71L	HeLa	ARF1	Q71L	NP_005810.1	STX6	10228	STX6_HUMAN	O43752	Syntaxin-6	STX6		Involved in intracellular vesicle trafficking.		Golgi apparatus membrane {ECO:0000269|PubMed:23818989}; Single-pass type IV membrane protein {ECO:0000305}.	Identified in a complex containing STX6, STX12, VAMP4 and VTI1A (PubMed:17159904). Binds EEA1 (By similarity). Interacts with VPS45A (By similarity). Interacts with MARCHF2; the interaction promotes MARCHF2-mediated ubiquitination and degradation of CFTR (PubMed:23818989). Interacts with MARCHF3 (By similarity). Interacts with GOPC (PubMed:11384996). Interacts with UHRF1BP1L (via C-terminal coile…	6|6	0	12	6	0.0235294	2	0|0|0|0	1	1	1	1	1	9.93	60	0	3|3	6	3	255	0.00110236634665277|0.00108448752000073	0.00109343	1.1562		1.89175	4.66369	8.8794	1	0.104038	0.104038	2	2.33333
ARL4C_Q72L	Hek	ARL4C	Q72L	NP_001027454.1	TMPO	7112	LAP2B_HUMAN	P42167	Lamina-associated polypeptide 2, isoforms beta/gamma (Thymopoietin, isoforms beta/gamma, TP beta/gamma) (Thymopoietin-related peptide isoforms beta/gamma, TPRP isoforms beta/gamma) [Cleaved into: Thymopoietin, TP (Splenin); Thymopentin (TP5) ]	TMPO		May help direct the assembly of the nuclear lamina and thereby help maintain the structural organization of the nuclear envelope. Possible receptor for attachment of lamin filaments to the inner nuclear membrane. May be involved in the control of initiation of DNA replication through its interaction with NAKAP95.; Thymopoietin (TP) and Thymopentin (TP5) may play a role in T-cell development and f…	[Isoform Zeta]: Inhibits LAP2beta-mediated repression. {ECO:0000305}.	Nucleus inner membrane; Single-pass type II membrane protein. Note=Tightly associated with the nuclear lamina.; [Isoform Zeta]: Cytoplasm {ECO:0000269|PubMed:18403046}.	Interacts with LMNB1, LMNB2, BANF1, AKAP8L, GMCL and chromosomes (By similarity). Isoform Zeta interacts with BANF1/BAF and may sequester it in the cytoplasm. {ECO:0000250, ECO:0000269|PubMed:12538639, ECO:0000269|PubMed:9490046}.	92|125	21.5065	217	108.5	0.238987	2	17|11|6|13	1	1	1	1	1	58.82	7.23	0	28|30	58	29	454	0.00710706599018217|0.00945808261653744	0.00828257	20.0713		0.600042	11.0009	11.6182	0.983407	0.0843545	0.208375	26.5	3.98182
ARF1_Q71L	HeLa	ARF1	Q71L	NP_001186231.1	CNOT2	4848	CNOT2_HUMAN	Q9NZN8	CCR4-NOT transcription complex subunit 2 (CCR4-associated factor 2)	CNOT2		Component of the CCR4-NOT complex which is one of the major cellular mRNA deadenylases and is linked to various cellular processes including bulk mRNA degradation, miRNA-mediated repression, translational repression during translational initiation and general transcription regulation. Additional complex functions may be a consequence of its influence on mRNA expression. Required for the CCR4-NOT …	[Isoform 3]: May be due to an intron retention. {ECO:0000305}.; [Isoform 4]: May be due to an intron retention. {ECO:0000305}.	Cytoplasm {ECO:0000269|PubMed:21299754}. Nucleus {ECO:0000305|PubMed:21299754}.	Component of the CCR4-NOT complex; distinct complexes seem to exist that differ in the participation of probably mutually exclusive catalytic subunits. In the complex interacts directly with CNOT3. Interacts with NCOR1, NCOR2. HDAC3 and GPS2. {ECO:0000269|PubMed:10637334, ECO:0000269|PubMed:16712523, ECO:0000269|PubMed:19558367, ECO:0000269|PubMed:21299754}.	5|7	23.5702	12	6	0.0111111	2	0|0|0|0	1	1	1	1	1	8.3	60	0	3|4	7	3.5	540	0.00107498633953397|0.00111148390248548	0.00109324	2.36067		0.783174	2.94958	3.55176	0.982859	0.0193133	0.0348843	2	2.33333
ARL15_A86L	HeLa	ARL15	A86L	NP_006576.2	CCT8	10694	TCPQ_HUMAN	P50990	T-complex protein 1 subunit theta, TCP-1-theta (CCT-theta) (Chaperonin containing T-complex polypeptide 1 subunit 8) (Renal carcinoma antigen NY-REN-15)	CCT8		Component of the chaperonin-containing T-complex (TRiC), a molecular chaperone complex that assists the folding of proteins upon ATP hydrolysis (PubMed:25467444). The TRiC complex mediates the folding of WRAP53/TCAB1, thereby regulating telomere maintenance (PubMed:25467444). As part of the TRiC complex may play a role in the assembly of BBSome, a complex involved in ciliogenesis regulating trans…		Cytoplasm {ECO:0000269|PubMed:20080638}. Cytoplasm, cytoskeleton, microtubule organizing center, centrosome {ECO:0000269|PubMed:14654843, ECO:0000269|PubMed:20080638}. Cytoplasm, cytoskeleton, cilium basal body {ECO:0000250|UniProtKB:P42932}.	Component of the chaperonin-containing T-complex (TRiC), a heterooligomeric complex of about 850 to 900 kDa that forms two stacked rings, 12 to 16 nm in diameter (PubMed:20080638, PubMed:25467444). Interacts with PACRG (PubMed:14532270). Interacts with DNAAF4 (By similarity). {ECO:0000250|UniProtKB:P42932, ECO:0000269|PubMed:14532270, ECO:0000269|PubMed:20080638, ECO:0000269|PubMed:25467444}.	304|298	1.40952	602	301	0.54927	2	90|75|35|27	1	1	1	1	1	87.93	3.65	0	50|50	100	50	548	0.00851966473989395|0.00786359940029819	0.00819163	5.6632		1.98797	17.3494	17.3494	0.999929	0.119553	0.187558	9.5	28.7619
ARL13B_G75L	HeLa	ARL13B	G75L	NP_056171.3	SCRIB	23513	SCRIB_HUMAN	Q14160	Protein scribble homolog, Scribble, hScrib (Protein LAP4)	SCRIB		Scaffold protein involved in different aspects of polarized cell differentiation regulating epithelial and neuronal morphogenesis and T-cell polarization (PubMed:15182672, PubMed:16344308, PubMed:19041750, PubMed:18716323, PubMed:18641685, PubMed:16965391, PubMed:27380321). Via its interaction with CRTAM, required for the late phase polarization of a subset of CD4+ T-cells, which in turn regulate…		Cell membrane {ECO:0000269|PubMed:28169360}; Peripheral membrane protein. Cell junction {ECO:0000269|PubMed:27380321}. Cell junction, adherens junction. Cell projection, lamellipodium. Cytoplasm. Cell junction, synapse, postsynapse {ECO:0000269|PubMed:15182672}. Cell junction, synapse, presynapse {ECO:0000269|PubMed:15182672}. Note=Targeting to cell-cell junctions which is CDH1-dependent is requi…	Interacts with UBE3A (PubMed:11027293). Interacts with PAK1 and PAK2 (PubMed:18716323). Interacts (via PDZ domains) with VANGL2 (By similarity). Interacts (via PDZ domains) with LPP and TRIP6; the interaction is direct (PubMed:15649318, PubMed:16137684). Interacts (via PDZ domains) with TJP2 (PubMed:15975580). Interacts (via PDZ domains) with APC; may mediate APC targeting to adherens junctions o…	224|227	0.940719	451	225.5	0.138344	2	34|41|3|4	1	1	1	1	1	141.43	6.01	0	59|58	117	58.5	1630	0.00831477806917691|0.00799195951393922	0.00815337	2.79967		4.71489	15.8594	16.7493	0.999968	0.211514	0.486116	270	0.835793
ARF3_Q71L	Hek	ARF3	Q71L	NP_001019397.1	ARF1	375	ARF1_HUMAN	P84077	ADP-ribosylation factor 1	ARF1		GTP-binding protein involved in protein trafficking among different compartments. Modulates vesicle budding and uncoating within the Golgi complex. Deactivation induces the redistribution of the entire Golgi complex to the endoplasmic reticulum, suggesting a crucial role in protein trafficking. In its GTP-bound form, its triggers the association with coat proteins with the Golgi membrane. The hyd…		Golgi apparatus {ECO:0000269|PubMed:17555535}. Cytoplasm, perinuclear region {ECO:0000269|PubMed:17555535}. Cell junction, synapse, synaptosome {ECO:0000250}. Cell junction, synapse, postsynaptic density {ECO:0000250}. Membrane {ECO:0000305}; Lipid-anchor {ECO:0000305}. Golgi apparatus, trans-Golgi network membrane {ECO:0000250|UniProtKB:P84078}; Lipid-anchor {ECO:0000250|UniProtKB:P84078}.	Interacts (when activated) with GGA1, GGA2 and GGA3; the interaction is required for proper subcellular location of GGA1, GGA2 and GGA3 (PubMed:11950392, PubMed:28868155). Interacts with ARHGAP21, ASAP2, HERC1, PRKCABP, PIP5K1B, TMED2, PSCD2, TMED10 and GRIA2 (PubMed:10022920, PubMed:17347647, PubMed:23889934, PubMed:8861955). Interacts with ARFGAP1, which hydrolyzes GTP and thus, regulates its f…	86|117	21.5964	203	101.5	0.560773	2	16|20|12|19	1	1	1	1	1	41.12	5.21	0	15|15	30	15	181	0.00731338327591947|0.0089409437907838	0.00812716	14.1606		4.70844	10.253	10.4345	0.983278	0.0448899	0.0756019	12	7.88462
ARL1_Q71L	Hek	ARL1	Q71L	NP_006319.1	RBM14	10432	RBM14_HUMAN	Q96PK6	RNA-binding protein 14 (Paraspeckle protein 2, PSP2) (RNA-binding motif protein 14) (RRM-containing coactivator activator/modulator) (Synaptotagmin-interacting protein, SYT-interacting protein)	RBM14		Isoform 1 may function as a nuclear receptor coactivator, enhancing transcription through other coactivators such as NCOA6 and CITED1. Isoform 2, functions as a transcriptional repressor, modulating transcriptional activities of coactivators including isoform 1, NCOA6 and CITED1 (PubMed:11443112). Regulates centriole biogenesis by suppressing the formation of aberrant centriolar protein complexes…		Nucleus {ECO:0000269|PubMed:25385835}. Nucleus, nucleolus {ECO:0000269|PubMed:11790299}. Cytoplasm {ECO:0000269|PubMed:25385835}. Note=In punctate subnuclear structures often located adjacent to splicing speckles, called paraspeckles (PubMed:11790299). Cytoplasmic localization is crucial for its function in suppressing the formation of aberrant centriolar protein complexes (PubMed:25385835). {ECO…	Isoform 1: Interacts with NCOA6, CITED1 and XRCC5/KU86 (PubMed:11443112). Isoform 1: Interacts with SS18 isoform 1 (PubMed:15919756). Isoform 1: Interacts with SS18 isoform 2 (PubMed:15919756). Interacts with STIL and interferes with its interaction with CENPJ. Interacts with gamma-tubulin (PubMed:25385835).Part of the HDP-RNP complex composed of at least HEXIM1, PRKDC, XRCC5, XRCC6, paraspeckle …	85|85	0	170	85	0.127055	2	30|22|29|26	1	1	1	1	1	11.34	2.88	0	19|21	40	20	669	0.00802666899365895|0.00817976933108417	0.00810322	1.33599		2.89829	9.21954	9.21954	1	0.0323723	0.06375	30	2.77419
ARL13B_G75L	Hek	ARL13B	G75L	NP_001006600.1	ERBIN	55914	ERBIN_HUMAN	Q96RT1	Erbin (Densin-180-like protein) (Erbb2-interacting protein) (Protein LAP2)	ERBIN		Acts as an adapter for the receptor ERBB2, in epithelia. By binding the unphosphorylated 'Tyr-1248' of receptor ERBB2, it may contribute to stabilize this unphosphorylated state (PubMed:16203728). Inhibits NOD2-dependent NF-kappa-B signaling and pro-inflammatory cytokine secretion (PubMed:16203728). {ECO:0000269|PubMed:10878805, ECO:0000269|PubMed:16203728}.		Cell junction, hemidesmosome {ECO:0000269|PubMed:10878805, ECO:0000269|PubMed:11375975}. Nucleus membrane {ECO:0000250}. Basolateral cell membrane {ECO:0000269|PubMed:16203728}. Note=Found in hemidesmosomes, which are cell-substrate adhesion complexes in stratified epithelia. In transfected cells, either diffusely distributed over the cytoplasm or concentrated at the basolateral membrane. Colocal…	Interacts with ERBB2, BPAG1 and ITGB4 (PubMed:10878805, PubMed:11375975, PubMed:12444095). May favor the localization of ERBB2, by restricting its presence to the basolateral membrane of epithelial cells. Also found to interact with ARVCF and delta catenin (PubMed:11821434). Interacts (via C-terminus) with DST Isoform 3 (via N-terminus) (PubMed:11375975). Interacts with NOD2 (via CARD domain) (Pu…	87|81	5.05076	168	84	0.0645161	2	6|7|0|5	1	1	1	1	1	75.51	12.92	0	38|34	72	36	1302	0.00838792488990497|0.00777672561481527	0.00808233	5.34726		4.6479	9.49854	9.84405	0.999091	0.0960128	0.307793	16.5	4.85714
ARF5_Q71L	HeLa	ARF5	Q71L	NP_001137533.1	COPB1	1315	COPB_HUMAN	P53618	Coatomer subunit beta (Beta-coat protein, Beta-COP)	COPB1		The coatomer is a cytosolic protein complex that binds to dilysine motifs and reversibly associates with Golgi non-clathrin-coated vesicles, which further mediate biosynthetic protein transport from the ER, via the Golgi up to the trans Golgi network. Coatomer complex is required for budding from Golgi membranes, and is essential for the retrograde Golgi-to-ER transport of dilysine-tagged protein…	Brefeldin A induces dissociation from the Golgi of the beta-COP and presumably the other coatomer subunits.	Cytoplasm. Golgi apparatus membrane {ECO:0000269|PubMed:11056392, ECO:0000269|PubMed:17451557, ECO:0000269|PubMed:7573041}; Peripheral membrane protein {ECO:0000269|PubMed:17451557, ECO:0000269|PubMed:18385291, ECO:0000269|PubMed:20056612}; Cytoplasmic side {ECO:0000305}. Cytoplasmic vesicle, COPI-coated vesicle membrane; Peripheral membrane protein {ECO:0000305}; Cytoplasmic side {ECO:0000305}. …	Oligomeric complex that consists of at least the alpha, beta, beta', gamma, delta, epsilon and zeta subunits. Interacts with SCYL1. Interacts with COPG1. Interacts (via trunk domain) with ARF1 (via switch I region); the interaction is direct. Interacts with KCNK2/TREK (via N-terminus); this interaction increases the channel-mediated whole cell currents and promotes plasma membrane expression of K…	279|279	0	558	279	0.29276	2	22|25|5|24	1	1	1	1	1	250.86	11.39	0	44|46	90	45	953	0.00819621215233557|0.00794805233894876	0.00807213	2.17384		1.93532	16.7033	16.7033	1	0.160541	0.291635	28.5	9.49153
ARF6_Q67L	Hek	ARF6	Q67L	NP_001268463.1	EPB41L3	23136	E41L3_HUMAN	Q9Y2J2	Band 4.1-like protein 3 (4.1B) (Differentially expressed in adenocarcinoma of the lung protein 1, DAL-1) (Erythrocyte membrane protein band 4.1-like 3) [Cleaved into: Band 4.1-like protein 3, N-terminally processed ]	EPB41L3		Tumor suppressor that inhibits cell proliferation and promotes apoptosis. Modulates the activity of protein arginine N-methyltransferases, including PRMT3 and PRMT5. {ECO:0000269|PubMed:15334060, ECO:0000269|PubMed:15737618, ECO:0000269|PubMed:16420693, ECO:0000269|PubMed:9892180}.		Cytoplasm, cytoskeleton {ECO:0000250}. Cell junction {ECO:0000269|PubMed:9892180}. Cell membrane {ECO:0000269|PubMed:9892180}; Peripheral membrane protein {ECO:0000269|PubMed:9892180}; Cytoplasmic side {ECO:0000269|PubMed:9892180}. Cytoplasm {ECO:0000269|PubMed:9892180}. Note=Detected in the cytoplasm of actively dividing cells.	Interacts (via FERM domain) with CADM1 (PubMed:12234973, PubMed:21131357). Interacts (via FERM domain) with PRMT3; the interaction is direct and inhibits the protein-arginine N-methyltransferase activity of PRMT3 (PubMed:15334060). Interacts with PRMT5 (PubMed:15334060, PubMed:15737618). Interacts with PRMT6 (PubMed:15334060). {ECO:0000269|PubMed:12234973, ECO:0000269|PubMed:15334060, ECO:0000269…	76|87	9.54377	163	81.5	0.0942197	2	22|17|5|11	1	1	1	1	1	30.22	4.18	0	38|43	81	40.5	865	0.00769376556432378|0.00840598308091481	0.00804987	6.25617		2.34967	9.18753	9.35015	0.996752	0.0566243	0.0566243	60.5	1.34146
ARF1_Q71L	HeLa	ARF1	Q71L	NP_006311.2	PGRMC2	10424	PGRC2_HUMAN	O15173	Membrane-associated progesterone receptor component 2 (Progesterone membrane-binding protein) (Steroid receptor protein DG6)	PGRMC2		Required for the maintenance of uterine histoarchitecture and normal female reproductive lifespan (By similarity). May serve as a universal non-classical progesterone receptor in the uterus (Probable). Intracellular heme chaperone required for delivery of labile, or signaling heme, to the nucleus (By similarity). Plays a role in adipocyte function and systemic glucose homeostasis (PubMed:28111073…	Non-classical progesterone receptors involved in extranuclear signaling are classified in 2 groups: the class II progestin and adipoQ receptor (PAQR) family (also called mPRs) (PAQR5, PAQR6, PAQR7, PAQR8 and PAQR9) and the b5-like heme/steroid-binding protein family (also called MAPRs) (PGRMC1, PGRMC2, NENF and CYB5D2). {ECO:0000303|PubMed:28396637}.	Membrane {ECO:0000305|PubMed:23793472}; Single-pass membrane protein {ECO:0000305}. Nucleus envelope {ECO:0000269|PubMed:27754849, ECO:0000269|PubMed:28111073}. Endoplasmic reticulum {ECO:0000269|PubMed:27754849}.	Interacts with PGRMC1 (By similarity). Interacts with AAAS (PubMed:27754849). {ECO:0000250|UniProtKB:Q80UU9, ECO:0000269|PubMed:27754849}.	37|34	5.97555	71	35.5	0.143725	2	5|5|0|0	1	1	1	1	1	22.99	7.1	0	7|8	15	7.5	247	0.00195114656733563|0.00184038622957365	0.00189577	4.13128		0.349311	7.0017	8.22797	0.998747	0.063348	0.103327	14.5	2.35484
ARF1_Q71L	HeLa	ARF1	Q71L	NP_001139317.1	ROBO1	6091	ROBO1_HUMAN	Q9Y6N7	Roundabout homolog 1 (Deleted in U twenty twenty) (H-Robo-1)	ROBO1		Receptor for SLIT1 and SLIT2 that mediates cellular responses to molecular guidance cues in cellular migration, including axonal navigation at the ventral midline of the neural tube and projection of axons to different regions during neuronal development (PubMed:10102268, PubMed:24560577). Interaction with the intracellular domain of FLRT3 mediates axon attraction towards cells expressing NTN1 (P…	Maps within a region of overlapping homozygous deletions characterized in both small cell lung cancer cell lines (SCLC) and in a breast cancer cell line. The promoter region of ROBO1 shows complete hypermethylation of CpG sites in the BT-20 breast tumor cell lines, some primary invasive breast carcinomasa and some primary clear cell renal cell carcinomas (CC-RCC).; [Isoform 2]: Incomplete. {ECO:0…	Cell membrane {ECO:0000269|PubMed:24560577}; Single-pass type I membrane protein {ECO:0000305}. Cell projection, axon {ECO:0000250|UniProtKB:O89026}. Endoplasmic reticulum-Golgi intermediate compartment membrane {ECO:0000250|UniProtKB:O55005}; Single-pass membrane protein {ECO:0000250|UniProtKB:O55005}. Note=Detected at growth cones in thalamus neurons. Detected at growth cones in thalamus neuron…	Homodimer. Dimerization is mediated by the extracellular domain and is independent of SLIT liganding (PubMed:24673457). Interacts with SLIT1 (By similarity). Interacts with SLIT2 (PubMed:10102268, PubMed:11404413, PubMed:17848514). Interacts with FLRT3 (PubMed:24560577). Interacts with MYO9B (via Rho-GAP domain) (PubMed:26529257). {ECO:0000250|UniProtKB:O89026, ECO:0000269|PubMed:10102268, ECO:00…	20|26	18.4463	46	23	0.0148291	2	0|0|0|0	1	1	1	1	1	31.23	230	0	10|12	22	11	1551	0.001485686446316|0.00162441516969567	0.00155505	6.30822		0.0970974	6.26381	8.18112	0.988212	0.0890564	0.0890564	178	0.134078
ARL13B_G75L	Hek	ARL13B	G75L	NP_009055.2	UTRN	7402	UTRO_HUMAN									80|85	4.2855	165	82.5	0.0240315	2	19|7|0|9	1	1	1	1	1	11.59	5.89	0	49|54	103	51.5	3433	0.00780893398833343|0.00810190242970837	0.00795542	2.60401		4.91228	11.2215	13.8635	0.999345	0.184914	1.8083	21.5	3.71111
ARL14_Q68L	HeLa	ARL14	Q68L	NP_001934.2	DSG2	1829	DSG2_HUMAN	Q14126	Desmoglein-2 (Cadherin family member 5) (HDGC)	DSG2		Component of intercellular desmosome junctions. Involved in the interaction of plaque proteins and intermediate filaments mediating cell-cell adhesion.		Cell membrane {ECO:0000269|PubMed:31402609}; Single-pass type I membrane protein. Cell junction, desmosome.		229|177	18.1131	406	203	0.181574	2	32|33|11|11	1	1	1	1	1	104.1	6.25	0	42|36	78	39	1118	0.00819564803954148|0.00770961187187821	0.00795263	4.32158		1.26634	15.3454	16.5275	0.988193	0.119476	0.17955	290	0.701031
ARL14_Q68L	HeLa	ARL14	Q68L	NP_002385.3	SLC3A2	6520	4F2_HUMAN	P08195	4F2 cell-surface antigen heavy chain, 4F2hc (4F2 heavy chain antigen) (Lymphocyte activation antigen 4F2 large subunit) (Solute carrier family 3 member 2) (CD antigen CD98)	SLC3A2		Component of several heterodimeric complexes involved in amino acid transport (PubMed:11557028, PubMed:9829974, PubMed:9751058, PubMed:10391915, PubMed:10574970, PubMed:11311135, PubMed:30341327). The precise substrate specificity depends on the other subunit in the heterodimer (PubMed:9829974, PubMed:9751058, PubMed:10391915, PubMed:10574970, PubMed:30867591, PubMed:10903140). The complexes func…	Arginine uptake is inhibited by increasing concentrations of leucine in the presence of Na(+).	Apical cell membrane {ECO:0000269|PubMed:11742812}. Cell membrane {ECO:0000269|PubMed:10391915, ECO:0000269|PubMed:10574970, ECO:0000269|PubMed:11311135, ECO:0000269|PubMed:11389679, ECO:0000269|PubMed:11557028, ECO:0000269|PubMed:11564694, ECO:0000269|PubMed:12117417, ECO:0000269|PubMed:12225859, ECO:0000269|PubMed:15769744, ECO:0000269|PubMed:16496379, ECO:0000269|PubMed:25998567, ECO:0000269|P…	Disulfide-linked heterodimer with a non-glycosylated light chain (SLC7A5/LAT1, SLC7A6, SLCA7A7, SLC7A8/LAT2, SLC7A10 or SLCA7A11) (PubMed:11557028, PubMed:9829974, PubMed:9751058, PubMed:10391915, PubMed:10574970, PubMed:10903140,PubMed:11311135, PubMed:30867591). Interacts with TLCD3A/CT120 (PubMed:12270127). Interacts with ICAM1 (PubMed:12716892). Constitutively and specifically associates with…	212|188	8.48528	400	200	0.31746	2	26|21|0|9	1	1	1	1	1	142.75	8.51	0	34|35	69	34.5	630	0.00766199660809999|0.00812104215314692	0.00789152	4.1132		0.0953628	14.1421	14.1421	0.997415	0.101885	0.151777	341	0.587719
ARL10_S132L	Hek	ARL10	S132L	NP_006546.1	YKT6	10652	YKT6_HUMAN	O15498	Synaptobrevin homolog YKT6, EC 2.3.1.-	YKT6		Vesicular soluble NSF attachment protein receptor (v-SNARE) mediating vesicle docking and fusion to a specific acceptor cellular compartment. Functions in endoplasmic reticulum to Golgi transport; as part of a SNARE complex composed of GOSR1, GOSR2 and STX5. Functions in early/recycling endosome to TGN transport; as part of a SNARE complex composed of BET1L, GOSR1 and STX5. Has a S-palmitoyl tran…		Cytoplasm, cytosol. Cytoplasmic vesicle membrane; Lipid-anchor; Cytoplasmic side. Golgi apparatus membrane; Lipid-anchor; Cytoplasmic side. Note=Probably cycles through vesicles between Golgi and endosomes.	Identified in 2 different SNARE complexes; the first one composed of GOSR1, GOSR2 and STX5 and the second one composed of BET1L, GOSR1 and STX5. {ECO:0000250}.	8|6	20.2031	14	7	0.0353535	2	0|0|0|0	1	1	1	1	1	9.94	70	0	6|4	10	5	198	0.0013865909639983|0.00127403100855619	0.00133031	5.98296		-0.423328	2.97087	3.33595	0.987138	0.0252609	0.081137	15	0.5
ARF1_Q71L	HeLa	ARF1	Q71L	NP_001182484.1	CLINT1	9685	EPN4_HUMAN	Q14677	Clathrin interactor 1 (Clathrin-interacting protein localized in the trans-Golgi region, Clint) (Enthoprotin) (Epsin-4) (Epsin-related protein, EpsinR)	CLINT1		Binds to membranes enriched in phosphatidylinositol 4,5-bisphosphate (PtdIns(4,5)P2). May have a role in transport via clathrin-coated vesicles from the trans-Golgi network to endosomes. Stimulates clathrin assembly. {ECO:0000269|PubMed:12429846, ECO:0000269|PubMed:12538641}.		Cytoplasm. Cytoplasm, perinuclear region. Membrane; Peripheral membrane protein. Cytoplasmic vesicle, clathrin-coated vesicle. Note=Found throughout the cell, with the exception of the cell surface. Concentrated in the perinuclear region and associated with clathrin-coated vesicles close to the trans-Golgi network.	Binds clathrin heavy chain and AP-2 (PubMed:12213833, PubMed:12429846, PubMed:12538641). Interacts with VTI1B (PubMed:18033301). Interacts with GGA2 (via GAE domain) (PubMed:12213833, PubMed:14665628). Interacts with AP1G1 (via GAE domain) (PubMed:12213833, PubMed:12429846, PubMed:12538641, PubMed:14665628). Interacts with AP1G2 (via GAE domain) (PubMed:14665628). {ECO:0000269|PubMed:12213833, EC…	238|263	7.05695	501	250.5	0.38958	2	26|17|5|16	1	1	1	1	1	101.75	11.65	0	31|29	60	30	643	0.0074545279982148|0.00802255781858072	0.00773854	5.19035		3.23068	15.8272	15.8272	0.99821	0.126228	0.198557	27	8.98214
ARF1_Q71L	HeLa	ARF1	Q71L	NP_005442.2	PDLIM7	9260	PDLI7_HUMAN	Q9NR12	PDZ and LIM domain protein 7 (LIM mineralization protein, LMP) (Protein enigma)	PDLIM7		May function as a scaffold on which the coordinated assembly of proteins can occur. May play a role as an adapter that, via its PDZ domain, localizes LIM-binding proteins to actin filaments of both skeletal muscle and nonmuscle tissues. Involved in both of the two fundamental mechanisms of bone formation, direct bone formation (e.g. embryonic flat bones mandible and cranium), and endochondral bon…	[Isoform 2]: Did not induce bone induction. {ECO:0000305}.; [Isoform 3]: Same activity as isoform 1 in bone nodule induction. {ECO:0000305}.; [Isoform 5]: May be produced at very low levels due to a premature stop codon in the mRNA, leading to nonsense-mediated mRNA decay. {ECO:0000305}.	Cytoplasm {ECO:0000250}. Cytoplasm, cytoskeleton {ECO:0000250}. Note=Colocalizes with RET to the cell periphery and in some cytoskeletal components. Colocalizes with TPM2 near the Z line in muscle. Colocalizes with TBX4 and TBX5 to actin filaments (By similarity). {ECO:0000250}.	Binds via its LIM zinc-binding 3 domain (LIM 3) to endocytic codes of INSR, but not with those of IGF1R, LDLR, TFRC, or EGFR. Interacts with various PKC isoforms through the LIM zinc-binding domains. Binds to RET in a phosphorylation-independent manner via its LIM zinc-binding domain 2 (LIM 2). Probably part of a complex with SHC and the RET dimer. Interacts with TPM2. Interacts with TBX4 and TBX…	12|12	0	24	12	0.0262582	2	3|2|0|3	0.99	0.99	0.99	0.99	0.99	4.26	4	0	7|6	13	6.5	457	0.00126664638936558|0.00124646581490922	0.00125656	1.13563		-0.756514	3.6585	3.86381	1	0.015955	0.015955	4.5	2.36364
ARF1_Q71L	Hek	ARF1	Q71L	NP_001091868.1	COPA	1314	COPA_HUMAN	P53621	Coatomer subunit alpha (Alpha-coat protein, Alpha-COP) (HEP-COP, HEPCOP) [Cleaved into: Xenin (Xenopsin-related peptide); Proxenin ]	COPA		The coatomer is a cytosolic protein complex that binds to dilysine motifs and reversibly associates with Golgi non-clathrin-coated vesicles, which further mediate biosynthetic protein transport from the ER, via the Golgi up to the trans Golgi network. Coatomer complex is required for budding from Golgi membranes, and is essential for the retrograde Golgi-to-ER transport of dilysine-tagged protein…		Cytoplasm {ECO:0000250}. Golgi apparatus membrane {ECO:0000250}; Peripheral membrane protein {ECO:0000250}; Cytoplasmic side {ECO:0000250}. Cytoplasmic vesicle, COPI-coated vesicle membrane {ECO:0000250}; Peripheral membrane protein {ECO:0000250}; Cytoplasmic side {ECO:0000250}. Note=The coatomer is cytoplasmic or polymerized on the cytoplasmic side of the Golgi, as well as on the vesicles/buds o…	Oligomeric complex that consists of at least the alpha, beta, beta', gamma, delta, epsilon and zeta subunits (By similarity). Probably interacts with PEX11A (By similarity). Interacts with SCYL1 (By similarity). Interacts with JAGN1 (PubMed:25129144). Interacts with TMEM41B (PubMed:30352685). {ECO:0000250, ECO:0000269|PubMed:25129144, ECO:0000269|PubMed:30352685}.	8|9	8.3189	17	8.5	0.00689376	2	0|0|0|0	1	1	1	1	1	13.12	85	0	7|6	13	6.5	1233	0.00162331036982483|0.00171018774961177	0.00166675	3.68571		1.11354	3.6019	4.44994	0.997772	0.0278659	0.0539148	3	2.375
ARF1_Q71L	HeLa	ARF1	Q71L	NP_060945.2	TMEM165	55858	TM165_HUMAN	Q9HC07	Transmembrane protein 165 (Transmembrane protein PT27) (Transmembrane protein TPARL)	TMEM165		May function as a calcium/proton transporter involved in calcium and in lysosomal pH homeostasis. Therefore, it may play an indirect role in protein glycosylation. {ECO:0000269|PubMed:22683087, ECO:0000269|PubMed:23569283}.		Golgi apparatus membrane {ECO:0000305}; Multi-pass membrane protein {ECO:0000305}. Golgi apparatus, trans-Golgi network membrane. Lysosome membrane. Early endosome membrane. Late endosome membrane.		7|10	24.9567	17	8.5	0.0262346	2	0|0|0|0	1	1	1	1	1	11.54	85	0	3|3	6	3	324	0.00112974635377158|0.00119247304993972	0.00116111	3.82001		1.38955	3.6019	4.44994	0.979869	0.0278648	0.0541753	3	2.375
ARF1_Q71L	Hek	ARF1	Q71L	NP_001139807.1	SLC6A15	55117	S6A15_HUMAN	Q9H2J7	Sodium-dependent neutral amino acid transporter B(0)AT2 (Sodium- and chloride-dependent neurotransmitter transporter NTT73) (Sodium-coupled branched-chain amino-acid transporter 1) (Solute carrier family 6 member 15) (Transporter v7-3)	SLC6A15		Functions as a sodium-dependent neutral amino acid transporter. Exhibits preference for the branched-chain amino acids, particularly leucine, valine and isoleucine and methionine. Mediates the saturable, pH-sensitive and electrogenic cotransport of proline and sodium ions with a stoichiometry of 1:1. May have a role as transporter for neurotransmitter precursors into neurons. In contrast to other…		Membrane {ECO:0000305}; Multi-pass membrane protein {ECO:0000305}.		11|11	0	22	11	0.0176565	2	0|0|0|0	1	1	1	1	1	17.77	110	0	6|7	13	6.5	623	0.00183438473836067|0.00184998923150748	0.00184219	0.598964		2.01509	4.77344	6.87015	1	0.0657678	0.137114	4	2.4
ARF1_Q71L	Hek	ARF1	Q71L	NP_001316019.1	EPHA2	1969	EPHA2_HUMAN	P29317	Ephrin type-A receptor 2, EC 2.7.10.1 (Epithelial cell kinase) (Tyrosine-protein kinase receptor ECK)	EPHA2		Receptor tyrosine kinase which binds promiscuously membrane-bound ephrin-A family ligands residing on adjacent cells, leading to contact-dependent bidirectional signaling into neighboring cells. The signaling pathway downstream of the receptor is referred to as forward signaling while the signaling pathway downstream of the ephrin ligand is referred to as reverse signaling. Activated by the ligan…		Cell membrane {ECO:0000269|PubMed:18794797, ECO:0000269|PubMed:19573808, ECO:0000269|PubMed:20223987, ECO:0000269|PubMed:20861311, ECO:0000269|PubMed:34067457}; Single-pass type I membrane protein {ECO:0000255}. Cell projection, ruffle membrane {ECO:0000269|PubMed:19573808}; Single-pass type I membrane protein {ECO:0000255}. Cell projection, lamellipodium membrane {ECO:0000269|PubMed:19573808}; S…	Homodimer. Interacts with SLA. Interacts (phosphorylated form) with VAV2, VAV3 and PI3-kinase p85 subunit (PIK3R1, PIK3R2 or PIK3R3); critical for the EFNA1-induced activation of RAC1 which stimulates cell migration (By similarity). Interacts with INPPL1; regulates activated EPHA2 endocytosis and degradation. Interacts (inactivated form) with PTK2/FAK1 and interacts (EFNA1 ligand-activated form) …	15|15	0	30	15	0.016269	2	0|0|0|0	1	1	1	1	1	23.81	150	0	12|13	25	12.5	922	0.0021158172297418|0.00212959219529889	0.0021227	0.458866		0.324085	4.34891	4.88333	1	0.0340624	0.129259	5.5	2.46154
ARFRP1_Q79L	HeLa	ARFRP1	Q79L	NP_001027454.1	TMPO	7112	LAP2B_HUMAN	P42167	Lamina-associated polypeptide 2, isoforms beta/gamma (Thymopoietin, isoforms beta/gamma, TP beta/gamma) (Thymopoietin-related peptide isoforms beta/gamma, TPRP isoforms beta/gamma) [Cleaved into: Thymopoietin, TP (Splenin); Thymopentin (TP5) ]	TMPO		May help direct the assembly of the nuclear lamina and thereby help maintain the structural organization of the nuclear envelope. Possible receptor for attachment of lamin filaments to the inner nuclear membrane. May be involved in the control of initiation of DNA replication through its interaction with NAKAP95.; Thymopoietin (TP) and Thymopentin (TP5) may play a role in T-cell development and f…	[Isoform Zeta]: Inhibits LAP2beta-mediated repression. {ECO:0000305}.	Nucleus inner membrane; Single-pass type II membrane protein. Note=Tightly associated with the nuclear lamina.; [Isoform Zeta]: Cytoplasm {ECO:0000269|PubMed:18403046}.	Interacts with LMNB1, LMNB2, BANF1, AKAP8L, GMCL and chromosomes (By similarity). Isoform Zeta interacts with BANF1/BAF and may sequester it in the cytoplasm. {ECO:0000250, ECO:0000269|PubMed:12538639, ECO:0000269|PubMed:9490046}.	283|277	1.51523	560	280	0.61674	2	67|54|20|16	1	1	1	1	1	115.19	4.63	0	35|31	66	33	454	0.00763986594166938|0.00763934580913421	0.00763961	0.00481424		0.899785	17.6722	18.664	0.999917	0.163554	0.259886	118.5	2.35146
ARF1_Q71L	HeLa	ARF1	Q71L	NP_002534.1	OLR1	4973	OLR1_HUMAN	P78380	Oxidized low-density lipoprotein receptor 1, Ox-LDL receptor 1 (C-type lectin domain family 8 member A) (Lectin-like oxidized LDL receptor 1, LOX-1, Lectin-like oxLDL receptor 1, hLOX-1) (Lectin-type oxidized LDL receptor 1) [Cleaved into: Oxidized low-density lipoprotein receptor 1, soluble form ]	OLR1		Receptor that mediates the recognition, internalization and degradation of oxidatively modified low density lipoprotein (oxLDL) by vascular endothelial cells. OxLDL is a marker of atherosclerosis that induces vascular endothelial cell activation and dysfunction, resulting in pro-inflammatory responses, pro-oxidative conditions and apoptosis. Its association with oxLDL induces the activation of NF…		Cell membrane; Lipid-anchor. Cell membrane; Single-pass type II membrane protein. Membrane raft. Secreted. Note=A secreted form also exists. Localization to membrane rafts requires palmitoylation.	Homodimer; disulfide-linked. May form a hexamer composed of 3 homodimers. Interacts with HSP70. {ECO:0000269|PubMed:11256994, ECO:0000269|PubMed:15695803, ECO:0000269|PubMed:15939022}.; (Microbial infection) Binds to the head and beginning of the coiled stalk of N.meningitidis adhesin A (nadA) variant 3; binding can be abrogated by monoclonal antibodies against the specific regions of NadA. Bindi…	41|40	1.74594	81	40.5	0.148352	2	0|0|0|0	1	1	1	1	1	60.29	405	0	8|7	15	7.5	273	0.00206066659581084|0.00200236452448213	0.00203152	2.02931		0.673843	7.66322	9.22774	0.999893	0.066835	0.066835	15	2.59375
ARF6_Q67L	Hek	ARF6	Q67L	NP_001012680.1	SLC3A2	6520	4F2_HUMAN	P08195	4F2 cell-surface antigen heavy chain, 4F2hc (4F2 heavy chain antigen) (Lymphocyte activation antigen 4F2 large subunit) (Solute carrier family 3 member 2) (CD antigen CD98)	SLC3A2		Component of several heterodimeric complexes involved in amino acid transport (PubMed:11557028, PubMed:9829974, PubMed:9751058, PubMed:10391915, PubMed:10574970, PubMed:11311135, PubMed:30341327). The precise substrate specificity depends on the other subunit in the heterodimer (PubMed:9829974, PubMed:9751058, PubMed:10391915, PubMed:10574970, PubMed:30867591, PubMed:10903140). The complexes func…	Arginine uptake is inhibited by increasing concentrations of leucine in the presence of Na(+).	Apical cell membrane {ECO:0000269|PubMed:11742812}. Cell membrane {ECO:0000269|PubMed:10391915, ECO:0000269|PubMed:10574970, ECO:0000269|PubMed:11311135, ECO:0000269|PubMed:11389679, ECO:0000269|PubMed:11557028, ECO:0000269|PubMed:11564694, ECO:0000269|PubMed:12117417, ECO:0000269|PubMed:12225859, ECO:0000269|PubMed:15769744, ECO:0000269|PubMed:16496379, ECO:0000269|PubMed:25998567, ECO:0000269|P…	Disulfide-linked heterodimer with a non-glycosylated light chain (SLC7A5/LAT1, SLC7A6, SLCA7A7, SLC7A8/LAT2, SLC7A10 or SLCA7A11) (PubMed:11557028, PubMed:9829974, PubMed:9751058, PubMed:10391915, PubMed:10574970, PubMed:10903140,PubMed:11311135, PubMed:30867591). Interacts with TLCD3A/CT120 (PubMed:12270127). Interacts with ICAM1 (PubMed:12716892). Constitutively and specifically associates with…	76|76	0	152	76	0.120444	2	0|0|0|0	1	1	1	1	1	111.73	760	0	23|22	45	22.5	631	0.00769376556432378|0.00749349863462697	0.00759363	1.86485		2.85724	10.0091	11.4916	1	0.0768883	0.243759	18.5	3.94872
ARF1_Q71L	Hek	ARF1	Q71L	NP_060839.2	DEPDC1B	55789	DEP1B_HUMAN	Q8WUY9	DEP domain-containing protein 1B (HBV X-transactivated gene 8 protein) (HBV XAg-transactivated protein 8)	DEPDC1B						21|18	10.8786	39	19.5	0.036862	2	2|2|0|2	1	1	1	1	1	14.3	9.75	0	9|10	19	9.5	529	0.0025379659668135|0.00233929441814245	0.00243863	5.76069		0.679751	4.85412	5.33586	0.995939	0.0254332	0.0755616	6.5	2.73333
ARL4C_Q72L	HeLa	ARL4C	Q72L	NP_001337228.1	EPB41L2	2037	E41L2_HUMAN	O43491	Band 4.1-like protein 2 (Erythrocyte membrane protein band 4.1-like 2) (Generally expressed protein 4.1, 4.1G)	EPB41L2		Required for dynein-dynactin complex and NUMA1 recruitment at the mitotic cell cortex during anaphase (PubMed:23870127). {ECO:0000269|PubMed:23870127}.		Cytoplasm, cytoskeleton {ECO:0000250}. Cytoplasm, cell cortex {ECO:0000269|PubMed:23870127}. Cell membrane {ECO:0000269|PubMed:22361696}.	Interacts with FCGR1A (PubMed:18023480). Interacts with TRPC4 (PubMed:16254212). Interacts (via CTD domain) with FKBP2 (By similarity). Interacts with NUMA1; this interaction is negatively regulated by CDK1 during metaphase and promotes anaphase-specific localization of NUMA1 in symmetrically dividing cells (PubMed:23870127). {ECO:0000250|UniProtKB:O70318, ECO:0000269|PubMed:16254212, ECO:0000269…	271|259	3.20199	530	265	0.25071	2	77|66|21|15	1	1	1	1	1	91	3.71	0	60|62	122	61	1057	0.00771529273396183|0.00738307158649081	0.00754918	3.1118		2.84411	16.567	16.8602	0.999632	0.126343	0.191232	346.5	0.765468
ARF6_Q67L	Hek	ARF6	Q67L	NP_001287954.1	TJP1	7082	G3V1L9_HUMAN	G3V1L9	Tight junction protein ZO-1	TJP1				Cell junction, tight junction {ECO:0000256|ARBA:ARBA00004435}. Cell membrane {ECO:0000256|ARBA:ARBA00004413}; Peripheral membrane protein {ECO:0000256|ARBA:ARBA00004413}; Cytoplasmic side {ECO:0000256|ARBA:ARBA00004413}. Membrane {ECO:0000256|ARBA:ARBA00004287}; Peripheral membrane protein {ECO:0000256|ARBA:ARBA00004287}; Cytoplasmic side {ECO:0000256|ARBA:ARBA00004287}.		68|83	14.0485	151	75.5	0.0411444	2	9|10|0|0	1	1	1	1	1	48.08	7.95	0	45|46	91	45.5	1835	0.00701041372354476|0.00807417055499196	0.00754229	9.97296		4.05123	11.698	15.7489	0.992964	0.163696	0.220336	4	15.3
ARF1_Q71L	HeLa	ARF1	Q71L	NP_006589.2	SLC12A7	10723	S12A7_HUMAN	Q9Y666	Solute carrier family 12 member 7 (Electroneutral potassium-chloride cotransporter 4) (K-Cl cotransporter 4)	SLC12A7		Mediates electroneutral potassium-chloride cotransport when activated by cell swelling. May mediate K(+) uptake into Deiters' cells in the cochlea and contribute to K(+) recycling in the inner ear. Important for the survival of cochlear outer and inner hair cells and the maintenance of the organ of Corti. May be required for basolateral Cl(-) extrusion in the kidney and contribute to renal acidif…		Cell membrane; Multi-pass membrane protein.	Homomultimer and heteromultimer with other K-Cl cotransporters. {ECO:0000250}.	9|5	40.4061	14	7	0.00646353	2	0|0|0|0	1	1	1	1	1	8.3	70	0	5|2	7	3.5	1083	0.00118450636800918|0.00105749113751599	0.001121	8.0119		0.506872	5.03736	9.59085	0.948078	0.132402	0.132402	57	0.137931
ARL5C_P70L	HeLa	ARL5C	P70L	NP_006422.1	CCT2	10576	TCPB_HUMAN	P78371	T-complex protein 1 subunit beta, TCP-1-beta (CCT-beta)	CCT2		Component of the chaperonin-containing T-complex (TRiC), a molecular chaperone complex that assists the folding of proteins upon ATP hydrolysis (PubMed:25467444). The TRiC complex mediates the folding of WRAP53/TCAB1, thereby regulating telomere maintenance (PubMed:25467444). As part of the TRiC complex may play a role in the assembly of BBSome, a complex involved in ciliogenesis regulating trans…		Cytoplasm {ECO:0000269|PubMed:20080638}.	Component of the chaperonin-containing T-complex (TRiC), a heterooligomeric complex of about 850 to 900 kDa that forms two stacked rings, 12 to 16 nm in diameter (PubMed:20080638, PubMed:25467444). Interacts with PACRG (PubMed:14532270). Interacts with FLCN (PubMed:27353360). Interacts with DLEC1 (PubMed:33144677). {ECO:0000269|PubMed:14532270, ECO:0000269|PubMed:20080638, ECO:0000269|PubMed:2546…	228|203	8.20309	431	215.5	0.402804	2	13|13|3|10	1	1	1	1	1	204.36	16.58	0	36|36	72	36	535	0.00760165186752261|0.00734317398509257	0.00747241	2.44595		3.46433	14.6799	14.6799	0.997583	0.0892904	0.154374	5	36.0833
ARL10_S132L	HeLa	ARL10	S132L	NP_006546.1	YKT6	10652	YKT6_HUMAN	O15498	Synaptobrevin homolog YKT6, EC 2.3.1.-	YKT6		Vesicular soluble NSF attachment protein receptor (v-SNARE) mediating vesicle docking and fusion to a specific acceptor cellular compartment. Functions in endoplasmic reticulum to Golgi transport; as part of a SNARE complex composed of GOSR1, GOSR2 and STX5. Functions in early/recycling endosome to TGN transport; as part of a SNARE complex composed of BET1L, GOSR1 and STX5. Has a S-palmitoyl tran…		Cytoplasm, cytosol. Cytoplasmic vesicle membrane; Lipid-anchor; Cytoplasmic side. Golgi apparatus membrane; Lipid-anchor; Cytoplasmic side. Note=Probably cycles through vesicles between Golgi and endosomes.	Identified in 2 different SNARE complexes; the first one composed of GOSR1, GOSR2 and STX5 and the second one composed of BET1L, GOSR1 and STX5. {ECO:0000250}.	27|24	8.3189	51	25.5	0.128788	2	0|0|0|0	1	1	1	1	1	37.1	255	0	8|7	15	7.5	198	0.00166135583478037|0.00154248688364655	0.00160192	5.24701		0.0197436	6.08071	7.32214	0.997598	0.0558761	0.081137	48	0.540816
ARF1_Q71L	HeLa	ARF1	Q71L	NP_004422.2	EPHA2	1969	EPHA2_HUMAN	P29317	Ephrin type-A receptor 2, EC 2.7.10.1 (Epithelial cell kinase) (Tyrosine-protein kinase receptor ECK)	EPHA2		Receptor tyrosine kinase which binds promiscuously membrane-bound ephrin-A family ligands residing on adjacent cells, leading to contact-dependent bidirectional signaling into neighboring cells. The signaling pathway downstream of the receptor is referred to as forward signaling while the signaling pathway downstream of the ephrin ligand is referred to as reverse signaling. Activated by the ligan…		Cell membrane {ECO:0000269|PubMed:18794797, ECO:0000269|PubMed:19573808, ECO:0000269|PubMed:20223987, ECO:0000269|PubMed:20861311, ECO:0000269|PubMed:34067457}; Single-pass type I membrane protein {ECO:0000255}. Cell projection, ruffle membrane {ECO:0000269|PubMed:19573808}; Single-pass type I membrane protein {ECO:0000255}. Cell projection, lamellipodium membrane {ECO:0000269|PubMed:19573808}; S…	Homodimer. Interacts with SLA. Interacts (phosphorylated form) with VAV2, VAV3 and PI3-kinase p85 subunit (PIK3R1, PIK3R2 or PIK3R3); critical for the EFNA1-induced activation of RAC1 which stimulates cell migration (By similarity). Interacts with INPPL1; regulates activated EPHA2 endocytosis and degradation. Interacts (inactivated form) with PTK2/FAK1 and interacts (EFNA1 ligand-activated form) …	11|9	14.1421	20	10	0.0102459	2	0|0|0|0	1	1	1	1	1	14.68	100	0	7|5	12	6	976	0.00123926638224678|0.00116547666745497	0.00120237	4.33952		-0.0237195	4.55129	6.55043	0.993447	0.0951965	0.129259	3	2.75
ARF1_Q71L	HeLa	ARF1	Q71L	NP_001020376.1	AP2M1	1173	AP2M1_HUMAN	Q96CW1	AP-2 complex subunit mu (AP-2 mu chain) (Adaptin-mu2) (Adaptor protein complex AP-2 subunit mu) (Adaptor-related protein complex 2 subunit mu) (Clathrin assembly protein complex 2 mu medium chain) (Clathrin coat assembly protein AP50) (Clathrin coat-associated protein AP50) (HA2 50 kDa subunit) (Plasma membrane adaptor AP-2 50 kDa protein)	AP2M1		Component of the adaptor protein complex 2 (AP-2) (PubMed:12694563, PubMed:12952941, PubMed:14745134, PubMed:14985334, PubMed:15473838, PubMed:31104773). Adaptor protein complexes function in protein transport via transport vesicles in different membrane traffic pathways (PubMed:12694563, PubMed:12952941, PubMed:14745134, PubMed:14985334, PubMed:15473838, PubMed:31104773). Adaptor protein complex…		Cell membrane {ECO:0000269|PubMed:31104773}. Membrane, coated pit {ECO:0000269|PubMed:31104773}; Peripheral membrane protein; Cytoplasmic side. Note=AP-2 appears to be excluded from internalizing CCVs and to disengage from sites of endocytosis seconds before internalization of the nascent CCV. {ECO:0000250|UniProtKB:P84091}.	Adapter protein complex 2 (AP-2) is a heterotetramer composed of two large adaptins (alpha-type subunit AP2A1 or AP2A2 and beta-type subunit AP2B1), a medium adaptin (mu-type subunit AP2M1) and a small adaptin (sigma-type subunit AP2S1) (By similarity). Interacts with ATP6V1H and MEGF10 (PubMed:12032142, PubMed:17643423). Interacts with EGFR and TTGN1 (By similarity). Interacts with F2R (PubMed:1…	28|34	13.6859	62	31	0.0715935	2	8|6|2|7	1	1	1	1	1	9.7	4.13	0	11|13	24	12	433	0.00170472650326641|0.00184038622957365	0.00177256	5.41173		2.24728	5.56776	5.56776	0.993447	0.0201057	0.0559325	10.5	2.78261
ARF1_Q71L	HeLa	ARF1	Q71L	NP_005689.2	SCAMP3	10067	SCAM3_HUMAN	O14828	Secretory carrier-associated membrane protein 3, Secretory carrier membrane protein 3	SCAMP3		Functions in post-Golgi recycling pathways. Acts as a recycling carrier to the cell surface.		Membrane; Multi-pass membrane protein.	Interacts with NEDD4, NEDD4L and TSG101. Interacts with RNF126. {ECO:0000269|PubMed:19158374, ECO:0000269|PubMed:23418353}.	12|14	10.8786	26	13	0.037464	2	3|0|0|2	1	1	1	1	1	5.58	5.2	0	6|6	12	6	347	0.00126664638936558|0.00130045857987871	0.00128355	1.86271		1.88984	4.23703	4.97909	0.996038	0.0350494	0.0704828	4	2.8
ARF1_Q71L	Hek	ARF1	Q71L	NP_002849.1	ABCD3	5825	ABCD3_HUMAN	P28288	ATP-binding cassette sub-family D member 3, EC 3.1.2.-, EC 7.6.2.- (70 kDa peroxisomal membrane protein, PMP70)	ABCD3		Broad substrate specificity ATP-dependent transporter of the ATP-binding cassette (ABC) family that catalyzes the transport of long-chain fatty acids (LCFA)-CoA, dicarboxylic acids-CoA, long-branched-chain fatty acids-CoA and bile acids from the cytosol to the peroxisome lumen for beta-oxydation (PubMed:11248239, PubMed:25168382, PubMed:24333844, PubMed:29397936). Has fatty acyl-CoA thioesterase …		Peroxisome membrane {ECO:0000269|PubMed:10704444, ECO:0000269|PubMed:16344115, ECO:0000269|PubMed:17761678, ECO:0000269|PubMed:24333844, ECO:0000269|PubMed:29397936}; Multi-pass membrane protein {ECO:0000255}.	Homodimers (PubMed:17609205). Can form heterodimers with ABCD1 and ABCD2 (PubMed:10777694, PubMed:10551832, PubMed:17609205). Dimerization is necessary to form an active transporter (PubMed:17609205). Interacts with PEX19; mediates the targeting of ABCD3 to peroxisomes (PubMed:10704444, PubMed:16344115, PubMed:17761678). {ECO:0000269|PubMed:10551832, ECO:0000269|PubMed:10704444, ECO:0000269|PubMe…	29|31	4.71405	60	30	0.0455235	2	9|5|6|9	1	1	1	1	1	6.5	3.33	0	20|19	39	19.5	659	0.00310083094957576|0.00324800405046456	0.00317442	3.27831		0.175875	5.47723	5.47723	0.999224	0.0385701	0.0906241	9.5	2.95238
ARF1_Q71L	Hek	ARF1	Q71L	NP_002147.2	HSPD1	3329	CH60_HUMAN	P10809	60 kDa heat shock protein, mitochondrial, EC 5.6.1.7 (60 kDa chaperonin) (Chaperonin 60, CPN60) (Heat shock protein 60, HSP-60, Hsp60) (HuCHA60) (Mitochondrial matrix protein P1) (P60 lymphocyte protein)	HSPD1		Chaperonin implicated in mitochondrial protein import and macromolecular assembly. Together with Hsp10, facilitates the correct folding of imported proteins. May also prevent misfolding and promote the refolding and proper assembly of unfolded polypeptides generated under stress conditions in the mitochondrial matrix (PubMed:1346131, PubMed:11422376). The functional units of these chaperonins con…		Mitochondrion matrix.	Homoheptamer arranged in a ring structure (PubMed:1346131, PubMed:11422376, PubMed:25918392). The functional units of these chaperonins consist of heptameric rings of the large subunit Hsp60, which function as a back-to-back double ring. Interacts with 2 heptameric Hsp10 rings to form the symmetrical football complex (PubMed:25918392). Interacts with HRAS (By similarity). Interacts with ATAD3A (P…	9|7	17.6777	16	8	0.0139616	2	0|0|0|2	0.95	0.98	0.95	0.98	0.95	2.55	8	0.01	4|4	8	4	573	0.00169366849267011|0.00157038626771606	0.00163203	5.34144		0.931976	2.93131	3.03794	0.989993	0.0105719	0.0290647	2	3
ARL13B_G75L	Hek	ARL13B	G75L	NP_001138992.1	RAI14	26064	RAI14_HUMAN	Q9P0K7	Ankycorbin (Ankyrin repeat and coiled-coil structure-containing protein) (Novel retinal pigment epithelial cell protein) (Retinoic acid-induced protein 14)	RAI14		Plays a role in actin regulation at the ectoplasmic specialization, a type of cell junction specific to testis. Important for establishment of sperm polarity and normal spermatid adhesion. May also promote integrity of Sertoli cell tight junctions at the blood-testis barrier. {ECO:0000250|UniProtKB:Q5U312}.		Cytoplasm, cytoskeleton {ECO:0000305|PubMed:11042181, ECO:0000305|PubMed:16729964}. Cytoplasm, cytoskeleton, stress fiber {ECO:0000250|UniProtKB:Q9EP71}. Cytoplasm, cell cortex {ECO:0000250|UniProtKB:Q5U312}. Cell junction {ECO:0000250|UniProtKB:Q5U312}. Nucleus {ECO:0000269|PubMed:16729964}. Note=Associated with the cortical actin cytoskeleton structures in terminal web and cell-cell adhesion si…	Interacts with PALLD. Associates with actin. However, does not bind F-actin directly. {ECO:0000250|UniProtKB:Q5U312, ECO:0000250|UniProtKB:Q9EP71}.	74|72	1.93728	146	73	0.0744898	2	14|10|0|4	1	1	1	1	1	45.16	6.08	0	43|42	85	42.5	980	0.00731265607270067|0.0070450777813058	0.00717887	2.6356		4.54395	10.5556	13.0408	0.999866	0.133296	0.51895	37.5	1.92208
ARL5C_P70L	Hek	ARL5C	P70L	NP_006657.1	RUVBL2	10856	RUVB2_HUMAN	Q9Y230	RuvB-like 2, EC 3.6.4.12 (48 kDa TATA box-binding protein-interacting protein, 48 kDa TBP-interacting protein) (51 kDa erythrocyte cytosolic protein, ECP-51) (INO80 complex subunit J) (Repressing pontin 52, Reptin 52) (TIP49b) (TIP60-associated protein 54-beta, TAP54-beta)	RUVBL2		Possesses single-stranded DNA-stimulated ATPase and ATP-dependent DNA helicase (5' to 3') activity; hexamerization is thought to be critical for ATP hydrolysis and adjacent subunits in the ring-like structure contribute to the ATPase activity (PubMed:10428817, PubMed:17157868, PubMed:33205750). Component of the NuA4 histone acetyltransferase complex which is involved in transcriptional activation…		Nucleus matrix. Nucleus, nucleoplasm. Cytoplasm. Membrane. Dynein axonemal particle {ECO:0000250|UniProtKB:Q9DE27}. Note=Mainly localized in the nucleus, associated with nuclear matrix or in the nuclear cytosol. Although it is also present in the cytoplasm and associated with the cell membranes.	Forms homohexameric rings (PubMed:33205750). Can form a dodecamer with RUVBL1 made of two stacked hexameric rings; however, even though RUVBL1 and RUVBL2 are present in equimolar ratio, the oligomeric status of each hexamer is not known (PubMed:33205750). Oligomerization may regulate binding to nucleic acids and conversely, binding to nucleic acids may affect the dodecameric assembly. Interaction…	75|73	1.9111	148	74	0.159827	2	24|24|19|22	1	1	1	1	1	13.69	3.08	0	32|31	63	31.5	463	0.00741471254291767|0.00689217891596637	0.00715345	5.16516		2.50774	8.75459	8.90955	0.99987	0.0461577	0.135044	2	25
ARL4D_Q80L	Hek	ARL4D	Q80L	NP_114032.2	HNRNPU	3192	HNRPU_HUMAN	Q00839	Heterogeneous nuclear ribonucleoprotein U, hnRNP U (GRIP120) (Nuclear p120 ribonucleoprotein) (Scaffold-attachment factor A, SAF-A) (p120) (pp120)	HNRNPU		DNA- and RNA-binding protein involved in several cellular processes such as nuclear chromatin organization, telomere-length regulation, transcription, mRNA alternative splicing and stability, Xist-mediated transcriptional silencing and mitotic cell progression (PubMed:10490622, PubMed:18082603, PubMed:19029303, PubMed:22325991, PubMed:25986610, PubMed:28622508). Plays a role in the regulation of …		Nucleus {ECO:0000269|PubMed:10671544, ECO:0000269|PubMed:11003645, ECO:0000269|PubMed:1324173, ECO:0000269|PubMed:14608463, ECO:0000269|PubMed:15563465, ECO:0000269|PubMed:19617346, ECO:0000269|PubMed:21242313, ECO:0000269|PubMed:8174554, ECO:0000269|PubMed:9353307, ECO:0000269|PubMed:9405365}. Nucleus matrix {ECO:0000269|PubMed:1324173, ECO:0000269|PubMed:14608463, ECO:0000269|PubMed:8174554}. C…	Oligomer (via ATPase domain and RNA-binding RGG-box region); oligomerization occurs upon ATP-binding in a chromatin-associated RNAs (caRNAs)- and transcription-dependent manner and is required for chromatin decompaction (PubMed:28622508). ATP hydrolysis is required to cycle from an oligomeric to monomeric state to compact chromatin (PubMed:28622508). Component of the coding region determinant (CR…	94|86	6.28539	180	90	0.109091	2	30|20|25|25	1	1	1	1	1	18.63	3.27	0	30|29	59	29.5	825	0.00738958670988655|0.00687024196979986	0.00712991	5.15058		3.02692	9.48683	9.48683	0.99859	0.0157831	0.026178	24	3.64
ARL1_Q71L	Hek	ARL1	Q71L	NP_001027454.1	TMPO	7112	LAP2B_HUMAN	P42167	Lamina-associated polypeptide 2, isoforms beta/gamma (Thymopoietin, isoforms beta/gamma, TP beta/gamma) (Thymopoietin-related peptide isoforms beta/gamma, TPRP isoforms beta/gamma) [Cleaved into: Thymopoietin, TP (Splenin); Thymopentin (TP5) ]	TMPO		May help direct the assembly of the nuclear lamina and thereby help maintain the structural organization of the nuclear envelope. Possible receptor for attachment of lamin filaments to the inner nuclear membrane. May be involved in the control of initiation of DNA replication through its interaction with NAKAP95.; Thymopoietin (TP) and Thymopentin (TP5) may play a role in T-cell development and f…	[Isoform Zeta]: Inhibits LAP2beta-mediated repression. {ECO:0000305}.	Nucleus inner membrane; Single-pass type II membrane protein. Note=Tightly associated with the nuclear lamina.; [Isoform Zeta]: Cytoplasm {ECO:0000269|PubMed:18403046}.	Interacts with LMNB1, LMNB2, BANF1, AKAP8L, GMCL and chromosomes (By similarity). Isoform Zeta interacts with BANF1/BAF and may sequester it in the cytoplasm. {ECO:0000250, ECO:0000269|PubMed:12538639, ECO:0000269|PubMed:9490046}.	84|61	22.4324	145	72.5	0.159692	2	17|11|6|13	1	1	1	1	1	25.85	4.83	0	22|20	42	21	454	0.00794771746989454|0.00624615669814831	0.00709694	16.9536		0.108328	8.99252	9.49716	0.982024	0.0689544	0.197885	26.5	2.67273
ARF1_Q71L	HeLa	ARF1	Q71L	NP_004772.1	VAMP3	9341	VAMP3_HUMAN	Q15836	Vesicle-associated membrane protein 3, VAMP-3 (Cellubrevin, CEB) (Synaptobrevin-3)	VAMP3		SNARE involved in vesicular transport from the late endosomes to the trans-Golgi network. {ECO:0000269|PubMed:18195106}.		Membrane {ECO:0000305}; Single-pass type IV membrane protein {ECO:0000305}. Cell junction, synapse, synaptosome {ECO:0000250}.	Interacts with BVES (via the C-terminus cytoplasmic tail). Interacts with BCAP31; involved in VAMP3 export from the endoplasmic reticulum (By similarity). Interacts with BAIAP3; this interaction is increased in the presence of calcium (PubMed:28626000). Interacts with PICALM. {ECO:0000250|UniProtKB:P63024, ECO:0000269|PubMed:22118466, ECO:0000269|PubMed:28626000}.	43|42	1.66378	85	42.5	0.425	2	0|0|0|0	1	1	1	1	1	63.16	425	0	7|7	14	7	100	0.00211542661004844|0.00205635728945163	0.00208589	2.00242		1.71691	8.27479	10.5032	0.999902	0.0700575	0.115706	13	3.10714
ARL11_Q67L	HeLa	ARL11	Q67L	NP_006576.2	CCT8	10694	TCPQ_HUMAN	P50990	T-complex protein 1 subunit theta, TCP-1-theta (CCT-theta) (Chaperonin containing T-complex polypeptide 1 subunit 8) (Renal carcinoma antigen NY-REN-15)	CCT8		Component of the chaperonin-containing T-complex (TRiC), a molecular chaperone complex that assists the folding of proteins upon ATP hydrolysis (PubMed:25467444). The TRiC complex mediates the folding of WRAP53/TCAB1, thereby regulating telomere maintenance (PubMed:25467444). As part of the TRiC complex may play a role in the assembly of BBSome, a complex involved in ciliogenesis regulating trans…		Cytoplasm {ECO:0000269|PubMed:20080638}. Cytoplasm, cytoskeleton, microtubule organizing center, centrosome {ECO:0000269|PubMed:14654843, ECO:0000269|PubMed:20080638}. Cytoplasm, cytoskeleton, cilium basal body {ECO:0000250|UniProtKB:P42932}.	Component of the chaperonin-containing T-complex (TRiC), a heterooligomeric complex of about 850 to 900 kDa that forms two stacked rings, 12 to 16 nm in diameter (PubMed:20080638, PubMed:25467444). Interacts with PACRG (PubMed:14532270). Interacts with DNAAF4 (By similarity). {ECO:0000250|UniProtKB:P42932, ECO:0000269|PubMed:14532270, ECO:0000269|PubMed:20080638, ECO:0000269|PubMed:25467444}.	253|248	1.41139	501	250.5	0.457117	2	90|75|35|27	1	1	1	1	1	35.67	3.04	0	41|40	81	40.5	548	0.00706213999765029|0.00698441093789931	0.00702328	0.78258		1.49854	15.8272	15.8272	0.999928	0.109064	0.176965	9.5	23.9524
ARF1_Q71L	Hek	ARF1	Q71L	NP_001020376.1	AP2M1	1173	AP2M1_HUMAN	Q96CW1	AP-2 complex subunit mu (AP-2 mu chain) (Adaptin-mu2) (Adaptor protein complex AP-2 subunit mu) (Adaptor-related protein complex 2 subunit mu) (Clathrin assembly protein complex 2 mu medium chain) (Clathrin coat assembly protein AP50) (Clathrin coat-associated protein AP50) (HA2 50 kDa subunit) (Plasma membrane adaptor AP-2 50 kDa protein)	AP2M1		Component of the adaptor protein complex 2 (AP-2) (PubMed:12694563, PubMed:12952941, PubMed:14745134, PubMed:14985334, PubMed:15473838, PubMed:31104773). Adaptor protein complexes function in protein transport via transport vesicles in different membrane traffic pathways (PubMed:12694563, PubMed:12952941, PubMed:14745134, PubMed:14985334, PubMed:15473838, PubMed:31104773). Adaptor protein complex…		Cell membrane {ECO:0000269|PubMed:31104773}. Membrane, coated pit {ECO:0000269|PubMed:31104773}; Peripheral membrane protein; Cytoplasmic side. Note=AP-2 appears to be excluded from internalizing CCVs and to disengage from sites of endocytosis seconds before internalization of the nascent CCV. {ECO:0000250|UniProtKB:P84091}.	Adapter protein complex 2 (AP-2) is a heterotetramer composed of two large adaptins (alpha-type subunit AP2A1 or AP2A2 and beta-type subunit AP2B1), a medium adaptin (mu-type subunit AP2M1) and a small adaptin (sigma-type subunit AP2S1) (By similarity). Interacts with ATP6V1H and MEGF10 (PubMed:12032142, PubMed:17643423). Interacts with EGFR and TTGN1 (By similarity). Interacts with F2R (PubMed:1…	15|12	15.7135	27	13.5	0.0311778	2	0|0|0|2	1	1	1	1	1	5.72	13.5	0	11|9	20	10	433	0.0021158172297418|0.00191988997245533	0.00201785	6.86579		1.44951	4.03887	4.4397	0.991703	0.0358268	0.0559325	3.5	3.22222
ARL13A_D75L	Hek	ARL13A	D75L	NP_001337228.1	EPB41L2	2037	E41L2_HUMAN	O43491	Band 4.1-like protein 2 (Erythrocyte membrane protein band 4.1-like 2) (Generally expressed protein 4.1, 4.1G)	EPB41L2		Required for dynein-dynactin complex and NUMA1 recruitment at the mitotic cell cortex during anaphase (PubMed:23870127). {ECO:0000269|PubMed:23870127}.		Cytoplasm, cytoskeleton {ECO:0000250}. Cytoplasm, cell cortex {ECO:0000269|PubMed:23870127}. Cell membrane {ECO:0000269|PubMed:22361696}.	Interacts with FCGR1A (PubMed:18023480). Interacts with TRPC4 (PubMed:16254212). Interacts (via CTD domain) with FKBP2 (By similarity). Interacts with NUMA1; this interaction is negatively regulated by CDK1 during metaphase and promotes anaphase-specific localization of NUMA1 in symmetrically dividing cells (PubMed:23870127). {ECO:0000250|UniProtKB:O70318, ECO:0000269|PubMed:16254212, ECO:0000269…	59|71	13.0543	130	65	0.0614948	2	17|15|2|10	1	1	1	1	1	20.86	4.06	0	31|32	63	31.5	1057	0.00653573645173382|0.00747398774971062	0.00700486	9.47119		0.704751	8.35553	8.65946	0.993939	0.0477574	0.0962258	80	0.814815
SAR1A_H79G	Hek	SAR1A	H79G	NP_002287.2	LBR	3930	LBR_HUMAN	Q14739	Delta(14)-sterol reductase LBR, Delta-14-SR, EC 1.3.1.70 (3-beta-hydroxysterol Delta (14)-reductase) (C-14 sterol reductase, C14SR) (Integral nuclear envelope inner membrane protein) (LMN2R) (Lamin-B receptor) (Sterol C14-reductase)	LBR		Catalyzes the reduction of the C14-unsaturated bond of lanosterol, as part of the metabolic pathway leading to cholesterol biosynthesis (PubMed:9630650, PubMed:12618959, PubMed:16784888, PubMed:21327084, PubMed:27336722). Plays a critical role in myeloid cell cholesterol biosynthesis which is essential to both myeloid cell growth and functional maturation (By similarity). Mediates the activation …		Nucleus inner membrane {ECO:0000269|PubMed:8157662}; Multi-pass membrane protein {ECO:0000255}. Endoplasmic reticulum membrane {ECO:0000269|PubMed:21327084}. Cytoplasm {ECO:0000269|PubMed:21327084}. Nucleus {ECO:0000269|PubMed:21327084}. Note=Nucleus; nuclear rim. {ECO:0000269|PubMed:21327084}.	Interacts with CBX5 (PubMed:9169472, PubMed:15882967). Interacts with DNA (PubMed:8157662). Interaction with DNA is sequence independent with higher affinity for supercoiled and relaxed circular DNA than linear DNA (PubMed:8157662). Interacts with lamin B (PubMed:8157662). Interacts with CLNK (PubMed:26009488). {ECO:0000269|PubMed:15882967, ECO:0000269|PubMed:26009488, ECO:0000269|PubMed:8157662,…	78|59	19.6132	137	68.5	0.111382	2	21|15|13|13	1	1	1	1	1	15.08	3.81	0	17|16	33	16.5	615	0.00793468984978967|0.00605703332267247	0.00699586	18.9784	0.0660757	3.33889	8.27647	8.27647	0.986283	0.0349017	0.0596711	21	3.15909
SAR1B_H79G	HeLa	SAR1B	H79G	NP_005338.1	HSPA5	3309	BIP_HUMAN	P11021	Endoplasmic reticulum chaperone BiP, EC 3.6.4.10 (78 kDa glucose-regulated protein, GRP-78) (Binding-immunoglobulin protein, BiP) (Heat shock protein 70 family protein 5, HSP70 family protein 5) (Heat shock protein family A member 5) (Immunoglobulin heavy chain-binding protein)	HSPA5		Endoplasmic reticulum chaperone that plays a key role in protein folding and quality control in the endoplasmic reticulum lumen (PubMed:2294010, PubMed:23769672, PubMed:23990668, PubMed:28332555). Involved in the correct folding of proteins and degradation of misfolded proteins via its interaction with DNAJC10/ERdj5, probably to facilitate the release of DNAJC10/ERdj5 from its substrate (By simil…		Endoplasmic reticulum lumen {ECO:0000269|PubMed:21080038, ECO:0000269|PubMed:21289099, ECO:0000269|PubMed:23990668, ECO:0000269|PubMed:29497057}. Melanosome {ECO:0000269|PubMed:12643545}. Cytoplasm {ECO:0000250|UniProtKB:P20029}. Cell surface {ECO:0000269|PubMed:15098107, ECO:0000269|PubMed:20484814, ECO:0000269|PubMed:24355926, ECO:0000269|PubMed:27159390, ECO:0000269|PubMed:28053106, ECO:000026…	Monomer and homooligomer; homooligomerization via the interdomain linker inactivates the chaperone activity and acts as a storage of HSPA5/BiP molecules (By similarity). Interacts with DNAJC1 (via J domain) (By similarity). Component of an EIF2 complex at least composed of CELF1/CUGBP1, CALR, CALR3, EIF2S1, EIF2S2, HSP90B1 and HSPA5 (By similarity). Part of a large chaperone multiprotein complex …	267|254	3.52875	521	260.5	0.398318	2	100|91|51|75	1	1	1	1	1	12.87	2.73	0	46|47	93	46.5	654	0.00717325007920222|0.00679862944296608	0.00698594	3.79186	0.0385246	4.46387	16.14	16.14	0.999553	0.0362985	0.0541023	100	2.58911
ARL13B_G75L	HeLa	ARL13B	G75L	NP_004738.3	DLG5	9231	DLG5_HUMAN	Q8TDM6	Disks large homolog 5 (Discs large protein P-dlg) (Placenta and prostate DLG)	DLG5		Acts as a regulator of the Hippo signaling pathway (PubMed:28087714, PubMed:28169360). Negatively regulates the Hippo signaling pathway by mediating the interaction of MARK3 with STK3/4, bringing them together to promote MARK3-dependent hyperphosphorylation and inactivation of STK3 kinase activity toward LATS1 (PubMed:28087714). Positively regulates the Hippo signaling pathway by mediating the in…		Cell junction {ECO:0000269|PubMed:12657639, ECO:0000269|PubMed:28169360}. Cell membrane {ECO:0000269|PubMed:12657639}; Peripheral membrane protein {ECO:0000269|PubMed:12657639}. Cell junction, synapse, postsynaptic density {ECO:0000250|UniProtKB:E9Q9R9}. Cytoplasm, cytoskeleton, cilium basal body {ECO:0000250|UniProtKB:E9Q9R9}. Note=Localized at sites of cell-cell contact.	Interacts with MPP1 (PubMed:9738934). Interacts with CTNNB1 and with the third SH3 domain of SORBS3 to form a ternary complex (PubMed:12657639). Interacts (via coiled-coil domain) with MARK3. Interacts (via PDZ domain 3) with STK3/MST2 and STK4/MST1 (PubMed:28087714). Interacts with SCRIB (PubMed:28169360). Interacts with CTNB1, SMO and (via PDZ4 or guanylate kinase-like domain) with KIF7 (By sim…	190|183	2.65402	373	186.5	0.097186	2	52|50|4|0	1	1	1	1	1	62.67	3.66	0	66|63	129	64.5	1919	0.00724079992779084|0.00666237319659114	0.00695159	5.88369		4.33989	14.1533	14.6681	0.999747	0.164448	1.17428	133	1.39925
ARL4A_Q79L	Hek	ARL4A	Q79L	NP_005723.2	RAD50	10111	RAD50_HUMAN	Q92878	DNA repair protein RAD50, hRAD50, EC 3.6.-.-	RAD50		Component of the MRN complex, which plays a central role in double-strand break (DSB) repair, DNA recombination, maintenance of telomere integrity and meiosis. The complex possesses single-strand endonuclease activity and double-strand-specific 3'-5' exonuclease activity, which are provided by MRE11. RAD50 may be required to bind DNA ends and hold them in close proximity. This could facilitate se…	In case of infection by adenovirus E4, the MRN complex is inactivated and degraded by viral oncoproteins, thereby preventing concatenation of viral genomes in infected cells.	Nucleus {ECO:0000269|PubMed:10783165, ECO:0000269|PubMed:15916964, ECO:0000269|PubMed:26215093}. Chromosome, telomere {ECO:0000269|PubMed:10888888}. Chromosome {ECO:0000269|PubMed:26215093}. Note=Localizes to discrete nuclear foci after treatment with genotoxic agents. {ECO:0000269|PubMed:10783165, ECO:0000269|PubMed:15916964, ECO:0000269|PubMed:26215093}.	Component of the MRN complex composed of two heterodimers RAD50/MRE11 associated with a single NBN (PubMed:8756642, PubMed:9590181, PubMed:9705271, PubMed:10839544, PubMed:26215093). As part of the MRN complex, interacts with MCM8 and MCM9; the interaction recruits the complex to DNA repair sites (PubMed:26215093). Component of the BASC complex, at least composed of BRCA1, MSH2, MSH6, MLH1, ATM, …	49|46	4.46594	95	47.5	0.0362043	2	8|0|5|13	1	1	1	1	1	22.74	4.52	0	33|29	62	31	1312	0.00717593940593906|0.00670278057402048	0.00693936	4.82139		2.27255	6.89202	6.89202	0.999295	0.0340276	0.0446009	6.5	6.46667
ARF1_Q71L	Hek	ARF1	Q71L	NP_001230824.1	TPD52L2	7165	A0A087WYR3_HUMAN	A0A087WYR3	Tumor protein D54	TPD52L2						12|12	0	24	12	0.0540541	2	0|0|0|0	1	1	1	1	1	19.29	120	0	8|9	17	8.5	222	0.00190474286120596|0.00191988997245533	0.00191232	0.560086		0.693475	4.52444	5.90935	1	0.0451126	0.128996	3	3.25
ARF6_Q67L	Hek	ARF6	Q67L	NP_001934.2	DSG2	1829	DSG2_HUMAN	Q14126	Desmoglein-2 (Cadherin family member 5) (HDGC)	DSG2		Component of intercellular desmosome junctions. Involved in the interaction of plaque proteins and intermediate filaments mediating cell-cell adhesion.		Cell membrane {ECO:0000269|PubMed:31402609}; Single-pass type I membrane protein. Cell junction, desmosome.		61|73	12.6646	134	67	0.0599284	2	0|0|0|0	1	1	1	1	1	90.37	670	0	29|33	62	31	1118	0.00641248086286311|0.00724463924018482	0.00682856	8.61711		2.20399	9.39778	10.7898	0.994293	0.0883155	0.20646	20.5	3.16279
ARF1_Q71L	HeLa	ARF1	Q71L	NP_005756.2	ATP6AP2	10159	RENR_HUMAN	O75787	Renin receptor (ATPase H(+)-transporting lysosomal accessory protein 2) (ATPase H(+)-transporting lysosomal-interacting protein 2) (ER-localized type I transmembrane adapter) (Embryonic liver differentiation factor 10) (N14F) (Renin/prorenin receptor) (Vacuolar ATP synthase membrane sector-associated protein M8-9, ATP6M8-9, V-ATPase M8.9 subunit) [Cleaved into: Renin receptor N-terminal fragment;…	ATP6AP2		Multifunctional protein which functions as a renin, prorenin cellular receptor and is involved in the assembly of the lysosomal proton-transporting V-type ATPase (V-ATPase) and the acidification of the endo-lysosomal system (PubMed:12045255, PubMed:29127204, PubMed:30374053, PubMed:32276428). May mediate renin-dependent cellular responses by activating ERK1 and ERK2 (PubMed:12045255). By increasi…		Endoplasmic reticulum membrane {ECO:0000269|PubMed:29127204}; Single-pass type I membrane protein {ECO:0000305}. Lysosome membrane {ECO:0000269|PubMed:29127204}; Single-pass type I membrane protein {ECO:0000305}. Cytoplasmic vesicle, autophagosome membrane {ECO:0000250|UniProtKB:Q9CYN9}; Single-pass type I membrane protein {ECO:0000305}. Cell projection, dendritic spine membrane {ECO:0000250|UniP…	Interacts with renin (PubMed:12045255). Accessory component of the multisubunit proton-transporting vacuolar (V)-ATPase protein pump (PubMed:33065002). Interacts (via N-terminus) with ATP6AP1 (via N-terminus) (PubMed:29127204, PubMed:33065002). Interacts with ATP6V0D1; ATP6V0D1 is a V-ATPase complex subunit and the interaction promotes V-ATPase complex assembly (PubMed:33065002, PubMed:30374053).…	15|13	10.1015	28	14	0.04	2	0|0|0|0	1	1	1	1	1	20.8	140	0	4|5	9	4.5	350	0.00134878641072199|0.00127346219739396	0.00131112	4.06234		0.921565	5.38516	7.75058	0.996566	0.0890513	0.140661	3.5	3.33333
ARL4A_Q79L	HeLa	ARL4A	Q79L	NP_001677.2	ATP5F1B	506	ATPB_HUMAN	P06576	ATP synthase subunit beta, mitochondrial, EC 7.1.2.2 (ATP synthase F1 subunit beta)	ATP5F1B		Mitochondrial membrane ATP synthase (F(1)F(0) ATP synthase or Complex V) produces ATP from ADP in the presence of a proton gradient across the membrane which is generated by electron transport complexes of the respiratory chain. F-type ATPases consist of two structural domains, F(1) - containing the extramembraneous catalytic core, and F(0) - containing the membrane proton channel, linked togethe…		Mitochondrion inner membrane {ECO:0000250|UniProtKB:P00829}; Peripheral membrane protein {ECO:0000250|UniProtKB:P00829}; Matrix side {ECO:0000250|UniProtKB:P00829, ECO:0000269|PubMed:25168243}.	F-type ATPases have 2 components, CF(1) - the catalytic core - and CF(0) - the membrane proton channel. CF(1) has five subunits: alpha(3), beta(3), gamma(1), delta(1), epsilon(1). CF(0) has three main subunits: a, b and c. Component of an ATP synthase complex composed of ATP5PB, ATP5MC1, ATP5F1E, ATP5PD, ATP5ME, ATP5PF, ATP5MF, MT-ATP6, MT-ATP8, ATP5F1A, ATP5F1B, ATP5F1D, ATP5F1C, ATP5PO, ATP5MG,…	203|198	1.76336	401	200.5	0.379017	2	55|59|17|54	1	1	1	1	1	62.67	3.52	0	26|26	52	26	529	0.00697318899219368|0.0065758484786239	0.00677452	4.14734		1.53013	14.1598	14.1598	0.999888	0.046481	0.0565426	72	2.76027
ARF6_Q67L	Hek	ARF6	Q67L	NP_001027454.1	TMPO	7112	LAP2B_HUMAN	P42167	Lamina-associated polypeptide 2, isoforms beta/gamma (Thymopoietin, isoforms beta/gamma, TP beta/gamma) (Thymopoietin-related peptide isoforms beta/gamma, TPRP isoforms beta/gamma) [Cleaved into: Thymopoietin, TP (Splenin); Thymopentin (TP5) ]	TMPO		May help direct the assembly of the nuclear lamina and thereby help maintain the structural organization of the nuclear envelope. Possible receptor for attachment of lamin filaments to the inner nuclear membrane. May be involved in the control of initiation of DNA replication through its interaction with NAKAP95.; Thymopoietin (TP) and Thymopentin (TP5) may play a role in T-cell development and f…	[Isoform Zeta]: Inhibits LAP2beta-mediated repression. {ECO:0000305}.	Nucleus inner membrane; Single-pass type II membrane protein. Note=Tightly associated with the nuclear lamina.; [Isoform Zeta]: Cytoplasm {ECO:0000269|PubMed:18403046}.	Interacts with LMNB1, LMNB2, BANF1, AKAP8L, GMCL and chromosomes (By similarity). Isoform Zeta interacts with BANF1/BAF and may sequester it in the cytoplasm. {ECO:0000250, ECO:0000269|PubMed:12538639, ECO:0000269|PubMed:9490046}.	60|72	12.8565	132	66	0.145374	2	17|11|6|13	1	1	1	1	1	24.75	4.4	0	27|25	52	26	454	0.00632706188276574|0.00716168610870411	0.00674437	8.75053		0.0195461	8.57994	9.06143	0.99412	0.0657908	0.168536	26.5	2.43636
ARF1_Q71L	Hek	ARF1	Q71L	NP_060587.8	WDR11	55717	WDR11_HUMAN	Q9BZH6	WD repeat-containing protein 11 (Bromodomain and WD repeat-containing protein 2) (WD repeat-containing protein 15)	WDR11		Involved in the Hedgehog (Hh) signaling pathway, is essential for normal ciliogenesis (PubMed:29263200). Regulates the proteolytic processing of GLI3 and cooperates with the transcription factor EMX1 in the induction of downstream Hh pathway gene expression and gonadotropin-releasing hormone production (PubMed:29263200). WDR11 complex facilitates the tethering of Adaptor protein-1 complex (AP-1)-…		Cytoplasm, cytoskeleton, cilium basal body {ECO:0000269|PubMed:29263200}. Cytoplasm {ECO:0000269|PubMed:20887964}. Nucleus {ECO:0000269|PubMed:20887964, ECO:0000269|PubMed:29263200}. Cytoplasm, cytoskeleton, cilium axoneme {ECO:0000269|PubMed:29263200}. Cytoplasmic vesicle {ECO:0000269|PubMed:29426865}. Golgi apparatus, trans-Golgi network {ECO:0000269|PubMed:29426865}. Note=Shuttles from the cil…	Component of the complex WDR11 composed of C17orf75, FAM91A1 and WDR11; FAM91A1 and WDR11 are required for proper location of the complex (PubMed:29426865). Interacts (via the N-terminal and the central portion of the protein) with EMX1 (PubMed:20887964). Interacts with GLI3; the interaction associateS EMX1 with GLI3 (PubMed:29263200). Interacts with TBC1D23; this interaction may be indirect and …	21|24	9.42809	45	22.5	0.0183824	2	5|4|0|0	1	1	1	1	1	10.07	5	0	16|15	31	15.5	1224	0.0025379659668135|0.00275869886382958	0.00264833	5.89359		0.908238	5.57418	6.55043	0.99693	0.0389416	0.122175	6	3.35714
ARF5_Q71L	HeLa	ARF5	Q71L	NP_001027454.1	TMPO	7112	LAP2B_HUMAN	P42167	Lamina-associated polypeptide 2, isoforms beta/gamma (Thymopoietin, isoforms beta/gamma, TP beta/gamma) (Thymopoietin-related peptide isoforms beta/gamma, TPRP isoforms beta/gamma) [Cleaved into: Thymopoietin, TP (Splenin); Thymopentin (TP5) ]	TMPO		May help direct the assembly of the nuclear lamina and thereby help maintain the structural organization of the nuclear envelope. Possible receptor for attachment of lamin filaments to the inner nuclear membrane. May be involved in the control of initiation of DNA replication through its interaction with NAKAP95.; Thymopoietin (TP) and Thymopentin (TP5) may play a role in T-cell development and f…	[Isoform Zeta]: Inhibits LAP2beta-mediated repression. {ECO:0000305}.	Nucleus inner membrane; Single-pass type II membrane protein. Note=Tightly associated with the nuclear lamina.; [Isoform Zeta]: Cytoplasm {ECO:0000269|PubMed:18403046}.	Interacts with LMNB1, LMNB2, BANF1, AKAP8L, GMCL and chromosomes (By similarity). Isoform Zeta interacts with BANF1/BAF and may sequester it in the cytoplasm. {ECO:0000250, ECO:0000269|PubMed:12538639, ECO:0000269|PubMed:9490046}.	230|220	3.1427	450	225	0.495595	2	67|54|20|16	1	1	1	1	1	63.16	3.72	0	27|26	53	26.5	454	0.00690248277939827|0.00643809686983887	0.00667029	4.92288		0.579509	15.8418	16.7308	0.999645	0.146613	0.261283	118.5	1.89121
ARF4_Q71L	HeLa	ARF4	Q71L	NP_001027454.1	TMPO	7112	LAP2B_HUMAN	P42167	Lamina-associated polypeptide 2, isoforms beta/gamma (Thymopoietin, isoforms beta/gamma, TP beta/gamma) (Thymopoietin-related peptide isoforms beta/gamma, TPRP isoforms beta/gamma) [Cleaved into: Thymopoietin, TP (Splenin); Thymopentin (TP5) ]	TMPO		May help direct the assembly of the nuclear lamina and thereby help maintain the structural organization of the nuclear envelope. Possible receptor for attachment of lamin filaments to the inner nuclear membrane. May be involved in the control of initiation of DNA replication through its interaction with NAKAP95.; Thymopoietin (TP) and Thymopentin (TP5) may play a role in T-cell development and f…	[Isoform Zeta]: Inhibits LAP2beta-mediated repression. {ECO:0000305}.	Nucleus inner membrane; Single-pass type II membrane protein. Note=Tightly associated with the nuclear lamina.; [Isoform Zeta]: Cytoplasm {ECO:0000269|PubMed:18403046}.	Interacts with LMNB1, LMNB2, BANF1, AKAP8L, GMCL and chromosomes (By similarity). Isoform Zeta interacts with BANF1/BAF and may sequester it in the cytoplasm. {ECO:0000250, ECO:0000269|PubMed:12538639, ECO:0000269|PubMed:9490046}.	265|219	13.4409	484	242	0.53304	2	67|54|20|16	1	1	1	1	1	62.19	4	0	28|27	55	27.5	454	0.00718041981715468|0.00615439231314638	0.00666741	10.8815		0.678503	16.4293	17.3513	0.993501	0.152051	0.23404	118.5	2.03347
ARL13B_G75L	HeLa	ARL13B	G75L	NP_001138992.1	RAI14	26064	RAI14_HUMAN	Q9P0K7	Ankycorbin (Ankyrin repeat and coiled-coil structure-containing protein) (Novel retinal pigment epithelial cell protein) (Retinoic acid-induced protein 14)	RAI14		Plays a role in actin regulation at the ectoplasmic specialization, a type of cell junction specific to testis. Important for establishment of sperm polarity and normal spermatid adhesion. May also promote integrity of Sertoli cell tight junctions at the blood-testis barrier. {ECO:0000250|UniProtKB:Q5U312}.		Cytoplasm, cytoskeleton {ECO:0000305|PubMed:11042181, ECO:0000305|PubMed:16729964}. Cytoplasm, cytoskeleton, stress fiber {ECO:0000250|UniProtKB:Q9EP71}. Cytoplasm, cell cortex {ECO:0000250|UniProtKB:Q5U312}. Cell junction {ECO:0000250|UniProtKB:Q5U312}. Nucleus {ECO:0000269|PubMed:16729964}. Note=Associated with the cortical actin cytoskeleton structures in terminal web and cell-cell adhesion si…	Interacts with PALLD. Associates with actin. However, does not bind F-actin directly. {ECO:0000250|UniProtKB:Q5U312, ECO:0000250|UniProtKB:Q9EP71}.	177|177	0	354	177	0.180612	2	24|24|4|0	1	1	1	1	1	128.21	7.38	0	54|52	106	53	980	0.00683016122667264|0.00648106597149822	0.00665561	3.70886		4.83564	17.9112	24.1137	1	0.385654	0.51895	151	1.17105
SAR1B_H79G	HeLa	SAR1B	H79G	NP_002849.1	ABCD3	5825	ABCD3_HUMAN	P28288	ATP-binding cassette sub-family D member 3, EC 3.1.2.-, EC 7.6.2.- (70 kDa peroxisomal membrane protein, PMP70)	ABCD3		Broad substrate specificity ATP-dependent transporter of the ATP-binding cassette (ABC) family that catalyzes the transport of long-chain fatty acids (LCFA)-CoA, dicarboxylic acids-CoA, long-branched-chain fatty acids-CoA and bile acids from the cytosol to the peroxisome lumen for beta-oxydation (PubMed:11248239, PubMed:25168382, PubMed:24333844, PubMed:29397936). Has fatty acyl-CoA thioesterase …		Peroxisome membrane {ECO:0000269|PubMed:10704444, ECO:0000269|PubMed:16344115, ECO:0000269|PubMed:17761678, ECO:0000269|PubMed:24333844, ECO:0000269|PubMed:29397936}; Multi-pass membrane protein {ECO:0000255}.	Homodimers (PubMed:17609205). Can form heterodimers with ABCD1 and ABCD2 (PubMed:10777694, PubMed:10551832, PubMed:17609205). Dimerization is necessary to form an active transporter (PubMed:17609205). Interacts with PEX19; mediates the targeting of ABCD3 to peroxisomes (PubMed:10704444, PubMed:16344115, PubMed:17761678). {ECO:0000269|PubMed:10551832, ECO:0000269|PubMed:10704444, ECO:0000269|PubMe…	242|250	2.29953	492	246	0.373293	2	30|33|13|21	1	1	1	1	1	179.71	7.81	0	44|46	90	45	659	0.00657463407939378|0.00670382923440562	0.00663923	1.37598	0.0385246	3.19725	15.6844	15.6844	0.99981	0.0949086	0.170425	51	4.75
ARF1_Q71L	HeLa	ARF1	Q71L	NP_001035809.1	ABCE1	6059	ABCE1_HUMAN	P61221	ATP-binding cassette sub-family E member 1 (2'-5'-oligoadenylate-binding protein) (HuHP68) (RNase L inhibitor) (Ribonuclease 4 inhibitor, RNS4I)	ABCE1		Cotranslational quality control factor involved in the No-Go Decay (NGD) pathway (PubMed:21448132). Together with PELO and HBS1L, is required for 48S complex formation from 80S ribosomes and dissociation of vacant 80S ribosomes (PubMed:21448132). Together with PELO and HBS1L, recognizes stalled ribosomes and promotes dissociation of elongation complexes assembled on non-stop mRNAs; this triggers …	The ABC transporter domains seem not to be functional.	Cytoplasm {ECO:0000269|PubMed:11585831}. Mitochondrion {ECO:0000269|PubMed:11585831}. Note=Localized to clusters of virus formation at the plasma membrane.	Interacts with PINK1, CNOT4 and PELO (PubMed:29861391). Probably heterodimerizes with RNASEL; this interaction inhibits RNASEL (Probable). {ECO:0000269|PubMed:29861391, ECO:0000305|PubMed:9660177}.; (Microbial infection) Interacts with HIV-1 proteins Vif and Gag. {ECO:0000269|PubMed:11780123}.; (Microbial infection) Interacts with HIV-2 protein Gag. {ECO:0000269|PubMed:14747530}.	57|59	2.4383	116	58	0.096828	2	5|4|0|4	1	1	1	1	1	53.5	12.89	0	11|16	27	13.5	599	0.00249874670971167|0.00251529579169233	0.00250702	0.466768		2.44856	7.8928	8.1799	0.999789	0.0376897	0.0535377	16.5	3.37143
ARL10_S132L	HeLa	ARL10	S132L	NP_005681.2	DNM1L	10059	DNM1L_HUMAN	O00429	Dynamin-1-like protein, EC 3.6.5.5 (Dnm1p/Vps1p-like protein, DVLP) (Dynamin family member proline-rich carboxyl-terminal domain less, Dymple) (Dynamin-like protein) (Dynamin-like protein 4) (Dynamin-like protein IV, HdynIV) (Dynamin-related protein 1)	DNM1L		Functions in mitochondrial and peroxisomal division (PubMed:9570752, PubMed:9786947, PubMed:11514614, PubMed:12499366, PubMed:17301055, PubMed:17553808, PubMed:17460227, PubMed:18695047, PubMed:18838687, PubMed:19638400, PubMed:19411255, PubMed:19342591, PubMed:23921378, PubMed:23283981, PubMed:23530241, PubMed:29478834, PubMed:32484300, PubMed:27145208, PubMed:26992161, PubMed:27301544, PubMed:2…		Cytoplasm, cytosol. Golgi apparatus. Endomembrane system; Peripheral membrane protein. Mitochondrion outer membrane {ECO:0000269|PubMed:26122121, ECO:0000269|PubMed:27145208, ECO:0000269|PubMed:28969390}; Peripheral membrane protein. Peroxisome. Membrane, clathrin-coated pit {ECO:0000250}. Cytoplasmic vesicle, secretory vesicle, synaptic vesicle membrane {ECO:0000250|UniProtKB:O35303}. Note=Mainl…	Homotetramer; dimerizes through the N-terminal GTP-middle region of one molecule binding to the GED domain of another DNM1L molecule. Oligomerizes in a GTP-dependent manner to form membrane-associated tubules with a spiral pattern. Interacts with GSK3B and MARCHF5. Interacts (via the GTPase and B domains) with UBE2I; the interaction promotes sumoylation of DNM1L, mainly in its B domain. Interacts…	208|212	1.34687	420	210	0.300429	2	7|4|0|9	1	1	1	1	1	238.04	26.25	0	46|44	90	45	699	0.00650403562930092|0.00661246881509392	0.00655825	1.16912		4.86449	14.7479	15.0089	0.999935	0.153488	0.29737	7	26.375
ARL5B_Q70L	HeLa	ARL5B	Q70L	NP_001027454.1	TMPO	7112	LAP2B_HUMAN	P42167	Lamina-associated polypeptide 2, isoforms beta/gamma (Thymopoietin, isoforms beta/gamma, TP beta/gamma) (Thymopoietin-related peptide isoforms beta/gamma, TPRP isoforms beta/gamma) [Cleaved into: Thymopoietin, TP (Splenin); Thymopentin (TP5) ]	TMPO		May help direct the assembly of the nuclear lamina and thereby help maintain the structural organization of the nuclear envelope. Possible receptor for attachment of lamin filaments to the inner nuclear membrane. May be involved in the control of initiation of DNA replication through its interaction with NAKAP95.; Thymopoietin (TP) and Thymopentin (TP5) may play a role in T-cell development and f…	[Isoform Zeta]: Inhibits LAP2beta-mediated repression. {ECO:0000305}.	Nucleus inner membrane; Single-pass type II membrane protein. Note=Tightly associated with the nuclear lamina.; [Isoform Zeta]: Cytoplasm {ECO:0000269|PubMed:18403046}.	Interacts with LMNB1, LMNB2, BANF1, AKAP8L, GMCL and chromosomes (By similarity). Isoform Zeta interacts with BANF1/BAF and may sequester it in the cytoplasm. {ECO:0000250, ECO:0000269|PubMed:12538639, ECO:0000269|PubMed:9490046}.	193|206	4.60771	399	199.5	0.439427	2	67|54|20|16	1	1	1	1	1	36.04	3.3	0	28|29	57	28.5	454	0.00637247634518564|0.00674049585383559	0.00655649	3.96903		0.431017	14.9171	15.7542	0.999238	0.138055	0.197289	118.5	1.67782
ARF1_Q71L	Hek	ARF1	Q71L	NP_001167459.1	RABL6	55684	RABL6_HUMAN	Q3YEC7	Rab-like protein 6 (GTP-binding protein Parf) (Partner of ARF) (Rab-like protein 1, RBEL1)	RABL6		May enhance cellular proliferation. May reduce growth inhibitory activity of CDKN2A. {ECO:0000269|PubMed:16582619}.	[Isoform 1]: Predominant isoform. Overexpressed in about 67% of primary breast tumors.	[Isoform 1]: Cytoplasm {ECO:0000269|PubMed:17962191}. Note=Predominantly cytoplasmic (PubMed:17962191).; [Isoform 3]: Nucleus {ECO:0000269|PubMed:17962191}. Note=Predominantly nuclear (PubMed:17962191).		8|11	22.3297	19	9.5	0.0130137	2	0|0|0|0	1	1	1	1	1	13.12	95	0	6|9	15	7.5	730	0.00162331036982483|0.00184998923150748	0.00173665	9.22962		2.05991	5.53273	9.93156	0.983708	0.140953	2.36196	2	3.5
ARF1_Q71L	HeLa	ARF1	Q71L	NP_001037.1	SLC12A2	6558	S12A2_HUMAN	P55011	Solute carrier family 12 member 2 (Basolateral Na-K-Cl symporter) (Bumetanide-sensitive sodium-(potassium)-chloride cotransporter 2)	SLC12A2		Cation-chloride cotransporter which mediates the electroneutral transport of chloride, potassium and/or sodium ions across the membrane (PubMed:32294086). Plays a vital role in the regulation of ionic balance and cell volume. {ECO:0000269|PubMed:32081947, ECO:0000269|PubMed:32294086, ECO:0000269|PubMed:7629105}.		Basolateral cell membrane {ECO:0000305|PubMed:32081947, ECO:0000305|PubMed:7629105}; Multi-pass membrane protein {ECO:0000255}.	Homodimer. {ECO:0000269|PubMed:32081947}.	9|11	14.1421	20	10	0.00825083	2	0|0|0|0	1	1	1	1	1	14.68	100	0	7|7	14	7	1212	0.00118450636800918|0.00121946943242447	0.00120199	2.05681		0.0385404	4.7231	7.05431	0.993447	0.0844907	0.134887	68	0.15942
ARF1_Q71L	HeLa	ARF1	Q71L	NP_001078927.1	CTNND1	1500	CTND1_HUMAN	O60716	Catenin delta-1 (Cadherin-associated Src substrate, CAS) (p120 catenin, p120(ctn)) (p120(cas))	CTNND1		Key regulator of cell-cell adhesion that associates with and regulates the cell adhesion properties of both C-, E- and N-cadherins, being critical for their surface stability (PubMed:14610055, PubMed:20371349). Beside cell-cell adhesion, regulates gene transcription through several transcription factors including ZBTB33/Kaiso2 and GLIS2, and the activity of Rho family GTPases and downstream cytos…		Cell junction, adherens junction {ECO:0000269|PubMed:11896187}. Cytoplasm {ECO:0000269|PubMed:15240885, ECO:0000269|PubMed:17047063}. Nucleus {ECO:0000269|PubMed:11896187, ECO:0000269|PubMed:17115030}. Cell membrane {ECO:0000269|PubMed:15240885, ECO:0000269|PubMed:17047063}. Note=Interaction with GLIS2 promotes nuclear translocation (By similarity). Detected at cell-cell contacts (PubMed:15240885…	Belongs to a multiprotein cell-cell adhesion complex that also contains E-cadherin/CDH1, alpha-catenin/CTNNA1, beta-catenin/CTNNB1, and gamma-catenin/JUP (PubMed:20371349, PubMed:15240885). Component of a cadherin:catenin adhesion complex composed of at least of CDH26, beta-catenin/CTNNB1, alpha-catenin/CTNNA1 and p120 catenin/CTNND1 (PubMed:28051089). Binds to the C-terminal fragment of PSEN1 an…	22|26	11.7851	48	24	0.0247934	2	3|7|2|8	0.97	1	0.97	1	0.97	2.66	3.2	0	10|12	22	11	968	0.0015404464605536|0.00162441516969567	0.00158243	3.75213		-0.225275	4.89898	4.89898	0.995188	0.0390764	0.0808316	120	0.206612
ARL13B_G75L	Hek	ARL13B	G75L	NP_056171.3	SCRIB	23513	SCRIB_HUMAN	Q14160	Protein scribble homolog, Scribble, hScrib (Protein LAP4)	SCRIB		Scaffold protein involved in different aspects of polarized cell differentiation regulating epithelial and neuronal morphogenesis and T-cell polarization (PubMed:15182672, PubMed:16344308, PubMed:19041750, PubMed:18716323, PubMed:18641685, PubMed:16965391, PubMed:27380321). Via its interaction with CRTAM, required for the late phase polarization of a subset of CD4+ T-cells, which in turn regulate…		Cell membrane {ECO:0000269|PubMed:28169360}; Peripheral membrane protein. Cell junction {ECO:0000269|PubMed:27380321}. Cell junction, adherens junction. Cell projection, lamellipodium. Cytoplasm. Cell junction, synapse, postsynapse {ECO:0000269|PubMed:15182672}. Cell junction, synapse, presynapse {ECO:0000269|PubMed:15182672}. Note=Targeting to cell-cell junctions which is CDH1-dependent is requi…	Interacts with UBE3A (PubMed:11027293). Interacts with PAK1 and PAK2 (PubMed:18716323). Interacts (via PDZ domains) with VANGL2 (By similarity). Interacts (via PDZ domains) with LPP and TRIP6; the interaction is direct (PubMed:15649318, PubMed:16137684). Interacts (via PDZ domains) with TJP2 (PubMed:15975580). Interacts (via PDZ domains) with APC; may mediate APC targeting to adherens junctions o…	68|62	6.52714	130	65	0.0398773	2	6|0|0|2	1	1	1	1	1	27.46	16.25	0	39|36	75	37.5	1630	0.00681637815706792|0.00623213574407306	0.00652426	6.33209		4.73068	12.0416	17.985	0.998486	0.274603	0.486116	24.5	2.58824
ARF1_Q71L	HeLa	ARF1	Q71L	NP_001317054.1	VAMP2	6844	F8WCA0_HUMAN	F8WCA0	Vesicle-associated membrane protein 2 (Synaptobrevin-2)	VAMP2				Cytoplasmic vesicle, secretory vesicle, synaptic vesicle membrane {ECO:0000256|ARBA:ARBA00004143}; Single-pass type IV membrane protein {ECO:0000256|ARBA:ARBA00004143}. Membrane {ECO:0000256|ARBA:ARBA00004211}; Single-pass type IV membrane protein {ECO:0000256|ARBA:ARBA00004211}.		27|27	0	54	27	0.228814	2	0|0|0|0	1	1	1	1	1	41.48	270	0	7|7	14	7	118	0.00167734649614761|0.00165141155218042	0.00166438	1.10184		1.78401	7.76085	11.5914	1	0.102858	0.198215	7	3.5
ARL10_S132L	HeLa	ARL10	S132L	NP_002849.1	ABCD3	5825	ABCD3_HUMAN	P28288	ATP-binding cassette sub-family D member 3, EC 3.1.2.-, EC 7.6.2.- (70 kDa peroxisomal membrane protein, PMP70)	ABCD3		Broad substrate specificity ATP-dependent transporter of the ATP-binding cassette (ABC) family that catalyzes the transport of long-chain fatty acids (LCFA)-CoA, dicarboxylic acids-CoA, long-branched-chain fatty acids-CoA and bile acids from the cytosol to the peroxisome lumen for beta-oxydation (PubMed:11248239, PubMed:25168382, PubMed:24333844, PubMed:29397936). Has fatty acyl-CoA thioesterase …		Peroxisome membrane {ECO:0000269|PubMed:10704444, ECO:0000269|PubMed:16344115, ECO:0000269|PubMed:17761678, ECO:0000269|PubMed:24333844, ECO:0000269|PubMed:29397936}; Multi-pass membrane protein {ECO:0000255}.	Homodimers (PubMed:17609205). Can form heterodimers with ABCD1 and ABCD2 (PubMed:10777694, PubMed:10551832, PubMed:17609205). Dimerization is necessary to form an active transporter (PubMed:17609205). Interacts with PEX19; mediates the targeting of ABCD3 to peroxisomes (PubMed:10704444, PubMed:16344115, PubMed:17761678). {ECO:0000269|PubMed:10551832, ECO:0000269|PubMed:10704444, ECO:0000269|PubMe…	211|203	2.73278	414	207	0.314112	2	30|33|13|21	1	1	1	1	1	135.06	6.57	0	39|37	76	38	659	0.00658430104025982|0.00636975691412038	0.00647703	2.34221		2.5226	14.3875	14.3875	0.999732	0.0870609	0.147638	51	4
ARF3_Q71L	HeLa	ARF3	Q71L	NP_002385.3	SLC3A2	6520	4F2_HUMAN	P08195	4F2 cell-surface antigen heavy chain, 4F2hc (4F2 heavy chain antigen) (Lymphocyte activation antigen 4F2 large subunit) (Solute carrier family 3 member 2) (CD antigen CD98)	SLC3A2		Component of several heterodimeric complexes involved in amino acid transport (PubMed:11557028, PubMed:9829974, PubMed:9751058, PubMed:10391915, PubMed:10574970, PubMed:11311135, PubMed:30341327). The precise substrate specificity depends on the other subunit in the heterodimer (PubMed:9829974, PubMed:9751058, PubMed:10391915, PubMed:10574970, PubMed:30867591, PubMed:10903140). The complexes func…	Arginine uptake is inhibited by increasing concentrations of leucine in the presence of Na(+).	Apical cell membrane {ECO:0000269|PubMed:11742812}. Cell membrane {ECO:0000269|PubMed:10391915, ECO:0000269|PubMed:10574970, ECO:0000269|PubMed:11311135, ECO:0000269|PubMed:11389679, ECO:0000269|PubMed:11557028, ECO:0000269|PubMed:11564694, ECO:0000269|PubMed:12117417, ECO:0000269|PubMed:12225859, ECO:0000269|PubMed:15769744, ECO:0000269|PubMed:16496379, ECO:0000269|PubMed:25998567, ECO:0000269|P…	Disulfide-linked heterodimer with a non-glycosylated light chain (SLC7A5/LAT1, SLC7A6, SLCA7A7, SLC7A8/LAT2, SLC7A10 or SLCA7A11) (PubMed:11557028, PubMed:9829974, PubMed:9751058, PubMed:10391915, PubMed:10574970, PubMed:10903140,PubMed:11311135, PubMed:30867591). Interacts with TLCD3A/CT120 (PubMed:12270127). Interacts with ICAM1 (PubMed:12716892). Constitutively and specifically associates with…	252|231	6.14875	483	241.5	0.383333	2	26|21|0|9	1	1	1	1	1	194.82	10.28	0	34|31	65	32.5	630	0.0068000103045342|0.00599284008535885	0.00639643	8.92304		0.299578	15.5403	15.5403	0.998642	0.111958	0.17145	341	0.709064
ARF1_Q71L	Hek	ARF1	Q71L	NP_001027454.1	TMPO	7112	LAP2B_HUMAN	P42167	Lamina-associated polypeptide 2, isoforms beta/gamma (Thymopoietin, isoforms beta/gamma, TP beta/gamma) (Thymopoietin-related peptide isoforms beta/gamma, TPRP isoforms beta/gamma) [Cleaved into: Thymopoietin, TP (Splenin); Thymopentin (TP5) ]	TMPO		May help direct the assembly of the nuclear lamina and thereby help maintain the structural organization of the nuclear envelope. Possible receptor for attachment of lamin filaments to the inner nuclear membrane. May be involved in the control of initiation of DNA replication through its interaction with NAKAP95.; Thymopoietin (TP) and Thymopentin (TP5) may play a role in T-cell development and f…	[Isoform Zeta]: Inhibits LAP2beta-mediated repression. {ECO:0000305}.	Nucleus inner membrane; Single-pass type II membrane protein. Note=Tightly associated with the nuclear lamina.; [Isoform Zeta]: Cytoplasm {ECO:0000269|PubMed:18403046}.	Interacts with LMNB1, LMNB2, BANF1, AKAP8L, GMCL and chromosomes (By similarity). Isoform Zeta interacts with BANF1/BAF and may sequester it in the cytoplasm. {ECO:0000250, ECO:0000269|PubMed:12538639, ECO:0000269|PubMed:9490046}.	74|77	2.8097	151	75.5	0.1663	2	17|11|6|13	1	1	1	1	1	39.64	5.03	0	27|24	51	25.5	454	0.00626694647761347|0.00646343813406584	0.00636519	2.18282		0.149304	9.17668	9.69166	0.999719	0.0703666	0.175183	26.5	2.78182
ARF1_Q71L	HeLa	ARF1	Q71L	NP_004987.2	ABCC1	4363	MRP1_HUMAN	P33527	Multidrug resistance-associated protein 1, EC 7.6.2.2 (ATP-binding cassette sub-family C member 1) (Glutathione-S-conjugate-translocating ATPase ABCC1, EC 7.6.2.3) (Leukotriene C(4) transporter, LTC4 transporter)	ABCC1		Mediates export of organic anions and drugs from the cytoplasm (PubMed:7961706, PubMed:16230346, PubMed:9281595, PubMed:10064732, PubMed:11114332). Mediates ATP-dependent transport of glutathione and glutathione conjugates, leukotriene C4, estradiol-17-beta-o-glucuronide, methotrexate, antiviral drugs and other xenobiotics (PubMed:7961706, PubMed:16230346, PubMed:9281595, PubMed:10064732, PubMed:…		Cell membrane {ECO:0000269|PubMed:16230346, ECO:0000269|PubMed:31273342}; Multi-pass membrane protein {ECO:0000255|PROSITE-ProRule:PRU00441, ECO:0000269|PubMed:16230346}.		11|11	0	22	11	0.00718485	2	0|0|0|0	1	1	1	1	1	17.76	110	0	5|6	11	5.5	1531	0.00123926638224678|0.00121946943242447	0.00122937	1.13868		0.0245747	4.33182	5.65777	1	0.0829856	0.158664	56.5	0.208696
ARL8B_Q75L	Hek	ARL8B	Q75L	NP_001337228.1	EPB41L2	2037	E41L2_HUMAN	O43491	Band 4.1-like protein 2 (Erythrocyte membrane protein band 4.1-like 2) (Generally expressed protein 4.1, 4.1G)	EPB41L2		Required for dynein-dynactin complex and NUMA1 recruitment at the mitotic cell cortex during anaphase (PubMed:23870127). {ECO:0000269|PubMed:23870127}.		Cytoplasm, cytoskeleton {ECO:0000250}. Cytoplasm, cell cortex {ECO:0000269|PubMed:23870127}. Cell membrane {ECO:0000269|PubMed:22361696}.	Interacts with FCGR1A (PubMed:18023480). Interacts with TRPC4 (PubMed:16254212). Interacts (via CTD domain) with FKBP2 (By similarity). Interacts with NUMA1; this interaction is negatively regulated by CDK1 during metaphase and promotes anaphase-specific localization of NUMA1 in symmetrically dividing cells (PubMed:23870127). {ECO:0000250|UniProtKB:O70318, ECO:0000269|PubMed:16254212, ECO:0000269…	69|55	15.9669	124	62	0.0586566	2	17|15|2|10	1	1	1	1	1	16.28	3.88	0	34|29	63	31.5	1057	0.00666767784349197|0.00597244180755142	0.00632006	7.7785		0.618636	8.16043	8.45727	0.990932	0.0466423	0.118825	80	0.777778
ARFRP1_Q79L	HeLa	ARFRP1	Q79L	NP_002385.3	SLC3A2	6520	4F2_HUMAN	P08195	4F2 cell-surface antigen heavy chain, 4F2hc (4F2 heavy chain antigen) (Lymphocyte activation antigen 4F2 large subunit) (Solute carrier family 3 member 2) (CD antigen CD98)	SLC3A2		Component of several heterodimeric complexes involved in amino acid transport (PubMed:11557028, PubMed:9829974, PubMed:9751058, PubMed:10391915, PubMed:10574970, PubMed:11311135, PubMed:30341327). The precise substrate specificity depends on the other subunit in the heterodimer (PubMed:9829974, PubMed:9751058, PubMed:10391915, PubMed:10574970, PubMed:30867591, PubMed:10903140). The complexes func…	Arginine uptake is inhibited by increasing concentrations of leucine in the presence of Na(+).	Apical cell membrane {ECO:0000269|PubMed:11742812}. Cell membrane {ECO:0000269|PubMed:10391915, ECO:0000269|PubMed:10574970, ECO:0000269|PubMed:11311135, ECO:0000269|PubMed:11389679, ECO:0000269|PubMed:11557028, ECO:0000269|PubMed:11564694, ECO:0000269|PubMed:12117417, ECO:0000269|PubMed:12225859, ECO:0000269|PubMed:15769744, ECO:0000269|PubMed:16496379, ECO:0000269|PubMed:25998567, ECO:0000269|P…	Disulfide-linked heterodimer with a non-glycosylated light chain (SLC7A5/LAT1, SLC7A6, SLCA7A7, SLC7A8/LAT2, SLC7A10 or SLCA7A11) (PubMed:11557028, PubMed:9829974, PubMed:9751058, PubMed:10391915, PubMed:10574970, PubMed:10903140,PubMed:11311135, PubMed:30867591). Interacts with TLCD3A/CT120 (PubMed:12270127). Interacts with ICAM1 (PubMed:12716892). Constitutively and specifically associates with…	214|235	6.61436	449	224.5	0.356349	2	26|21|0|9	1	1	1	1	1	173.97	9.55	0	29|31	60	30	630	0.00597424531694095|0.00660834205333481	0.00629129	7.1269		0.215924	14.9833	14.9833	0.998428	0.107945	0.140351	341	0.659357
SAR1B_H79G	HeLa	SAR1B	H79G	NP_006073.2	TUBA1B	10376	TBA1B_HUMAN	P68363	Tubulin alpha-1B chain (Alpha-tubulin ubiquitous) (Tubulin K-alpha-1) (Tubulin alpha-ubiquitous chain) [Cleaved into: Detyrosinated tubulin alpha-1B chain ]	TUBA1B	contaminant	Tubulin is the major constituent of microtubules. It binds two moles of GTP, one at an exchangeable site on the beta chain and one at a non-exchangeable site on the alpha chain.		Cytoplasm, cytoskeleton.	Dimer of alpha and beta chains. A typical microtubule is a hollow water-filled tube with an outer diameter of 25 nm and an inner diameter of 15 nM. Alpha-beta heterodimers associate head-to-tail to form protofilaments running lengthwise along the microtubule wall with the beta-tubulin subunit facing the microtubule plus end conferring a structural polarity. Microtubules usually have 13 protofilam…	227|230	0.928368	457	228.5	0.506652	2	0|0|0|0	1	1	1	1	1	325.15	2285	0	31|28	59	29.5	451	0.00621546447950871|0.00622982819160333	0.00622265	0.163221	1.22644	5.19947	81.4033	438.37	0.999969	15.1162	15.1838	287	0.796875
ARL11_Q67L	Hek	ARL11	Q67L	NP_001027454.1	TMPO	7112	LAP2B_HUMAN	P42167	Lamina-associated polypeptide 2, isoforms beta/gamma (Thymopoietin, isoforms beta/gamma, TP beta/gamma) (Thymopoietin-related peptide isoforms beta/gamma, TPRP isoforms beta/gamma) [Cleaved into: Thymopoietin, TP (Splenin); Thymopentin (TP5) ]	TMPO		May help direct the assembly of the nuclear lamina and thereby help maintain the structural organization of the nuclear envelope. Possible receptor for attachment of lamin filaments to the inner nuclear membrane. May be involved in the control of initiation of DNA replication through its interaction with NAKAP95.; Thymopoietin (TP) and Thymopentin (TP5) may play a role in T-cell development and f…	[Isoform Zeta]: Inhibits LAP2beta-mediated repression. {ECO:0000305}.	Nucleus inner membrane; Single-pass type II membrane protein. Note=Tightly associated with the nuclear lamina.; [Isoform Zeta]: Cytoplasm {ECO:0000269|PubMed:18403046}.	Interacts with LMNB1, LMNB2, BANF1, AKAP8L, GMCL and chromosomes (By similarity). Isoform Zeta interacts with BANF1/BAF and may sequester it in the cytoplasm. {ECO:0000250, ECO:0000269|PubMed:12538639, ECO:0000269|PubMed:9490046}.	81|73	7.34656	154	77	0.169604	2	17|11|6|13	1	1	1	1	1	38.61	5.13	0	25|21	46	23	454	0.00667220777363684|0.00576946287706406	0.00622084	10.2613		0.169792	9.2674	9.78746	0.998078	0.0710622	0.188556	26.5	2.83636
ARF1_Q71L	HeLa	ARF1	Q71L	NP_004299.1	ARHGAP1	392	RHG01_HUMAN	Q07960	Rho GTPase-activating protein 1 (CDC42 GTPase-activating protein) (GTPase-activating protein rhoGAP) (Rho-related small GTPase protein activator) (Rho-type GTPase-activating protein 1) (p50-RhoGAP)	ARHGAP1		GTPase activator for the Rho, Rac and Cdc42 proteins, converting them to the putatively inactive GDP-bound state. Cdc42 seems to be the preferred substrate.		Cytoplasm.	Found in a complex with XPO7, EIF4A1, ARHGAP1, VPS26A, VPS29, VPS35 and SFN. Interacts with BNIPL. {ECO:0000269|PubMed:12901880, ECO:0000269|PubMed:15282546, ECO:0000269|PubMed:9262406}.	19|22	10.3479	41	20.5	0.046697	2	0|0|0|0	1	1	1	1	1	29.75	205	0	10|11	21	10.5	439	0.0014583064391972|0.00151642963975669	0.00148737	2.76322		1.97108	7.03858	10.9419	0.996317	0.122747	0.169308	5	3.58333
ARF1_Q71L	HeLa	ARF1	Q71L	NP_001139433.1	SLC12A4	6560	S12A4_HUMAN	Q9UP95	Solute carrier family 12 member 4 (Electroneutral potassium-chloride cotransporter 1) (Erythroid K-Cl cotransporter 1, hKCC1)	SLC12A4		Mediates electroneutral potassium-chloride cotransport when activated by cell swelling. May contribute to cell volume homeostasis in single cells. May be involved in the regulation of basolateral Cl(-) exit in NaCl absorbing epithelia (By similarity). Isoform 4 has no transport activity. {ECO:0000250}.		Membrane; Multi-pass membrane protein.	Homomultimer and heteromultimer with other K-Cl cotransporters. {ECO:0000269|PubMed:11551954}.	23|22	3.1427	45	22.5	0.0208526	2	0|0|0|0	1	1	1	1	1	34.17	225	0	16|15	31	15.5	1079	0.00156782646767241|0.00151642963975669	0.00154213	2.35668		3.909	7.08465	10.5815	0.999659	0.109746	0.109746	5.5	3.61538
ARL8A_Q75L	HeLa	ARL8A	Q75L	NP_002385.3	SLC3A2	6520	4F2_HUMAN	P08195	4F2 cell-surface antigen heavy chain, 4F2hc (4F2 heavy chain antigen) (Lymphocyte activation antigen 4F2 large subunit) (Solute carrier family 3 member 2) (CD antigen CD98)	SLC3A2		Component of several heterodimeric complexes involved in amino acid transport (PubMed:11557028, PubMed:9829974, PubMed:9751058, PubMed:10391915, PubMed:10574970, PubMed:11311135, PubMed:30341327). The precise substrate specificity depends on the other subunit in the heterodimer (PubMed:9829974, PubMed:9751058, PubMed:10391915, PubMed:10574970, PubMed:30867591, PubMed:10903140). The complexes func…	Arginine uptake is inhibited by increasing concentrations of leucine in the presence of Na(+).	Apical cell membrane {ECO:0000269|PubMed:11742812}. Cell membrane {ECO:0000269|PubMed:10391915, ECO:0000269|PubMed:10574970, ECO:0000269|PubMed:11311135, ECO:0000269|PubMed:11389679, ECO:0000269|PubMed:11557028, ECO:0000269|PubMed:11564694, ECO:0000269|PubMed:12117417, ECO:0000269|PubMed:12225859, ECO:0000269|PubMed:15769744, ECO:0000269|PubMed:16496379, ECO:0000269|PubMed:25998567, ECO:0000269|P…	Disulfide-linked heterodimer with a non-glycosylated light chain (SLC7A5/LAT1, SLC7A6, SLCA7A7, SLC7A8/LAT2, SLC7A10 or SLCA7A11) (PubMed:11557028, PubMed:9829974, PubMed:9751058, PubMed:10391915, PubMed:10574970, PubMed:10903140,PubMed:11311135, PubMed:30867591). Interacts with TLCD3A/CT120 (PubMed:12270127). Interacts with ICAM1 (PubMed:12716892). Constitutively and specifically associates with…	171|142	13.1029	313	156.5	0.248413	2	26|21|0|9	1	1	1	1	1	90.16	6.66	0	32|30	62	31	630	0.00645899281184091|0.00587033453409853	0.00616466	6.7521		-0.118694	12.51	12.51	0.993838	0.0901264	0.131494	341	0.460526
SAR1B_H79G	Hek	SAR1B	H79G	NP_006546.1	YKT6	10652	YKT6_HUMAN	O15498	Synaptobrevin homolog YKT6, EC 2.3.1.-	YKT6		Vesicular soluble NSF attachment protein receptor (v-SNARE) mediating vesicle docking and fusion to a specific acceptor cellular compartment. Functions in endoplasmic reticulum to Golgi transport; as part of a SNARE complex composed of GOSR1, GOSR2 and STX5. Functions in early/recycling endosome to TGN transport; as part of a SNARE complex composed of BET1L, GOSR1 and STX5. Has a S-palmitoyl tran…		Cytoplasm, cytosol. Cytoplasmic vesicle membrane; Lipid-anchor; Cytoplasmic side. Golgi apparatus membrane; Lipid-anchor; Cytoplasmic side. Note=Probably cycles through vesicles between Golgi and endosomes.	Identified in 2 different SNARE complexes; the first one composed of GOSR1, GOSR2 and STX5 and the second one composed of BET1L, GOSR1 and STX5. {ECO:0000250}.	57|71	15.468	128	64	0.323232	2	0|0|0|0	1	1	1	1	1	84.66	640	0	13|14	27	13.5	198	0.00558613599367565|0.006691928494404	0.00613903	12.7368	0.0902788	3.0153	8.98308	10.087	0.991487	0.0763819	0.18786	15	4.0625
ARFRP1_Q79L	HeLa	ARFRP1	Q79L	NP_001092090.1	PCBP2	5094	PCBP2_HUMAN	Q15366	Poly(rC)-binding protein 2 (Alpha-CP2) (Heterogeneous nuclear ribonucleoprotein E2, hnRNP E2)	PCBP2		Single-stranded nucleic acid binding protein that binds preferentially to oligo dC. Major cellular poly(rC)-binding protein. Binds also poly(rU). Negatively regulates cellular antiviral responses mediated by MAVS signaling (PubMed:19881509). It acts as an adapter between MAVS and the E3 ubiquitin ligase ITCH, therefore triggering MAVS ubiquitination and degradation (PubMed:19881509). {ECO:0000269…		Nucleus {ECO:0000269|PubMed:19029303}. Cytoplasm {ECO:0000269|PubMed:19029303}. Note=Loosely bound in the nucleus. May shuttle between the nucleus and the cytoplasm.	Identified in a mRNP complex, at least composed of DHX9, DDX3X, ELAVL1, HNRNPU, IGF2BP1, ILF3, PABPC1, PCBP2, PTBP2, STAU1, STAU2, SYNCRIP and YBX1. Interacts with IFIH1 and RNF135. Interacts with MAVS (via C-terminus) and ITCH (via WW domains). {ECO:0000269|PubMed:16186123, ECO:0000269|PubMed:17426136, ECO:0000269|PubMed:17526645, ECO:0000269|PubMed:19029303, ECO:0000269|PubMed:19881509}.	218|218	0	436	218	0.65861	2	63|59|11|77	1	1	1	1	1	36.09	3.11	0	14|14	28	14	331	0.00607080303431651|0.00619103100932077	0.00613092	1.38664		4.11245	14.7648	14.7648	1	0.0454379	0.0663974	65	3.31818
ARF1_Q71L	Hek	ARF1	Q71L	NP_001277158.1	SCAMP1	9522	SCAM1_HUMAN	O15126	Secretory carrier-associated membrane protein 1, Secretory carrier membrane protein 1	SCAMP1		Functions in post-Golgi recycling pathways. Acts as a recycling carrier to the cell surface.	[Isoform 2]: May be produced at very low levels due to a premature stop codon in the mRNA, leading to nonsense-mediated mRNA decay. {ECO:0000305}.	Golgi apparatus, trans-Golgi network membrane {ECO:0000269|PubMed:15840657}; Multi-pass membrane protein {ECO:0000269|PubMed:15840657}. Recycling endosome membrane {ECO:0000269|PubMed:15840657}; Multi-pass membrane protein {ECO:0000269|PubMed:15840657}.	Interacts with SYNRG and ITSN1 (By similarity). Interacts with SLC9A7. {ECO:0000250, ECO:0000269|PubMed:15840657}.	16|12	20.2031	28	14	0.0448718	2	0|0|0|0	1	1	1	1	1	19.29	140	0	7|7	14	7	312	0.00218617535258709|0.00191988997245533	0.00205303	9.17142		1.31827	4.6226	5.71095	0.986233	0.038705	0.0966238	3	3.75
ARL5B_Q70L	Hek	ARL5B	Q70L	NP_060506.5	ATG2B	55102	ATG2B_HUMAN	Q96BY7	Autophagy-related protein 2 homolog B	ATG2B		Lipid transfer protein required for both autophagosome formation and regulation of lipid droplet morphology and dispersion (PubMed:22219374, PubMed:31721365). Tethers the edge of the isolation membrane (IM) to the endoplasmic reticulum (ER) and mediates direct lipid transfer from ER to IM for IM expansion (PubMed:22219374, PubMed:31721365). Binds to the ER exit site (ERES), which is the membrane …		Preautophagosomal structure membrane {ECO:0000269|PubMed:22219374}; Peripheral membrane protein {ECO:0000269|PubMed:22219374}. Lipid droplet {ECO:0000269|PubMed:22219374}. Endoplasmic reticulum membrane {ECO:0000250|UniProtKB:P53855}; Peripheral membrane protein {ECO:0000250|UniProtKB:P53855}.	Interacts with WDR45/WIPI4. {ECO:0000269|PubMed:31721365}.	64|55	10.6957	119	59.5	0.0286333	2	9|12|0|6	1	1	1	1	1	30.83	5.67	0	36|32	68	34	2078	0.00640249860426735|0.00579902376472779	0.00610076	6.99456		2.36454	8.47914	9.32063	0.995939	0.0578753	0.188464	4	12.1
ARL5C_P70L	HeLa	ARL5C	P70L	NP_005989.3	CCT3	7203	TCPG_HUMAN	P49368	T-complex protein 1 subunit gamma, TCP-1-gamma (CCT-gamma) (hTRiC5)	CCT3		Component of the chaperonin-containing T-complex (TRiC), a molecular chaperone complex that assists the folding of proteins upon ATP hydrolysis (PubMed:25467444). The TRiC complex mediates the folding of WRAP53/TCAB1, thereby regulating telomere maintenance (PubMed:25467444). As part of the TRiC complex may play a role in the assembly of BBSome, a complex involved in ciliogenesis regulating trans…		Cytoplasm {ECO:0000305}.	Component of the chaperonin-containing T-complex (TRiC), a heterooligomeric complex of about 850 to 900 kDa that forms two stacked rings, 12 to 16 nm in diameter (PubMed:20080638, PubMed:25467444). Interacts with PACRG (PubMed:14532270). Interacts with DNAAF4 (By similarity). Interacts with DLEC1 (PubMed:33144677). {ECO:0000250|UniProtKB:P80318, ECO:0000269|PubMed:14532270, ECO:0000269|PubMed:200…	167|167	0	334	167	0.306422	2	47|37|19|50	1	1	1	1	1	51.49	3.44	0	33|33	66	33	545	0.00585099178257254|0.00624454117259257	0.00604777	4.60139		2.43808	12.9228	12.9228	1	0.0368488	0.0638715	52.5	3.14019
ARF1_Q71L	Hek	ARF1	Q71L	NP_001129243.1	RPN2	6185	RPN2_HUMAN	P04844	Dolichyl-diphosphooligosaccharide--protein glycosyltransferase subunit 2 (Dolichyl-diphosphooligosaccharide--protein glycosyltransferase 63 kDa subunit) (RIBIIR) (Ribophorin II, RPN-II) (Ribophorin-2)	RPN2		Subunit of the oligosaccharyl transferase (OST) complex that catalyzes the initial transfer of a defined glycan (Glc(3)Man(9)GlcNAc(2) in eukaryotes) from the lipid carrier dolichol-pyrophosphate to an asparagine residue within an Asn-X-Ser/Thr consensus motif in nascent polypeptide chains, the first step in protein N-glycosylation (PubMed:31831667). N-glycosylation occurs cotranslationally and t…		Endoplasmic reticulum {ECO:0000250|UniProtKB:F1PCT7}. Endoplasmic reticulum membrane; Multi-pass membrane protein {ECO:0000305}.	Component of the oligosaccharyltransferase (OST) complex (PubMed:31831667). OST exists in two different complex forms which contain common core subunits RPN1, RPN2, OST48, OST4, DAD1 and TMEM258, either STT3A or STT3B as catalytic subunits, and form-specific accessory subunits (PubMed:23606741, PubMed:25135935, PubMed:31831667). STT3A complex assembly occurs through the formation of 3 subcomplexe…	23|21	6.42824	44	22	0.0357724	2	6|2|2|8	0.97	1	0.97	1	0.97	2.99	3.14	0	14|13	27	13.5	615	0.00267868221250406|0.00254899664098602	0.00261384	3.50831		1.2088	4.69042	4.69042	0.998575	0.0119758	0.0274477	5	3.83333
ARF1_Q71L	HeLa	ARF1	Q71L	NP_001121620.1	TFRC	7037	TFR1_HUMAN	P02786	Transferrin receptor protein 1, TR, TfR, TfR1, Trfr (T9) (p90) (CD antigen CD71) [Cleaved into: Transferrin receptor protein 1, serum form, sTfR ]	TFRC		Cellular uptake of iron occurs via receptor-mediated endocytosis of ligand-occupied transferrin receptor into specialized endosomes (PubMed:26214738). Endosomal acidification leads to iron release. The apotransferrin-receptor complex is then recycled to the cell surface with a return to neutral pH and the concomitant loss of affinity of apotransferrin for its receptor. Transferrin receptor is nec…	Serum transferrin receptor (sTfR) is used as a means of detecting erythropoietin (EPO) misuse by athletes and as a diagnostic test for anemia resulting from a number of conditions including rheumatoid arthritis, pregnancy, irritable bowel syndrome and in HIV patients.; Canine and feline parvoviruses bind human and feline transferrin receptors and use these receptors to enter and infect cells.	Cell membrane {ECO:0000269|PubMed:17081065}; Single-pass type II membrane protein {ECO:0000269|PubMed:17081065}. Melanosome {ECO:0000269|PubMed:17081065}. Note=Identified by mass spectrometry in melanosome fractions from stage I to stage IV. {ECO:0000269|PubMed:17081065}.; [Transferrin receptor protein 1, serum form]: Secreted {ECO:0000269|PubMed:17081065}.	Homodimer; disulfide-linked. Binds one transferrin or HFE molecule per subunit. Binds the HLA class II histocompatibility antigen, DR1. Interacts with SH3BP3. Interacts with STEAP3; facilitates TFRC endocytosis in erythroid precursor cells (PubMed:26642240). {ECO:0000269|PubMed:16325581, ECO:0000269|PubMed:26642240}.; (Microbial infection) Interacts with Guanarito, Junin and Machupo arenavirus gl…	180|194	5.29385	374	187	0.246053	2	9|15|0|26	1	1	1	1	1	38.72	9.12	0	42|44	86	43	760	0.0058664875853243|0.00615980742713318	0.00601315	3.44925		2.59786	13.6748	13.6748	0.998994	0.0594107	0.131234	68	2.72464
ARL5A_Q70L	HeLa	ARL5A	Q70L	NP_002385.3	SLC3A2	6520	4F2_HUMAN	P08195	4F2 cell-surface antigen heavy chain, 4F2hc (4F2 heavy chain antigen) (Lymphocyte activation antigen 4F2 large subunit) (Solute carrier family 3 member 2) (CD antigen CD98)	SLC3A2		Component of several heterodimeric complexes involved in amino acid transport (PubMed:11557028, PubMed:9829974, PubMed:9751058, PubMed:10391915, PubMed:10574970, PubMed:11311135, PubMed:30341327). The precise substrate specificity depends on the other subunit in the heterodimer (PubMed:9829974, PubMed:9751058, PubMed:10391915, PubMed:10574970, PubMed:30867591, PubMed:10903140). The complexes func…	Arginine uptake is inhibited by increasing concentrations of leucine in the presence of Na(+).	Apical cell membrane {ECO:0000269|PubMed:11742812}. Cell membrane {ECO:0000269|PubMed:10391915, ECO:0000269|PubMed:10574970, ECO:0000269|PubMed:11311135, ECO:0000269|PubMed:11389679, ECO:0000269|PubMed:11557028, ECO:0000269|PubMed:11564694, ECO:0000269|PubMed:12117417, ECO:0000269|PubMed:12225859, ECO:0000269|PubMed:15769744, ECO:0000269|PubMed:16496379, ECO:0000269|PubMed:25998567, ECO:0000269|P…	Disulfide-linked heterodimer with a non-glycosylated light chain (SLC7A5/LAT1, SLC7A6, SLCA7A7, SLC7A8/LAT2, SLC7A10 or SLCA7A11) (PubMed:11557028, PubMed:9829974, PubMed:9751058, PubMed:10391915, PubMed:10574970, PubMed:10903140,PubMed:11311135, PubMed:30867591). Interacts with TLCD3A/CT120 (PubMed:12270127). Interacts with ICAM1 (PubMed:12716892). Constitutively and specifically associates with…	158|163	2.20282	321	160.5	0.254762	2	26|21|0|9	1	1	1	1	1	107.98	6.83	0	26|28	54	27	630	0.00590901389359539|0.00611394647817955	0.00601148	2.41054		-0.099011	12.6689	12.6689	0.999826	0.0912709	0.136243	341	0.472222
ARL10_S132L	HeLa	ARL10	S132L	NP_009049.2	TRIO	7204	TRIO_HUMAN	O75962	Triple functional domain protein, EC 2.7.11.1 (PTPRF-interacting protein)	TRIO		Guanine nucleotide exchange factor (GEF) for RHOA and RAC1 GTPases (PubMed:8643598, PubMed:22155786, PubMed:27418539). Involved in coordinating actin remodeling, which is necessary for cell migration and growth (PubMed:10341202, PubMed:22155786). Plays a key role in the regulation of neurite outgrowth and lamellipodia formation (PubMed:32109419). In developing hippocampal neurons, limits dendrite…		Cytoplasm {ECO:0000305|PubMed:22155786}. Cell projection {ECO:0000250|UniProtKB:Q0KL02}.	Interacts with CARMIL1 (PubMed:19846667). Interacts with PTPRF/LAR (PubMed:8643598). Interacts with ANKRD26 (PubMed:22666460). Interacts with Bassoon/BSN and Piccolo/PCLO (By similarity). Interacts with the cytoplasmic region of the heterodimer formed by NGFR and SORCS2. ProNGF binding mediates dissociation of TRIO from the receptor complex (PubMed:22155786). {ECO:0000250|UniProtKB:F1M0Z1, ECO:00…	5|6	12.8565	11	5.5	0.00177591	2	0|0|0|0	1	1	1	1	1	8.3	55	0	3|2	5	2.5	3097	0.00107274282108174|0.00105706308169946	0.0010649	1.04115		0.192147	3.06306	4.00065	0.994985	0.0446264	0.0446264	8.5	0.684211
SAR1B_H79G	HeLa	SAR1B	H79G	NP_001934.2	DSG2	1829	DSG2_HUMAN	Q14126	Desmoglein-2 (Cadherin family member 5) (HDGC)	DSG2		Component of intercellular desmosome junctions. Involved in the interaction of plaque proteins and intermediate filaments mediating cell-cell adhesion.		Cell membrane {ECO:0000269|PubMed:31402609}; Single-pass type I membrane protein. Cell junction, desmosome.		221|207	4.62593	428	214	0.191413	2	32|33|11|11	1	1	1	1	1	136.65	6.58	0	45|44	89	44.5	1118	0.00607179663955469|0.00568472699238069	0.00587826	4.65613	0.0538694	1.38296	15.7556	16.9693	0.999232	0.122671	0.204486	290	0.738832
ARL10_S132L	HeLa	ARL10	S132L	NP_001336991.1	TANC1	85461	TANC1_HUMAN	Q9C0D5	Protein TANC1 (Tetratricopeptide repeat, ankyrin repeat and coiled-coil domain-containing protein 1)	TANC1		May be a scaffold component in the postsynaptic density. {ECO:0000250}.	[Isoform 2]: Incomplete sequence. {ECO:0000305}.	Cell junction, synapse, postsynaptic density {ECO:0000250}.	Interacts probably directly with DLG1, DLG4, HOMER1. Interacts with DLGAP1, INA, CAMK2A, GRIN2B and GRIA1 (By similarity). Interacts with TNIK. Interacts with MINK1 (By similarity). {ECO:0000250}.	7|6	10.8786	13	6.5	0.00391566	2	0|0|0|0	1	1	1	1	1	9.93	65	0	2|5	7	3.5	1660	0.00112625309505434|0.00105706308169946	0.00109166	4.48169		5.19947	13.7295	73.9358	0.996317	2.54951	2.54951	8	0.833333
ARF1_Q71L	HeLa	ARF1	Q71L	NP_057190.2	SCFD1	23256	SCFD1_HUMAN	Q8WVM8	Sec1 family domain-containing protein 1 (SLY1 homolog, Sly1p) (Syntaxin-binding protein 1-like 2)	SCFD1		Plays a role in SNARE-pin assembly and Golgi-to-ER retrograde transport via its interaction with COG4. Involved in vesicular transport between the endoplasmic reticulum and the Golgi (By similarity). {ECO:0000250}.		Cytoplasm {ECO:0000250}. Endoplasmic reticulum membrane {ECO:0000250}; Peripheral membrane protein {ECO:0000250}. Golgi apparatus, Golgi stack membrane {ECO:0000250}; Peripheral membrane protein {ECO:0000250}.	Interacts with STX17. Interacts with STX5A. Interacts with the COG complex via COG4 (By similarity). {ECO:0000250}.	11|14	16.9706	25	12.5	0.0194704	2	0|0|0|0	1	1	1	1	1	17.76	125	0	8|7	15	7.5	642	0.00123926638224678|0.00130045857987871	0.00126986	3.40741		0.618264	3.80789	4.10122	0.990375	0.0231851	0.0767237	2.5	3.85714
ARF1_Q71L	Hek	ARF1	Q71L	NP_001185907.1	SMAP2	64744	SMAP2_HUMAN	Q8WU79	Stromal membrane-associated protein 2 (Stromal membrane-associated protein 1-like)	SMAP2		GTPase activating protein that acts on ARF1. Can also activate ARF6 (in vitro). May play a role in clathrin-dependent retrograde transport from early endosomes to the trans-Golgi network (By similarity). {ECO:0000250}.		Cytoplasm. Note=Detected in multiple foci throughout the cytoplasm and in juxtanuclear structures. {ECO:0000250}.	Interacts with ARF1. Interacts with PICALM and clathrin heavy chains (By similarity). {ECO:0000250}.	15|14	4.8766	29	14.5	0.0363409	2	0|3|3|2	1	1	1	1	1	6.44	4.83	0	8|8	16	8	399	0.0021158172297418|0.00205969145435104	0.00208775	1.90094		2.46178	5.68737	8.49452	0.999198	0.0947719	0.536976	3	3.875
ARL1_Q71L	HeLa	ARL1	Q71L	NP_001027454.1	TMPO	7112	LAP2B_HUMAN	P42167	Lamina-associated polypeptide 2, isoforms beta/gamma (Thymopoietin, isoforms beta/gamma, TP beta/gamma) (Thymopoietin-related peptide isoforms beta/gamma, TPRP isoforms beta/gamma) [Cleaved into: Thymopoietin, TP (Splenin); Thymopentin (TP5) ]	TMPO		May help direct the assembly of the nuclear lamina and thereby help maintain the structural organization of the nuclear envelope. Possible receptor for attachment of lamin filaments to the inner nuclear membrane. May be involved in the control of initiation of DNA replication through its interaction with NAKAP95.; Thymopoietin (TP) and Thymopentin (TP5) may play a role in T-cell development and f…	[Isoform Zeta]: Inhibits LAP2beta-mediated repression. {ECO:0000305}.	Nucleus inner membrane; Single-pass type II membrane protein. Note=Tightly associated with the nuclear lamina.; [Isoform Zeta]: Cytoplasm {ECO:0000269|PubMed:18403046}.	Interacts with LMNB1, LMNB2, BANF1, AKAP8L, GMCL and chromosomes (By similarity). Isoform Zeta interacts with BANF1/BAF and may sequester it in the cytoplasm. {ECO:0000250, ECO:0000269|PubMed:12538639, ECO:0000269|PubMed:9490046}.	170|178	3.25107	348	174	0.38326	2	67|54|20|16	1	1	1	1	1	11.53	2.88	0	26|28	54	27	454	0.00592237749480599|0.00565861604561502	0.0057905	3.22092		0.282526	13.9311	14.7129	0.999621	0.128931	0.197885	118.5	1.46444
ARL4C_Q72L	HeLa	ARL4C	Q72L	NP_001245308.1	SLC4A7	9497	S4A7_HUMAN	Q9Y6M7	Sodium bicarbonate cotransporter 3 (Electroneutral Na/HCO(3) cotransporter) (Sodium bicarbonate cotransporter 2) (Sodium bicarbonate cotransporter 2b, Bicarbonate transporter) (Solute carrier family 4 member 7)	SLC4A7		Electroneutral sodium- and bicarbonate-dependent cotransporter with a Na(+):HCO3(-) 1:1 stoichiometry. Regulates intracellular pH and may play a role in bicarbonate salvage in secretory epithelia. May also have an associated sodium channel activity. {ECO:0000269|PubMed:10347222, ECO:0000269|PubMed:12403779}.		Basolateral cell membrane; Multi-pass membrane protein. Apical cell membrane {ECO:0000250}; Multi-pass membrane protein {ECO:0000250}. Cell projection, stereocilium {ECO:0000250}. Note=Also described at the apical cell membrane. Localizes to the stereocilia of cochlear outer hair cells and to the lateral membrane of cochlear inner hair cells (By similarity). {ECO:0000250}.	Interacts with CFTR through SLC9A3R1/EBP50. Interacts with USH1C. Forms a complex with ATP6V1B1 and SLC9A3R1/EBP50. Interacts in a pH dependent-manner with CA2/carbonic anhydrase 2. {ECO:0000269|PubMed:12403779, ECO:0000269|PubMed:12444018, ECO:0000269|PubMed:14736710, ECO:0000269|PubMed:16301216}.	198|189	3.28887	387	193.5	0.171088	2	4|3|0|0	1	1	1	1	1	240.99	55.29	0	42|39	81	40.5	1131	0.0058506218611426|0.0056042095499479	0.00572742	3.04221		3.14927	15.6198	17.5392	0.999612	0.127299	0.183122	147	1.31419
ARF1_Q71L	HeLa	ARF1	Q71L	NP_001266283.1	VPS45	11311	VPS45_HUMAN	Q9NRW7	Vacuolar protein sorting-associated protein 45, h-VPS45, hlVps45	VPS45		May play a role in vesicle-mediated protein trafficking from the Golgi stack through the trans-Golgi network.		Golgi apparatus membrane {ECO:0000250}; Peripheral membrane protein {ECO:0000250}. Endosome membrane {ECO:0000250}; Peripheral membrane protein {ECO:0000250}. Note=Associated with Golgi/endosomal vesicles and the trans-Golgi network. {ECO:0000250}.	Interacts with STX6 (By similarity). Interacts with ZFYVE20. {ECO:0000250, ECO:0000269|PubMed:11062261, ECO:0000269|PubMed:11788822}.	19|19	0	38	19	0.0355805	2	0|0|0|0	1	1	1	1	1	29.75	190	0	9|10	19	9.5	534	0.0014583064391972|0.00143544049230244	0.00144687	1.11749		3.65305	6.51035	9.7237	1	0.099619	0.285888	4	4
ARL10_S132L	Hek	ARL10	S132L	NP_001092756.1	MTFR2	113115	MTFR2_HUMAN	Q6P444	Mitochondrial fission regulator 2 (DUF729 domain-containing protein 1)	MTFR2		May play a role in mitochondrial aerobic respiration essentially in the testis. Can also promote mitochondrial fission (By similarity). {ECO:0000250}.	[Isoform 2]: May be produced at very low levels due to a premature stop codon in the mRNA, leading to nonsense-mediated mRNA decay. {ECO:0000305}.	Mitochondrion {ECO:0000250}. Note=Associated with membranes. {ECO:0000250}.		3|5	35.3553	8	4	0.0103896	2	0|0|0|0	1	1	1	1	1	4.88	40	0	3|4	7	3.5	385	0.00107701260971683|0.00121445755448732	0.00114574	8.48261		5.19947	10.7703	58	0.964079	2	6.12311	0	5
ARL1_Q71L	HeLa	ARL1	Q71L	NP_002385.3	SLC3A2	6520	4F2_HUMAN	P08195	4F2 cell-surface antigen heavy chain, 4F2hc (4F2 heavy chain antigen) (Lymphocyte activation antigen 4F2 large subunit) (Solute carrier family 3 member 2) (CD antigen CD98)	SLC3A2		Component of several heterodimeric complexes involved in amino acid transport (PubMed:11557028, PubMed:9829974, PubMed:9751058, PubMed:10391915, PubMed:10574970, PubMed:11311135, PubMed:30341327). The precise substrate specificity depends on the other subunit in the heterodimer (PubMed:9829974, PubMed:9751058, PubMed:10391915, PubMed:10574970, PubMed:30867591, PubMed:10903140). The complexes func…	Arginine uptake is inhibited by increasing concentrations of leucine in the presence of Na(+).	Apical cell membrane {ECO:0000269|PubMed:11742812}. Cell membrane {ECO:0000269|PubMed:10391915, ECO:0000269|PubMed:10574970, ECO:0000269|PubMed:11311135, ECO:0000269|PubMed:11389679, ECO:0000269|PubMed:11557028, ECO:0000269|PubMed:11564694, ECO:0000269|PubMed:12117417, ECO:0000269|PubMed:12225859, ECO:0000269|PubMed:15769744, ECO:0000269|PubMed:16496379, ECO:0000269|PubMed:25998567, ECO:0000269|P…	Disulfide-linked heterodimer with a non-glycosylated light chain (SLC7A5/LAT1, SLC7A6, SLCA7A7, SLC7A8/LAT2, SLC7A10 or SLCA7A11) (PubMed:11557028, PubMed:9829974, PubMed:9751058, PubMed:10391915, PubMed:10574970, PubMed:10903140,PubMed:11311135, PubMed:30867591). Interacts with TLCD3A/CT120 (PubMed:12270127). Interacts with ICAM1 (PubMed:12716892). Constitutively and specifically associates with…	155|185	12.4784	340	170	0.269841	2	26|21|0|9	1	1	1	1	1	104.6	7.23	0	26|27	53	26.5	630	0.00549031251223261|0.00584555689218999	0.00566793	4.43187		-0.0522629	13.0384	13.0384	0.99441	0.0939333	0.121824	341	0.5
ARF1_Q71L	Hek	ARF1	Q71L	NP_006311.2	PGRMC2	10424	PGRC2_HUMAN	O15173	Membrane-associated progesterone receptor component 2 (Progesterone membrane-binding protein) (Steroid receptor protein DG6)	PGRMC2		Required for the maintenance of uterine histoarchitecture and normal female reproductive lifespan (By similarity). May serve as a universal non-classical progesterone receptor in the uterus (Probable). Intracellular heme chaperone required for delivery of labile, or signaling heme, to the nucleus (By similarity). Plays a role in adipocyte function and systemic glucose homeostasis (PubMed:28111073…	Non-classical progesterone receptors involved in extranuclear signaling are classified in 2 groups: the class II progestin and adipoQ receptor (PAQR) family (also called mPRs) (PAQR5, PAQR6, PAQR7, PAQR8 and PAQR9) and the b5-like heme/steroid-binding protein family (also called MAPRs) (PGRMC1, PGRMC2, NENF and CYB5D2). {ECO:0000303|PubMed:28396637}.	Membrane {ECO:0000305|PubMed:23793472}; Single-pass membrane protein {ECO:0000305}. Nucleus envelope {ECO:0000269|PubMed:27754849, ECO:0000269|PubMed:28111073}. Endoplasmic reticulum {ECO:0000269|PubMed:27754849}.	Interacts with PGRMC1 (By similarity). Interacts with AAAS (PubMed:27754849). {ECO:0000250|UniProtKB:Q80UU9, ECO:0000269|PubMed:27754849}.	10|13	18.4463	23	11.5	0.0465587	2	0|0|0|0	1	1	1	1	1	16.23	115	0	6|7	13	6.5	247	0.00176402661551539|0.00198979071340318	0.00187691	8.50544		0.259479	4.18959	5.17599	0.988699	0.0399787	0.103327	2	4.16667
SAR1B_H79G	Hek	SAR1B	H79G	NP_001934.2	DSG2	1829	DSG2_HUMAN	Q14126	Desmoglein-2 (Cadherin family member 5) (HDGC)	DSG2		Component of intercellular desmosome junctions. Involved in the interaction of plaque proteins and intermediate filaments mediating cell-cell adhesion.		Cell membrane {ECO:0000269|PubMed:31402609}; Single-pass type I membrane protein. Cell junction, desmosome.		60|55	6.14875	115	57.5	0.0514311	2	0|0|0|0	1	1	1	1	1	81.8	575	0	32|27	59	29.5	1118	0.00581763533776084|0.00545507011468848	0.00563635	4.54855	0.0975957	1.78056	8.70606	9.99561	0.998659	0.0818151	0.204486	20.5	2.72093
ARF1_Q71L	Hek	ARF1	Q71L	NP_073613.2	OSBPL11	114885	OSB11_HUMAN	Q9BXB4	Oxysterol-binding protein-related protein 11, ORP-11, OSBP-related protein 11	OSBPL11		Plays a role in regulating ADIPOQ and FABP4 levels in differentiating adipocytes and is also involved in regulation of adipocyte triglyceride storage (PubMed:23028956). Weakly binds 25-hydroxycholesterol (PubMed:17428193). {ECO:0000269|PubMed:17428193, ECO:0000269|PubMed:23028956}.		Late endosome membrane {ECO:0000269|PubMed:20599956}. Golgi apparatus, trans-Golgi network membrane {ECO:0000269|PubMed:20599956}. Note=Localizes at the Golgi-late endosome interface.	Heterodimer with OSBPL9. {ECO:0000269|PubMed:20599956}.	12|11	6.14875	23	11.5	0.0153949	2	3|0|0|0	0.96	0.96	0.96	0.96	0.96	2.92	7.67	0.01	10|8	18	9	747	0.00190474286120596|0.00184998923150748	0.00187737	2.06229		2.09295	5.27178	8.19532	0.998747	0.0910644	0.179275	2	4.16667
ARF1_Q71L	HeLa	ARF1	Q71L	NP_001287790.1	YIF1A	10897	A6NGW1_HUMAN	A6NGW1	Protein YIF1	YIF1A		Has a role in transport between endoplasmic reticulum and Golgi. {ECO:0000256|RuleBase:RU368073}.		Endoplasmic reticulum membrane {ECO:0000256|RuleBase:RU368073}; Multi-pass membrane protein {ECO:0000256|RuleBase:RU368073}. Golgi apparatus membrane {ECO:0000256|RuleBase:RU368073}; Multi-pass membrane protein {ECO:0000256|RuleBase:RU368073}. Membrane {ECO:0000256|ARBA:ARBA00004141}; Multi-pass membrane protein {ECO:0000256|ARBA:ARBA00004141}.		19|22	10.3479	41	20.5	0.0850622	2	0|0|0|3	1	1	1	1	1	5.87	13.67	0	5|6	11	5.5	241	0.0014583064391972|0.00151642963975669	0.00148737	2.76322		1.58102	4.97703	5.47096	0.996317	0.0398322	0.130381	4	4.3
ARL1_Q71L	Hek	ARL1	Q71L	NP_000966.2	RPL11	6135	RL11_HUMAN	P62913	60S ribosomal protein L11 (CLL-associated antigen KW-12) (Large ribosomal subunit protein uL5)	RPL11	contaminant	Component of the ribosome, a large ribonucleoprotein complex responsible for the synthesis of proteins in the cell. The small ribosomal subunit (SSU) binds messenger RNAs (mRNAs) and translates the encoded message by selecting cognate aminoacyl-transfer RNA (tRNA) molecules. The large subunit (LSU) contains the ribosomal catalytic site termed the peptidyl transferase center (PTC), which catalyzes…		Nucleus, nucleolus {ECO:0000269|PubMed:27829214}. Cytoplasm {ECO:0000250|UniProtKB:Q9CXW4}.	Component of the large ribosomal subunit (LSU). Part of a LSU subcomplex, the 5S RNP which is composed of the 5S RNA, RPL5 and RPL11 (PubMed:24120868). Interacts with PML (By similarity). Interacts with MDM2; negatively regulates MDM2-mediated TP53 ubiquitination and degradation (PubMed:24120868). Interacts with NOP53; retains RPL11 into the nucleolus (PubMed:24556985, PubMed:27829214). {ECO:0000…	63|44	25.1122	107	53.5	0.300562	2	11|10|14|17	1	1	1	1	1	4.71	3.45	0	7|6	13	6.5	178	0.00628973547084196|0.0048765144164854	0.00558312	17.8985		2.57705	7.31437	7.31437	0.977558	0.0232012	0.0307079	15	3.40625
ARL4D_Q80L	Hek	ARL4D	Q80L	NP_005372.2	NCL	4691	NUCL_HUMAN	P19338	Nucleolin (Protein C23)	NCL		Nucleolin is the major nucleolar protein of growing eukaryotic cells. It is found associated with intranucleolar chromatin and pre-ribosomal particles. It induces chromatin decondensation by binding to histone H1. It is thought to play a role in pre-rRNA transcription and ribosome assembly. May play a role in the process of transcriptional elongation. Binds RNA oligonucleotides with 5'-UUAGGG-3' …		Nucleus, nucleolus. Cytoplasm. Note=Localized in cytoplasmic mRNP granules containing untranslated mRNAs.	Identified in a IGF2BP1-dependent mRNP granule complex containing untranslated mRNAs (PubMed:17289661). Component of the SWAP complex that consists of NPM1, NCL/nucleolin, PARP1 and SWAP70 (By similarity). Component of a complex which is at least composed of HTATSF1/Tat-SF1, the P-TEFb complex components CDK9 and CCNT1, RNA polymerase II, SUPT5H, and NCL/nucleolin (PubMed:10393184). Interacts wit…	72|62	10.5538	134	67	0.0943662	2	21|18|16|20	1	1	1	1	1	11.14	3.27	0	37|34	71	35.5	710	0.00590390329551594|0.00525048088455993	0.00557719	8.28445		3.60603	8.18535	8.18535	0.996038	0.0401962	0.160272	3	17
ARF1_Q71L	Hek	ARF1	Q71L	NP_001192135.1	SLC19A1	6573	S19A1_HUMAN	P41440	Reduced folate transporter, FOLT (Intestinal folate carrier 1, IFC-1) (Placental folate transporter) (Reduced folate carrier protein, RFC, hRFC) (Reduced folate transporter 1, RFT-1) (Solute carrier family 19 member 1, hSLC19A1)	SLC19A1		Transporter that mediates the import of reduced folates and a subset of cyclic dinucleotides (PubMed:7826387, PubMed:9041240, PubMed:10787414, PubMed:15337749, PubMed:16115875, PubMed:31126740, PubMed:31511694, PubMed:32276275). Has high affinity for N5-methyltetrahydrofolate, the predominant circulating form of folate (PubMed:10787414, PubMed:14609557, PubMed:22554803). Also able to mediate the …		Cell membrane {ECO:0000269|PubMed:10347183, ECO:0000269|PubMed:10787414, ECO:0000269|PubMed:15337749, ECO:0000269|PubMed:16115875, ECO:0000269|PubMed:9767079}; Multi-pass membrane protein {ECO:0000255}. Apical cell membrane {ECO:0000269|PubMed:10787414}; Multi-pass membrane protein {ECO:0000255}. Basolateral cell membrane {ECO:0000269|PubMed:10787414}; Multi-pass membrane protein {ECO:0000255}.		12|12	0	24	12	0.0245399	2	0|0|0|0	1	1	1	1	1	19.29	120	0	3|3	6	3	489	0.00190474286120596|0.00191988997245533	0.00191232	0.560086		2.85683	4.81664	6.69726	1	0.0635437	0.0635437	2	4.33333
ARF1_Q71L	Hek	ARF1	Q71L	NP_001317054.1	VAMP2	6844	F8WCA0_HUMAN	F8WCA0	Vesicle-associated membrane protein 2 (Synaptobrevin-2)	VAMP2				Cytoplasmic vesicle, secretory vesicle, synaptic vesicle membrane {ECO:0000256|ARBA:ARBA00004143}; Single-pass type IV membrane protein {ECO:0000256|ARBA:ARBA00004143}. Membrane {ECO:0000256|ARBA:ARBA00004211}; Single-pass type IV membrane protein {ECO:0000256|ARBA:ARBA00004211}.		13|20	29.9985	33	16.5	0.139831	2	0|0|0|0	1	1	1	1	1	20.8	165	0	5|4	9	4.5	118	0.00197510098405124|0.00247909590003816	0.0022271	16.0019		2.05996	6.31467	9.81655	0.969204	0.0953569	0.198215	3	4.375
SAR1A_H79G	HeLa	SAR1A	H79G	NP_001677.2	ATP5F1B	506	ATPB_HUMAN	P06576	ATP synthase subunit beta, mitochondrial, EC 7.1.2.2 (ATP synthase F1 subunit beta)	ATP5F1B		Mitochondrial membrane ATP synthase (F(1)F(0) ATP synthase or Complex V) produces ATP from ADP in the presence of a proton gradient across the membrane which is generated by electron transport complexes of the respiratory chain. F-type ATPases consist of two structural domains, F(1) - containing the extramembraneous catalytic core, and F(0) - containing the membrane proton channel, linked togethe…		Mitochondrion inner membrane {ECO:0000250|UniProtKB:P00829}; Peripheral membrane protein {ECO:0000250|UniProtKB:P00829}; Matrix side {ECO:0000250|UniProtKB:P00829, ECO:0000269|PubMed:25168243}.	F-type ATPases have 2 components, CF(1) - the catalytic core - and CF(0) - the membrane proton channel. CF(1) has five subunits: alpha(3), beta(3), gamma(1), delta(1), epsilon(1). CF(0) has three main subunits: a, b and c. Component of an ATP synthase complex composed of ATP5PB, ATP5MC1, ATP5F1E, ATP5PD, ATP5ME, ATP5PF, ATP5MF, MT-ATP6, MT-ATP8, ATP5F1A, ATP5F1B, ATP5F1D, ATP5F1C, ATP5PO, ATP5MG,…	169|190	8.27256	359	179.5	0.339319	2	55|59|17|54	1	1	1	1	1	28.53	3.15	0	26|26	52	26	529	0.00524017856921978|0.00584677483650379	0.00554348	7.73753	0.0465463	1.16556	13.3978	13.3978	0.997544	0.0439795	0.0530423	72	2.4726
ARF5_Q71L	HeLa	ARF5	Q71L	NP_001677.2	ATP5F1B	506	ATPB_HUMAN	P06576	ATP synthase subunit beta, mitochondrial, EC 7.1.2.2 (ATP synthase F1 subunit beta)	ATP5F1B		Mitochondrial membrane ATP synthase (F(1)F(0) ATP synthase or Complex V) produces ATP from ADP in the presence of a proton gradient across the membrane which is generated by electron transport complexes of the respiratory chain. F-type ATPases consist of two structural domains, F(1) - containing the extramembraneous catalytic core, and F(0) - containing the membrane proton channel, linked togethe…		Mitochondrion inner membrane {ECO:0000250|UniProtKB:P00829}; Peripheral membrane protein {ECO:0000250|UniProtKB:P00829}; Matrix side {ECO:0000250|UniProtKB:P00829, ECO:0000269|PubMed:25168243}.	F-type ATPases have 2 components, CF(1) - the catalytic core - and CF(0) - the membrane proton channel. CF(1) has five subunits: alpha(3), beta(3), gamma(1), delta(1), epsilon(1). CF(0) has three main subunits: a, b and c. Component of an ATP synthase complex composed of ATP5PB, ATP5MC1, ATP5F1E, ATP5PD, ATP5ME, ATP5PF, ATP5MF, MT-ATP6, MT-ATP8, ATP5F1A, ATP5F1B, ATP5F1D, ATP5F1C, ATP5PO, ATP5MG,…	176|186	3.90667	362	181	0.342155	2	55|59|17|54	1	1	1	1	1	36.91	3.18	0	24|25	49	24.5	529	0.00547674020514085|0.00556795304018232	0.00552235	1.16793		1.1916	13.4536	13.4536	0.999452	0.0441629	0.0544126	72	2.49315
ARL13B_G75L	HeLa	ARL13B	G75L	NP_002385.3	SLC3A2	6520	4F2_HUMAN	P08195	4F2 cell-surface antigen heavy chain, 4F2hc (4F2 heavy chain antigen) (Lymphocyte activation antigen 4F2 large subunit) (Solute carrier family 3 member 2) (CD antigen CD98)	SLC3A2		Component of several heterodimeric complexes involved in amino acid transport (PubMed:11557028, PubMed:9829974, PubMed:9751058, PubMed:10391915, PubMed:10574970, PubMed:11311135, PubMed:30341327). The precise substrate specificity depends on the other subunit in the heterodimer (PubMed:9829974, PubMed:9751058, PubMed:10391915, PubMed:10574970, PubMed:30867591, PubMed:10903140). The complexes func…	Arginine uptake is inhibited by increasing concentrations of leucine in the presence of Na(+).	Apical cell membrane {ECO:0000269|PubMed:11742812}. Cell membrane {ECO:0000269|PubMed:10391915, ECO:0000269|PubMed:10574970, ECO:0000269|PubMed:11311135, ECO:0000269|PubMed:11389679, ECO:0000269|PubMed:11557028, ECO:0000269|PubMed:11564694, ECO:0000269|PubMed:12117417, ECO:0000269|PubMed:12225859, ECO:0000269|PubMed:15769744, ECO:0000269|PubMed:16496379, ECO:0000269|PubMed:25998567, ECO:0000269|P…	Disulfide-linked heterodimer with a non-glycosylated light chain (SLC7A5/LAT1, SLC7A6, SLCA7A7, SLC7A8/LAT2, SLC7A10 or SLCA7A11) (PubMed:11557028, PubMed:9829974, PubMed:9751058, PubMed:10391915, PubMed:10574970, PubMed:10903140,PubMed:11311135, PubMed:30867591). Interacts with TLCD3A/CT120 (PubMed:12270127). Interacts with ICAM1 (PubMed:12716892). Constitutively and specifically associates with…	139|141	1.01015	280	140	0.222222	2	26|21|0|9	1	1	1	1	1	86.89	5.96	0	26|28	54	27	630	0.00562983271571175|0.0053932226209407	0.00551153	3.03561		-0.199888	11.8322	11.8322	0.999963	0.0852431	0.110189	341	0.412281
ARL4C_Q72L	HeLa	ARL4C	Q72L	NP_001078927.1	CTNND1	1500	CTND1_HUMAN	O60716	Catenin delta-1 (Cadherin-associated Src substrate, CAS) (p120 catenin, p120(ctn)) (p120(cas))	CTNND1		Key regulator of cell-cell adhesion that associates with and regulates the cell adhesion properties of both C-, E- and N-cadherins, being critical for their surface stability (PubMed:14610055, PubMed:20371349). Beside cell-cell adhesion, regulates gene transcription through several transcription factors including ZBTB33/Kaiso2 and GLIS2, and the activity of Rho family GTPases and downstream cytos…		Cell junction, adherens junction {ECO:0000269|PubMed:11896187}. Cytoplasm {ECO:0000269|PubMed:15240885, ECO:0000269|PubMed:17047063}. Nucleus {ECO:0000269|PubMed:11896187, ECO:0000269|PubMed:17115030}. Cell membrane {ECO:0000269|PubMed:15240885, ECO:0000269|PubMed:17047063}. Note=Interaction with GLIS2 promotes nuclear translocation (By similarity). Detected at cell-cell contacts (PubMed:15240885…	Belongs to a multiprotein cell-cell adhesion complex that also contains E-cadherin/CDH1, alpha-catenin/CTNNA1, beta-catenin/CTNNB1, and gamma-catenin/JUP (PubMed:20371349, PubMed:15240885). Component of a cadherin:catenin adhesion complex composed of at least of CDH26, beta-catenin/CTNNB1, alpha-catenin/CTNNA1 and p120 catenin/CTNND1 (PubMed:28051089). Binds to the C-terminal fragment of PSEN1 an…	185|183	0.768594	368	184	0.190083	2	3|7|2|8	1	1	1	1	1	206.82	24.53	0	49|46	95	47.5	968	0.00551855718516109|0.00545173566110137	0.00548515	0.861416		3.62472	13.5647	13.5647	0.999979	0.108198	0.210477	120	1.52893
ARF1_Q71L	HeLa	ARF1	Q71L	NP_004883.3	SEC22B	9554	SC22B_HUMAN	O75396	Vesicle-trafficking protein SEC22b (ER-Golgi SNARE of 24 kDa, ERS-24, ERS24) (SEC22 vesicle-trafficking protein homolog B) (SEC22 vesicle-trafficking protein-like 1)	SEC22B		SNARE involved in targeting and fusion of ER-derived transport vesicles with the Golgi complex as well as Golgi-derived retrograde transport vesicles with the ER. {ECO:0000269|PubMed:15272311}.		Endoplasmic reticulum membrane {ECO:0000250|UniProtKB:Q4KM74}; Single-pass type IV membrane protein {ECO:0000250|UniProtKB:Q4KM74}. Endoplasmic reticulum-Golgi intermediate compartment membrane {ECO:0000250|UniProtKB:Q4KM74}. Golgi apparatus, cis-Golgi network membrane {ECO:0000250|UniProtKB:Q4KM74}. Golgi apparatus, trans-Golgi network membrane {ECO:0000250|UniProtKB:Q4KM74}. Melanosome {ECO:000…	Interacts with STX17 (By similarity). Component of two distinct SNARE complexes consisting of STX5, GOSR2/BOS1, BET1 and SEC22B or STX18, USE1L, BNIP1/SEC20L and SEC22B. YKT6 can probably replace SEC22B in either complex. Interacts with the COPII Sec23/24 complex composed of SEC23A and SEC24A; recruits SEC22B into COPII-coated vesicles to allow its transport from the endoplasmic reticulum to the …	22|22	0	44	22	0.102326	2	0|0|0|0	1	1	1	1	1	34.17	220	0	11|8	19	9.5	215	0.0015404464605536|0.00151642963975669	0.00152844	1.1111		1.18858	6.75066	9.71586	1	0.155724	0.223874	4	4.6
SAR1A_H79G	HeLa	SAR1A	H79G	NP_055681.1	SEC16A	9919	SC16A_HUMAN	O15027	Protein transport protein Sec16A (SEC16 homolog A, p250)	SEC16A		Acts as a molecular scaffold that plays a key role in the organization of the endoplasmic reticulum exit sites (ERES), also known as transitional endoplasmic reticulum (tER). SAR1A-GTP-dependent assembly of SEC16A on the ER membrane forms an organized scaffold defining an ERES. Required for secretory cargo traffic from the endoplasmic reticulum to the Golgi apparatus (PubMed:17192411, PubMed:1700…		Endoplasmic reticulum membrane {ECO:0000269|PubMed:17005010, ECO:0000269|PubMed:29300766}; Peripheral membrane protein {ECO:0000269|PubMed:17005010}. Golgi apparatus membrane {ECO:0000305}; Peripheral membrane protein {ECO:0000305}. Cytoplasm, perinuclear region {ECO:0000250|UniProtKB:E9QAT4}. Cytoplasm, cytosol {ECO:0000269|PubMed:17428803, ECO:0000269|PubMed:21768384}. Microsome membrane {ECO:0…	SEC16A and SEC16B are each present in multiple copies in a heteromeric complex (PubMed:17192411, PubMed:22355596). Interacts with SEC23A (PubMed:17192411, PubMed:17428803). Interacts with RNF183 and RNF152 (PubMed:29300766). Interacts with LRRK2 (via ROC domain) (PubMed:25201882). Interacts with SEC13 (PubMed:25201882, PubMed:19638414, PubMed:17428803). Interacts with RAB10 (By similarity). Inter…	190|163	10.8169	353	176.5	0.0748833	2	31|36|5|25	1	1	1	1	1	87.21	5.27	0	47|45	92	46	2357	0.00578566145144743|0.00513948715378781	0.00546257	8.36445	0.0465463	1.52781	13.2853	13.2853	0.9958	0.171142	0.324505	25.5	6.69811
SAR1B_H79G	Hek	SAR1B	H79G	NP_001177910.1	IL6ST	3572	IL6RB_HUMAN	P40189	Interleukin-6 receptor subunit beta, IL-6 receptor subunit beta, IL-6R subunit beta, IL-6R-beta, IL-6RB (CDw130) (Interleukin-6 signal transducer) (Membrane glycoprotein 130, gp130) (Oncostatin-M receptor subunit alpha) (CD antigen CD130)	IL6ST		Signal-transducing molecule (PubMed:2261637). The receptor systems for IL6, LIF, OSM, CNTF, IL11, CTF1 and BSF3 can utilize IL6ST for initiating signal transmission. Binding of IL6 to IL6R induces IL6ST homodimerization and formation of a high-affinity receptor complex, which activates the intracellular JAK-MAPK and JAK-STAT3 signaling pathways (PubMed:2261637, PubMed:19915009, PubMed:23294003). …		[Isoform 1]: Cell membrane {ECO:0000269|PubMed:19915009}; Single-pass type I membrane protein {ECO:0000255}.; [Isoform 2]: Secreted {ECO:0000269|PubMed:24629561}.	Component of a hexamer of two molecules each of IL6, IL6R and IL6ST; associates with the complex IL6:IL6R but does not interact with IL6 (PubMed:12829785, PubMed:2261637). Forms heterodimers composed of LIFR and IL6ST (type I OSM receptor) which are activated by LIF and OSM (PubMed:8999038). Also forms heterodimers composed of OSMR and IL6ST (type II receptor) which are activated by OSM but not b…	4|4	0	8	4	0.00466744	2	0|0|0|0	1	1	1	1	1	6.62	40	0	3|4	7	3.5	857	0.0014963142481706|0.00151258402934525	0.00150445	0.764697	0.797341	4.03998	6.21825	19.3333	1	0.41368	5.98144	0	5
ARF6_Q67L	HeLa	ARF6	Q67L	NP_001677.2	ATP5F1B	506	ATPB_HUMAN	P06576	ATP synthase subunit beta, mitochondrial, EC 7.1.2.2 (ATP synthase F1 subunit beta)	ATP5F1B		Mitochondrial membrane ATP synthase (F(1)F(0) ATP synthase or Complex V) produces ATP from ADP in the presence of a proton gradient across the membrane which is generated by electron transport complexes of the respiratory chain. F-type ATPases consist of two structural domains, F(1) - containing the extramembraneous catalytic core, and F(0) - containing the membrane proton channel, linked togethe…		Mitochondrion inner membrane {ECO:0000250|UniProtKB:P00829}; Peripheral membrane protein {ECO:0000250|UniProtKB:P00829}; Matrix side {ECO:0000250|UniProtKB:P00829, ECO:0000269|PubMed:25168243}.	F-type ATPases have 2 components, CF(1) - the catalytic core - and CF(0) - the membrane proton channel. CF(1) has five subunits: alpha(3), beta(3), gamma(1), delta(1), epsilon(1). CF(0) has three main subunits: a, b and c. Component of an ATP synthase complex composed of ATP5PB, ATP5MC1, ATP5F1E, ATP5PD, ATP5ME, ATP5PF, ATP5MF, MT-ATP6, MT-ATP8, ATP5F1A, ATP5F1B, ATP5F1D, ATP5F1C, ATP5PO, ATP5MG,…	192|206	4.97462	398	199	0.376181	2	55|59|17|54	1	1	1	1	1	55.73	3.49	0	25|25	50	25	529	0.00536566775506793|0.00548939096996846	0.00542753	1.61188		1.50409	14.1067	14.1067	0.999112	0.0463068	0.055882	72	2.73973
ARF6_Q67L	HeLa	ARF6	Q67L	NP_001934.2	DSG2	1829	DSG2_HUMAN	Q14126	Desmoglein-2 (Cadherin family member 5) (HDGC)	DSG2		Component of intercellular desmosome junctions. Involved in the interaction of plaque proteins and intermediate filaments mediating cell-cell adhesion.		Cell membrane {ECO:0000269|PubMed:31402609}; Single-pass type I membrane protein. Cell junction, desmosome.		200|197	1.06868	397	198.5	0.177549	2	32|33|11|11	1	1	1	1	1	125.61	6.11	0	42|41	83	41.5	1118	0.00555668516152909|0.00528369549069799	0.00542019	3.56137		1.21864	15.1743	16.3432	0.999959	0.118145	0.20646	290	0.685567
ARF1_Q71L	HeLa	ARF1	Q71L	NP_005566.2	LNPEP	4012	LCAP_HUMAN	Q9UIQ6	Leucyl-cystinyl aminopeptidase, Cystinyl aminopeptidase, EC 3.4.11.3 (Insulin-regulated membrane aminopeptidase) (Insulin-responsive aminopeptidase, IRAP) (Oxytocinase, OTase) (Placental leucine aminopeptidase, P-LAP) [Cleaved into: Leucyl-cystinyl aminopeptidase, pregnancy serum form ]	LNPEP		Release of an N-terminal amino acid, cleaves before cysteine, leucine as well as other amino acids. Degrades peptide hormones such as oxytocin, vasopressin and angiotensin III, and plays a role in maintaining homeostasis during pregnancy. May be involved in the inactivation of neuronal peptides in the brain. Cleaves Met-enkephalin and dynorphin. Binds angiotensin IV and may be the angiotensin IV …		Cell membrane {ECO:0000269|PubMed:11389728}; Single-pass type II membrane protein {ECO:0000269|PubMed:11389728}. Note=In brain only the membrane-bound form is found. The protein resides in intracellular vesicles together with GLUT4 and can then translocate to the cell surface in response to insulin and/or oxytocin. Localization may be determined by dileucine internalization motifs, and/or by inte…	Homodimer. Binds tankyrases 1 and 2.	30|34	8.83883	64	32	0.0312195	2	0|0|0|0	1	1	1	1	1	45.84	320	0	13|15	28	14	1025	0.00175948651750402|0.00184038622957365	0.00179994	3.17815		3.86618	8.1416	11.7178	0.997267	0.121296	0.240493	6	4.71429
ARF1_Q71L	HeLa	ARF1	Q71L	NP_001020423.1	TPD52	7163	TPD52_HUMAN	P55327	Tumor protein D52 (Protein N8)	TPD52			[Isoform 8]: Interacts only with YWHAB and YWHAQ among 14-3-3 proteins. {ECO:0000305}.		Forms a homodimer or heterodimer with other members of the family. All isoforms interact with several 14-3-3 proteins.	24|22	6.14875	46	23	0.102679	2	4|3|0|0	1	1	1	1	1	13.86	6.57	0	6|6	12	6	224	0.00159520647479121|0.00151642963975669	0.00155582	3.58034		2.29716	6.90238	9.93422	0.998693	0.0803216	0.121107	4	4.8
ARF3_Q71L	HeLa	ARF3	Q71L	NP_001677.2	ATP5F1B	506	ATPB_HUMAN	P06576	ATP synthase subunit beta, mitochondrial, EC 7.1.2.2 (ATP synthase F1 subunit beta)	ATP5F1B		Mitochondrial membrane ATP synthase (F(1)F(0) ATP synthase or Complex V) produces ATP from ADP in the presence of a proton gradient across the membrane which is generated by electron transport complexes of the respiratory chain. F-type ATPases consist of two structural domains, F(1) - containing the extramembraneous catalytic core, and F(0) - containing the membrane proton channel, linked togethe…		Mitochondrion inner membrane {ECO:0000250|UniProtKB:P00829}; Peripheral membrane protein {ECO:0000250|UniProtKB:P00829}; Matrix side {ECO:0000250|UniProtKB:P00829, ECO:0000269|PubMed:25168243}.	F-type ATPases have 2 components, CF(1) - the catalytic core - and CF(0) - the membrane proton channel. CF(1) has five subunits: alpha(3), beta(3), gamma(1), delta(1), epsilon(1). CF(0) has three main subunits: a, b and c. Component of an ATP synthase complex composed of ATP5PB, ATP5MC1, ATP5F1E, ATP5PD, ATP5ME, ATP5PF, ATP5MF, MT-ATP6, MT-ATP8, ATP5F1A, ATP5F1B, ATP5F1D, ATP5F1C, ATP5PO, ATP5MG,…	190|209	6.73435	399	199.5	0.377127	2	55|59|17|54	1	1	1	1	1	53.4	3.5	0	25|27	52	26	529	0.00531771418002132|0.00550426605528934	0.00541099	2.43786		1.51277	14.1244	14.1244	0.998372	0.0463649	0.0559402	72	2.74658
ARL10_S132L	Hek	ARL10	S132L	NP_002849.1	ABCD3	5825	ABCD3_HUMAN	P28288	ATP-binding cassette sub-family D member 3, EC 3.1.2.-, EC 7.6.2.- (70 kDa peroxisomal membrane protein, PMP70)	ABCD3		Broad substrate specificity ATP-dependent transporter of the ATP-binding cassette (ABC) family that catalyzes the transport of long-chain fatty acids (LCFA)-CoA, dicarboxylic acids-CoA, long-branched-chain fatty acids-CoA and bile acids from the cytosol to the peroxisome lumen for beta-oxydation (PubMed:11248239, PubMed:25168382, PubMed:24333844, PubMed:29397936). Has fatty acyl-CoA thioesterase …		Peroxisome membrane {ECO:0000269|PubMed:10704444, ECO:0000269|PubMed:16344115, ECO:0000269|PubMed:17761678, ECO:0000269|PubMed:24333844, ECO:0000269|PubMed:29397936}; Multi-pass membrane protein {ECO:0000255}.	Homodimers (PubMed:17609205). Can form heterodimers with ABCD1 and ABCD2 (PubMed:10777694, PubMed:10551832, PubMed:17609205). Dimerization is necessary to form an active transporter (PubMed:17609205). Interacts with PEX19; mediates the targeting of ABCD3 to peroxisomes (PubMed:10704444, PubMed:16344115, PubMed:17761678). {ECO:0000269|PubMed:10551832, ECO:0000269|PubMed:10704444, ECO:0000269|PubMe…	73|75	1.9111	148	74	0.112291	2	9|5|6|9	1	1	1	1	1	55.63	8.22	0	35|32	67	33.5	659	0.00541110956965739|0.00538459933930801	0.00539785	0.347278		1.76748	8.60233	8.60233	0.99987	0.0605768	0.147638	9.5	7.14286
ARL2_Q70L	Hek	ARL2	Q70L	NP_001027454.1	TMPO	7112	LAP2B_HUMAN	P42167	Lamina-associated polypeptide 2, isoforms beta/gamma (Thymopoietin, isoforms beta/gamma, TP beta/gamma) (Thymopoietin-related peptide isoforms beta/gamma, TPRP isoforms beta/gamma) [Cleaved into: Thymopoietin, TP (Splenin); Thymopentin (TP5) ]	TMPO		May help direct the assembly of the nuclear lamina and thereby help maintain the structural organization of the nuclear envelope. Possible receptor for attachment of lamin filaments to the inner nuclear membrane. May be involved in the control of initiation of DNA replication through its interaction with NAKAP95.; Thymopoietin (TP) and Thymopentin (TP5) may play a role in T-cell development and f…	[Isoform Zeta]: Inhibits LAP2beta-mediated repression. {ECO:0000305}.	Nucleus inner membrane; Single-pass type II membrane protein. Note=Tightly associated with the nuclear lamina.; [Isoform Zeta]: Cytoplasm {ECO:0000269|PubMed:18403046}.	Interacts with LMNB1, LMNB2, BANF1, AKAP8L, GMCL and chromosomes (By similarity). Isoform Zeta interacts with BANF1/BAF and may sequester it in the cytoplasm. {ECO:0000250, ECO:0000269|PubMed:12538639, ECO:0000269|PubMed:9490046}.	78|70	7.6444	148	74	0.162996	2	17|11|6|13	1	1	1	1	1	35.5	4.93	0	25|23	48	24	454	0.00581817249170211|0.00494661889021293	0.0053824	11.4499		0.128816	9.08507	9.5949	0.99792	0.0696641	0.156264	26.5	2.72727
ARL4C_Q72L	Hek	ARL4C	Q72L	NP_001012680.1	SLC3A2	6520	4F2_HUMAN	P08195	4F2 cell-surface antigen heavy chain, 4F2hc (4F2 heavy chain antigen) (Lymphocyte activation antigen 4F2 large subunit) (Solute carrier family 3 member 2) (CD antigen CD98)	SLC3A2		Component of several heterodimeric complexes involved in amino acid transport (PubMed:11557028, PubMed:9829974, PubMed:9751058, PubMed:10391915, PubMed:10574970, PubMed:11311135, PubMed:30341327). The precise substrate specificity depends on the other subunit in the heterodimer (PubMed:9829974, PubMed:9751058, PubMed:10391915, PubMed:10574970, PubMed:30867591, PubMed:10903140). The complexes func…	Arginine uptake is inhibited by increasing concentrations of leucine in the presence of Na(+).	Apical cell membrane {ECO:0000269|PubMed:11742812}. Cell membrane {ECO:0000269|PubMed:10391915, ECO:0000269|PubMed:10574970, ECO:0000269|PubMed:11311135, ECO:0000269|PubMed:11389679, ECO:0000269|PubMed:11557028, ECO:0000269|PubMed:11564694, ECO:0000269|PubMed:12117417, ECO:0000269|PubMed:12225859, ECO:0000269|PubMed:15769744, ECO:0000269|PubMed:16496379, ECO:0000269|PubMed:25998567, ECO:0000269|P…	Disulfide-linked heterodimer with a non-glycosylated light chain (SLC7A5/LAT1, SLC7A6, SLCA7A7, SLC7A8/LAT2, SLC7A10 or SLCA7A11) (PubMed:11557028, PubMed:9829974, PubMed:9751058, PubMed:10391915, PubMed:10574970, PubMed:10903140,PubMed:11311135, PubMed:30867591). Interacts with TLCD3A/CT120 (PubMed:12270127). Interacts with ICAM1 (PubMed:12716892). Constitutively and specifically associates with…	60|72	12.8565	132	66	0.104596	2	0|0|0|0	1	1	1	1	1	88.94	660	0	27|27	54	27	631	0.00493182297475154|0.00583018200732394	0.005381	11.8052		2.35536	9.32738	10.709	0.99412	0.0716515	0.293821	18.5	3.4359
ARF3_Q71L	Hek	ARF3	Q71L	NP_001186211.2	LRBA	987	LRBA_HUMAN	P50851	Lipopolysaccharide-responsive and beige-like anchor protein (Beige-like protein) (CDC4-like protein)	LRBA		Involved in coupling signal transduction and vesicle trafficking to enable polarized secretion and/or membrane deposition of immune effector molecules (By similarity). Involved in phagophore growth during mitophagy by regulating ATG9A trafficking to mitochondria (PubMed:33773106). {ECO:0000250|UniProtKB:Q9ESE1, ECO:0000269|PubMed:33773106}.		Cell membrane {ECO:0000250|UniProtKB:Q9ESE1}; Single-pass membrane protein {ECO:0000255}. Endoplasmic reticulum membrane {ECO:0000250|UniProtKB:Q9ESE1}; Single-pass membrane protein {ECO:0000255}. Golgi apparatus, trans-Golgi network membrane {ECO:0000250|UniProtKB:Q9ESE1}; Single-pass membrane protein {ECO:0000255}. Lysosome membrane {ECO:0000250|UniProtKB:Q9ESE1}; Single-pass membrane protein {…		60|64	4.56198	124	62	0.0217468	2	13|7|0|3	1	1	1	1	1	20.92	6.2	0	38|42	80	40	2851	0.00540288287177515|0.00531651651867822	0.0053597	1.13943		2.13185	8.8416	9.9281	0.999261	0.0665262	0.204211	12.5	4.66667
ARL4C_Q72L	Hek	ARL4C	Q72L	NP_001159477.1	EPB41	2035	41_HUMAN									64|66	2.17571	130	65	0.0752315	2	11|12|2|12	1	1	1	1	1	36.54	5.42	0	34|30	64	32	864	0.00520372835168037|0.00541947627797902	0.0053116	2.87214		2.70595	8.68332	9.35222	0.999832	0.0645081	0.307771	48	1.34694
ARF1_Q71L	Hek	ARF1	Q71L	NP_001128659.1	AGFG1	3267	AGFG1_HUMAN	P52594	Arf-GAP domain and FG repeat-containing protein 1 (HIV-1 Rev-binding protein) (Nucleoporin-like protein RIP) (Rev-interacting protein) (Rev/Rex activation domain-binding protein)	AGFG1		Required for vesicle docking or fusion during acrosome biogenesis (By similarity). May play a role in RNA trafficking or localization. In case of infection by HIV-1, acts as a cofactor for viral Rev and promotes movement of Rev-responsive element-containing RNAs from the nuclear periphery to the cytoplasm. This step is essential for HIV-1 replication. {ECO:0000250, ECO:0000269|PubMed:10613896, EC…		Nucleus {ECO:0000269|PubMed:10613896, ECO:0000269|PubMed:7634337}. Cytoplasmic vesicle {ECO:0000269|PubMed:10613896}.	Interacts with EPS15R and EPS15. Interacts with FCHO1. {ECO:0000269|PubMed:10613896, ECO:0000269|PubMed:22484487, ECO:0000269|PubMed:7634337, ECO:0000269|PubMed:7637788}.	14|13	5.23783	27	13.5	0.0231164	2	0|2|0|0	1	1	1	1	1	6.33	13.5	0	6|6	12	6	584	0.00204545910689652|0.00198979071340318	0.00201762	1.95098		1.93212	4.31774	5.07394	0.99908	0.0371462	0.0739309	2	4.83333
ARF1_Q71L	HeLa	ARF1	Q71L	NP_003816.2	SNAP23	8773	SNP23_HUMAN	O00161	Synaptosomal-associated protein 23, SNAP-23 (Vesicle-membrane fusion protein SNAP-23)	SNAP23		Essential component of the high affinity receptor for the general membrane fusion machinery and an important regulator of transport vesicle docking and fusion.		Cell membrane; Peripheral membrane protein. Cell membrane; Lipid-anchor. Cell junction, synapse, synaptosome. Note=Mainly localized to the plasma membrane.	Homotetramer (via coiled-coil domain), also forms heterotetramers with STX4 and VAMP3 (PubMed:12556468). Found in a complex with VAMP8 and STX1A (PubMed:12130530). Found in a complex with VAMP8 and STX4 in pancreas (By similarity). Interacts simultaneously with SNAPIN and SYN4 (By similarity). Interacts with STX1A (By similarity). Interacts with STX12 (By similarity). Interacts tightly to multipl…	8|12	28.2843	20	10	0.0473934	2	0|0|0|0	1	1	1	1	1	13.12	100	0	6|8	14	7	211	0.00115712636089038|0.00124646581490922	0.0012018	5.25651		-0.138133	4.39697	6.11374	0.973668	0.0696544	0.107777	48.5	0.222222
SAR1B_H79G	HeLa	SAR1B	H79G	NP_005561.1	LMAN1	3998	LMAN1_HUMAN	P49257	Protein ERGIC-53 (ER-Golgi intermediate compartment 53 kDa protein) (Gp58) (Intracellular mannose-specific lectin MR60) (Lectin mannose-binding 1)	LMAN1		Mannose-specific lectin. May recognize sugar residues of glycoproteins, glycolipids, or glycosylphosphatidyl inositol anchors and may be involved in the sorting or recycling of proteins, lipids, or both. The LMAN1-MCFD2 complex forms a specific cargo receptor for the ER-to-Golgi transport of selected proteins. {ECO:0000269|PubMed:12717434, ECO:0000269|PubMed:13130098}.		Endoplasmic reticulum-Golgi intermediate compartment membrane; Single-pass type I membrane protein. Golgi apparatus membrane; Single-pass membrane protein. Endoplasmic reticulum membrane; Single-pass type I membrane protein.	Exists both as a covalent disulfide-linked homohexamer, and a complex of three disulfide-linked dimers non-covalently kept together. Interacts with MCFD2. May interact with TMEM115. Interacts with RAB3GAP1 and RAB3GAP2 (PubMed:22337587). Interacts with UBXN6 (PubMed:22337587). Interacts with SERPINA1/alpha1-antitrypsin (PubMed:31142615). {ECO:0000269|PubMed:12717434, ECO:0000269|PubMed:13130098, …	196|181	5.62684	377	188.5	0.369608	2	4|3|0|0	1	1	1	1	1	229.81	53.86	0	27|27	54	27	510	0.00547318063974624|0.00506852563673771	0.00527085	5.42861	0.0418481	3.05303	13.9725	14.2199	0.998864	0.106777	0.23189	14	12.6333
ARF1_Q71L	Hek	ARF1	Q71L	NP_003861.1	IQGAP1	8826	IQGA1_HUMAN	P46940	Ras GTPase-activating-like protein IQGAP1 (p195)	IQGAP1		Plays a crucial role in regulating the dynamics and assembly of the actin cytoskeleton. Binds to activated CDC42 but does not stimulate its GTPase activity. It associates with calmodulin. Could serve as an assembly scaffold for the organization of a multimolecular complex that would interface incoming signals to the reorganization of the actin cytoskeleton at the plasma membrane. May promote neur…		Cell membrane {ECO:0000269|PubMed:15355962, ECO:0000269|PubMed:29033352}. Nucleus {ECO:0000269|PubMed:20883816, ECO:0000269|PubMed:29033352}. Cytoplasm {ECO:0000269|PubMed:20883816, ECO:0000269|PubMed:29033352}. Note=Subcellular distribution is regulated by the cell cycle, nuclear levels increase at G1/S phase (PubMed:20883816). {ECO:0000269|PubMed:20883816}.	Interacts with CDC42; the interaction is demonstrated with IQGAP1 in GTP-bound and in nucleotide-free state (PubMed:15355962). Interacts with RAC1 (PubMed:15355962). Does not interact with RHOA. Interacts with TSG101 (PubMed:17853893). Interacts with PAK6 (PubMed:18642328). Interacts with TMEM14B; this interaction increases IQGAP1 phosphorylation and induces its nuclear translocation (PubMed:2903…	17|11	30.3046	28	14	0.008449	2	0|0|0|0	1	1	1	1	1	17.77	140	0	10|11	21	10.5	1657	0.00225653347543237|0.00184998923150748	0.00205326	14.0007		1.35851	4.11299	4.52117	0.968898	0.0312855	0.0523134	2	5
ARF3_Q71L	HeLa	ARF3	Q71L	NP_001182484.1	CLINT1	9685	EPN4_HUMAN	Q14677	Clathrin interactor 1 (Clathrin-interacting protein localized in the trans-Golgi region, Clint) (Enthoprotin) (Epsin-4) (Epsin-related protein, EpsinR)	CLINT1		Binds to membranes enriched in phosphatidylinositol 4,5-bisphosphate (PtdIns(4,5)P2). May have a role in transport via clathrin-coated vesicles from the trans-Golgi network to endosomes. Stimulates clathrin assembly. {ECO:0000269|PubMed:12429846, ECO:0000269|PubMed:12538641}.		Cytoplasm. Cytoplasm, perinuclear region. Membrane; Peripheral membrane protein. Cytoplasmic vesicle, clathrin-coated vesicle. Note=Found throughout the cell, with the exception of the cell surface. Concentrated in the perinuclear region and associated with clathrin-coated vesicles close to the trans-Golgi network.	Binds clathrin heavy chain and AP-2 (PubMed:12213833, PubMed:12429846, PubMed:12538641). Interacts with VTI1B (PubMed:18033301). Interacts with GGA2 (via GAE domain) (PubMed:12213833, PubMed:14665628). Interacts with AP1G1 (via GAE domain) (PubMed:12213833, PubMed:12429846, PubMed:12538641, PubMed:14665628). Interacts with AP1G2 (via GAE domain) (PubMed:14665628). {ECO:0000269|PubMed:12213833, EC…	226|157	25.478	383	191.5	0.297823	2	26|17|5|16	1	1	1	1	1	57.13	8.91	0	28|24	52	26	643	0.00617840225231912|0.00434945471148868	0.00526393	24.5684		2.28066	13.8384	13.8384	0.976582	0.110366	0.180536	27	6.875
ARF1_Q71L	HeLa	ARF1	Q71L	NP_001138621.1	VAMP7	6845	VAMP7_HUMAN	P51809	Vesicle-associated membrane protein 7, VAMP-7 (Synaptobrevin-like protein 1) (Tetanus-insensitive VAMP, Ti-VAMP)	VAMP7		Involved in the targeting and/or fusion of transport vesicles to their target membrane during transport of proteins from the early endosome to the lysosome. Required for heterotypic fusion of late endosomes with lysosomes and homotypic lysosomal fusion. Required for calcium regulated lysosomal exocytosis. Involved in the export of chylomicrons from the endoplasmic reticulum to the cis Golgi. Requ…	The gene coding for this protein is located in the pseudoautosomal region 2 (PAR2) of X and Y chromosomes.; Loss-of-function mutant (antisense inhibition) displays impaired granzyme B release and target cell killing by natural killer cells.	Cytoplasmic vesicle, secretory vesicle membrane {ECO:0000250}; Single-pass type IV membrane protein {ECO:0000250}. Golgi apparatus, trans-Golgi network membrane {ECO:0000250}; Single-pass type IV membrane protein {ECO:0000250}. Late endosome membrane {ECO:0000250}; Single-pass type IV membrane protein {ECO:0000250}. Lysosome membrane {ECO:0000269|PubMed:17897319}; Single-pass type IV membrane pro…	Component of the SNARE complex composed of STX4, SNAP23 and VAMP7 that binds SYT7 during lysosomal exocytosis. Component of the SNARE complex composed of STX7, STX8, VAMP7 and VTI1B that is required for heterotypic fusion of late endosomes with lysosomes. May interact with STX17 (By similarity). Interacts with PICALM (PubMed:23741335). Interacts with RAB21 (PubMed:25648148). {ECO:0000250, ECO:000…	17|17	0	34	17	0.0949721	2	0|0|0|0	1	1	1	1	1	26.79	170	0	5|6	11	5.5	179	0.00140354642495959|0.00138144772733295	0.0013925	1.12217		2.39255	6.40963	9.96417	1	0.103502	0.227517	2.5	5.14286
ARL13B_G75L	HeLa	ARL13B	G75L	NP_001078927.1	CTNND1	1500	CTND1_HUMAN	O60716	Catenin delta-1 (Cadherin-associated Src substrate, CAS) (p120 catenin, p120(ctn)) (p120(cas))	CTNND1		Key regulator of cell-cell adhesion that associates with and regulates the cell adhesion properties of both C-, E- and N-cadherins, being critical for their surface stability (PubMed:14610055, PubMed:20371349). Beside cell-cell adhesion, regulates gene transcription through several transcription factors including ZBTB33/Kaiso2 and GLIS2, and the activity of Rho family GTPases and downstream cytos…		Cell junction, adherens junction {ECO:0000269|PubMed:11896187}. Cytoplasm {ECO:0000269|PubMed:15240885, ECO:0000269|PubMed:17047063}. Nucleus {ECO:0000269|PubMed:11896187, ECO:0000269|PubMed:17115030}. Cell membrane {ECO:0000269|PubMed:15240885, ECO:0000269|PubMed:17047063}. Note=Interaction with GLIS2 promotes nuclear translocation (By similarity). Detected at cell-cell contacts (PubMed:15240885…	Belongs to a multiprotein cell-cell adhesion complex that also contains E-cadherin/CDH1, alpha-catenin/CTNNA1, beta-catenin/CTNNB1, and gamma-catenin/JUP (PubMed:20371349, PubMed:15240885). Component of a cadherin:catenin adhesion complex composed of at least of CDH26, beta-catenin/CTNNB1, alpha-catenin/CTNNA1 and p120 catenin/CTNND1 (PubMed:28051089). Binds to the C-terminal fragment of PSEN1 an…	128|135	3.76407	263	131.5	0.135847	2	3|7|2|8	1	1	1	1	1	132.5	17.53	0	38|38	76	38	968	0.00528236919938096|0.00521191539584778	0.00524714	0.949438		2.36144	11.4673	11.4673	0.999493	0.0914687	0.177779	120	1.09504
ARL4C_Q72L	HeLa	ARL4C	Q72L	NP_001128471.1	FERMT2	10979	FERM2_HUMAN	Q96AC1	Fermitin family homolog 2 (Kindlin-2) (Mitogen-inducible gene 2 protein, MIG-2) (Pleckstrin homology domain-containing family C member 1, PH domain-containing family C member 1)	FERMT2		Scaffolding protein that enhances integrin activation mediated by TLN1 and/or TLN2, but activates integrins only weakly by itself. Binds to membranes enriched in phosphoinositides. Enhances integrin-mediated cell adhesion onto the extracellular matrix and cell spreading; this requires both its ability to interact with integrins and with phospholipid membranes. Required for the assembly of focal a…	[Isoform 2]: May be due to an exon inclusion and an intron retention. {ECO:0000305}.	Cytoplasm. Cytoplasm, cell cortex. Cytoplasm, cytoskeleton. Cytoplasm, cytoskeleton, stress fiber. Cell junction, focal adhesion. Membrane; Peripheral membrane protein; Cytoplasmic side. Cell projection, lamellipodium membrane; Peripheral membrane protein; Cytoplasmic side. Nucleus. Cytoplasm, myofibril, sarcomere, I band {ECO:0000250}. Cell surface {ECO:0000250}. Note=Colocalizes with actin stre…	Interacts with ILK (By similarity). Interacts with FBLIM1. Interacts with ITGB1 and ITGB3. Interacts with active, unphosphorylated CTNNB1. Identified in a complex with CTNNB1 and TCF7L2/TCF4. Interacts with ITGB1; the interaction is inhibited in presence of ITGB1BP1. {ECO:0000250, ECO:0000269|PubMed:12679033, ECO:0000269|PubMed:18458155, ECO:0000269|PubMed:21325030, ECO:0000269|PubMed:21768292, E…	179|169	4.06383	348	174	0.253275	2	8|0|0|3	1	1	1	1	1	67.49	31.64	0	40|41	81	40.5	687	0.00536529656547732|0.00509596325379279	0.00523063	3.641		3.44696	14.8119	16.632	0.999408	0.146874	0.254103	106.5	1.62791
ARL15_A86L	HeLa	ARL15	A86L	NP_001934.2	DSG2	1829	DSG2_HUMAN	Q14126	Desmoglein-2 (Cadherin family member 5) (HDGC)	DSG2		Component of intercellular desmosome junctions. Involved in the interaction of plaque proteins and intermediate filaments mediating cell-cell adhesion.		Cell membrane {ECO:0000269|PubMed:31402609}; Single-pass type I membrane protein. Cell junction, desmosome.		183|177	2.35702	360	180	0.161002	2	32|33|11|11	1	1	1	1	1	104.1	5.54	0	48|43	91	45.5	1118	0.00545326838915903|0.00500050726078752	0.00522689	6.12507		1.02251	14.4499	15.563	0.999801	0.112505	0.16015	290	0.621993
ARF1_Q71L	Hek	ARF1	Q71L	NP_004772.1	VAMP3	9341	VAMP3_HUMAN	Q15836	Vesicle-associated membrane protein 3, VAMP-3 (Cellubrevin, CEB) (Synaptobrevin-3)	VAMP3		SNARE involved in vesicular transport from the late endosomes to the trans-Golgi network. {ECO:0000269|PubMed:18195106}.		Membrane {ECO:0000305}; Single-pass type IV membrane protein {ECO:0000305}. Cell junction, synapse, synaptosome {ECO:0000250}.	Interacts with BVES (via the C-terminus cytoplasmic tail). Interacts with BCAP31; involved in VAMP3 export from the endoplasmic reticulum (By similarity). Interacts with BAIAP3; this interaction is increased in the presence of calcium (PubMed:28626000). Interacts with PICALM. {ECO:0000250|UniProtKB:P63024, ECO:0000269|PubMed:22118466, ECO:0000269|PubMed:28626000}.	16|25	31.0437	41	20.5	0.205	2	0|0|0|0	1	1	1	1	1	25.3	205	0	6|6	12	6	100	0.00218617535258709|0.00282859960477743	0.00250739	18.117		1.86528	5.45206	6.56515	0.966619	0.0456483	0.115706	3	5.375
ARF1_Q71L	HeLa	ARF1	Q71L	NP_001129392.2	RIC1	57589	RIC1_HUMAN	Q4ADV7	Guanine nucleotide exchange factor subunit RIC1 (Connexin-43-interacting protein of 150 kDa) (Protein RIC1 homolog) (RAB6A-GEF complex partner protein 1)	RIC1		The RIC1-RGP1 complex acts as a guanine nucleotide exchange factor (GEF), which activates RAB6A by exchanging bound GDP for free GTP, and may thereby be required for efficient fusion of endosome-derived vesicles with the Golgi compartment (PubMed:23091056). The RIC1-RGP1 complex participates in the recycling of mannose-6-phosphate receptors (PubMed:23091056). Required for phosphorylation and loca…		Cytoplasm, cytosol {ECO:0000269|PubMed:23091056}. Membrane {ECO:0000269|PubMed:23091056}.	Forms a complex with RGP1; the interaction enhances RAB6A GTPase activity (PubMed:16112082). Interacts (via central domain) with RGP1 (PubMed:16112082). Interacts with RAB6A; the interaction is direct with a preference for RAB6A-GDP (PubMed:16112082). Interacts (via C-terminus domain) with RAB33B; the interaction is direct with a preference for RAB33B-GTP (PubMed:16112082). Interacts with GJA1 (P…	3|6	47.1405	9	4.5	0.00386266	2	0|0|0|0	1	1	1	1	1	4.88	45	0	3|4	7	3.5	1165	0.00102022632529637|0.00108448752000073	0.00105236	4.31788		5.19947	11.4237	61.5183	0.934068	2.12132	2.12132	0	5.5
ARL10_S132L	HeLa	ARL10	S132L	NP_005883.2	FMNL1	752	FMNL1_HUMAN	O95466	Formin-like protein 1 (CLL-associated antigen KW-13) (Leukocyte formin)	FMNL1		May play a role in the control of cell motility and survival of macrophages (By similarity). Plays a role in the regulation of cell morphology and cytoskeletal organization. Required in the cortical actin filament dynamics and cell shape. {ECO:0000250, ECO:0000269|PubMed:21834987}.	[Isoform 3]: Due to intron retention. Constitutively activated form, probably due to alterations in the DAD domain. {ECO:0000305}.	Cytoplasm {ECO:0000250}. Cell membrane {ECO:0000269|PubMed:19815554}; Lipid-anchor {ECO:0000269|PubMed:19815554}. Cytoplasmic vesicle, phagosome {ECO:0000250}. Note=Recruited to actin-rich phagosomes during phagocytosis. Translocates to the plasma membrane upon activation by RAC1 (By similarity). {ECO:0000250}.; [Isoform 3]: Cytoplasm, cell cortex. Cell projection, bleb. Note=Colocalized with F-a…	Interacts with RAC1, PFN1 and PFN2 (By similarity). Interacts (activated by RAC1) with SRGAP2 (via SH3 domain); regulates the actin filament severing activity of FMNL1. {ECO:0000250, ECO:0000269|PubMed:21148482}.	11|13	11.7851	24	12	0.0109091	2	0|0|0|0	1	1	1	1	1	17.76	120	0	6|6	12	6	1100	0.00123327364299955|0.00124583900467889	0.00123956	0.716793		2.99408	9.32738	25.1147	0.995378	0.539674	0.539674	14.5	0.83871
ARL4C_Q72L	HeLa	ARL4C	Q72L	NP_001121620.1	TFRC	7037	TFR1_HUMAN	P02786	Transferrin receptor protein 1, TR, TfR, TfR1, Trfr (T9) (p90) (CD antigen CD71) [Cleaved into: Transferrin receptor protein 1, serum form, sTfR ]	TFRC		Cellular uptake of iron occurs via receptor-mediated endocytosis of ligand-occupied transferrin receptor into specialized endosomes (PubMed:26214738). Endosomal acidification leads to iron release. The apotransferrin-receptor complex is then recycled to the cell surface with a return to neutral pH and the concomitant loss of affinity of apotransferrin for its receptor. Transferrin receptor is nec…	Serum transferrin receptor (sTfR) is used as a means of detecting erythropoietin (EPO) misuse by athletes and as a diagnostic test for anemia resulting from a number of conditions including rheumatoid arthritis, pregnancy, irritable bowel syndrome and in HIV patients.; Canine and feline parvoviruses bind human and feline transferrin receptors and use these receptors to enter and infect cells.	Cell membrane {ECO:0000269|PubMed:17081065}; Single-pass type II membrane protein {ECO:0000269|PubMed:17081065}. Melanosome {ECO:0000269|PubMed:17081065}. Note=Identified by mass spectrometry in melanosome fractions from stage I to stage IV. {ECO:0000269|PubMed:17081065}.; [Transferrin receptor protein 1, serum form]: Secreted {ECO:0000269|PubMed:17081065}.	Homodimer; disulfide-linked. Binds one transferrin or HFE molecule per subunit. Binds the HLA class II histocompatibility antigen, DR1. Interacts with SH3BP3. Interacts with STEAP3; facilitates TFRC endocytosis in erythroid precursor cells (PubMed:26642240). {ECO:0000269|PubMed:16325581, ECO:0000269|PubMed:26642240}.; (Microbial infection) Interacts with Guanarito, Junin and Machupo arenavirus gl…	168|177	3.68925	345	172.5	0.226974	2	9|15|0|26	1	1	1	1	1	35.28	8.41	0	43|45	88	44	760	0.00508431876272374|0.00529926177225483	0.00519179	2.92746		2.28213	13.1339	13.1339	0.999512	0.0570608	0.115427	68	2.51449
ARL10_S132L	HeLa	ARL10	S132L	NP_001258356.1	EMC1	23065	EMC1_HUMAN	Q8N766	ER membrane protein complex subunit 1	EMC1		Part of the endoplasmic reticulum membrane protein complex (EMC) that enables the energy-independent insertion into endoplasmic reticulum membranes of newly synthesized membrane proteins (PubMed:30415835, PubMed:29809151, PubMed:29242231, PubMed:32459176, PubMed:32439656). Preferentially accommodates proteins with transmembrane domains that are weakly hydrophobic or contain destabilizing features…		Endoplasmic reticulum membrane {ECO:0000269|PubMed:22119785}; Single-pass type I membrane protein {ECO:0000269|PubMed:32439656, ECO:0000269|PubMed:32459176}.	Component of the ER membrane protein complex (EMC). {ECO:0000269|PubMed:22119785, ECO:0000269|PubMed:29242231}.	8|6	20.2031	14	7	0.00705645	2	0|0|0|0	1	1	1	1	1	9.93	70	0	4|3	7	3.5	992	0.00115300823204065|0.00105706308169946	0.00110504	6.13948		-0.277668	2.84956	3.06907	0.987138	0.0282684	0.0549008	8.5	0.842105
ARF1_Q71L	Hek	ARF1	Q71L	NP_001333158.1	RELCH	57614	RELCH_HUMAN	Q9P260	RAB11-binding protein RELCH (LisH domain and HEAT repeat-containing protein KIAA1468) (RAB11 binding and LisH domain, coiled-coil and HEAT repeat-containing) (RAB11-binding protein containing LisH, coiled-coil, and HEAT repeats)	RELCH		Regulates intracellular cholesterol distribution from recycling endosomes to the trans-Golgi network through interactions with RAB11 and OSBP (PubMed:29514919). Functions in membrane tethering and promotes OSBP-mediated cholesterol transfer between RAB11-bound recycling endosomes and OSBP-bound Golgi-like membranes (PubMed:29514919). {ECO:0000269|PubMed:29514919}.		Recycling endosome {ECO:0000269|PubMed:29514919}. Golgi apparatus, trans-Golgi network {ECO:0000269|PubMed:29514919}. Note=Translocated to the trans-Golgi network area in an OSBP-dependent manner (PubMed:29514919). Colocalizes with RAB11A in recycling endosomes (By similarity). Found in a complex composed of RELCH, OSBP1 and RAB11A (By similarity). {ECO:0000250|UniProtKB:Q148V7, ECO:0000269|PubMe…		4|5	15.7135	9	4.5	0.0036	2	0|0|0|0	1	1	1	1	1	6.62	45	0	3|3	6	3	1250	0.0013418778784437|0.00143058478582035	0.00138623	4.52488		2.69967	8.07775	30.7591	0.992774	0.754946	1.73714	0	5.5
ARF1_Q71L	HeLa	ARF1	Q71L	NP_001157016.1	SYNRG	11276	SYNRG_HUMAN	Q9UMZ2	Synergin gamma (AP1 subunit gamma-binding protein 1) (Gamma-synergin)	SYNRG		Plays a role in endocytosis and/or membrane trafficking at the trans-Golgi network (TGN) (PubMed:15758025). May act by linking the adapter protein complex AP-1 to other proteins (Probable). Component of clathrin-coated vesicles (PubMed:15758025). Component of the aftiphilin/p200/gamma-synergin complex, which plays roles in AP1G1/AP-1-mediated protein trafficking including the trafficking of trans…		Cytoplasm {ECO:0000250|UniProtKB:Q9JKC9}. Golgi apparatus, trans-Golgi network membrane {ECO:0000250|UniProtKB:Q9JKC9}; Peripheral membrane protein {ECO:0000250|UniProtKB:Q9JKC9}. Cytoplasm, perinuclear region {ECO:0000269|PubMed:15758025}. Cytoplasmic vesicle, clathrin-coated vesicle {ECO:0000269|PubMed:15758025}. Note=Localization at clathrin-coated vesicles depends on AFTPH/aftiphilin (PubMed:…	Self-associates (PubMed:15758025). Interacts with GGA1 (via GAE domain) (PubMed:10814529, PubMed:14665628, PubMed:15758025). Interacts with GGA2 and GGA3 (PubMed:10814529). Interacts with AP1G1 (via GAE domain), a subunit of adapter protein complex AP-1 (PubMed:10477754, PubMed:10814529, PubMed:12538641, PubMed:14665628). Interacts with AP1G2 (via GAE domain) a subunit of adapter protein complex …	5|4	15.7135	9	4.5	0.00364078	2	0|0|0|0	1	1	1	1	1	6.62	45	0	3|3	6	3	1236	0.00107498633953397|0.00103049475503124	0.00105274	2.98842		4.52409	8.07775	30.7591	0.992774	0.768094	1.07026	0	5.5
ARL13B_G75L	Hek	ARL13B	G75L	NP_001010924.1	FAM171A1	221061	F1711_HUMAN	Q5VUB5	Protein FAM171A1 (Astroprincin, APCN)	FAM171A1		Involved in the regulation of the cytoskeletal dynamics, plays a role in actin stress fiber formation. {ECO:0000269|PubMed:30312582}.		Cell membrane {ECO:0000269|PubMed:30312582}; Single-pass type I membrane protein {ECO:0000305|PubMed:30312582}.	Interacts with ADAM10, NSG1 and OAZ1. {ECO:0000269|PubMed:30312582}.	4|4	0	8	4	0.00449438	2	0|0|0|0	1	1	1	1	1	6.62	40	0	3|2	5	2.5	890	0.00152274705698521|0.00151707192812313	0.00151991	0.264024		5.19947	10.7703	58	1	2	5.87298	0	5
ARF1_Q71L	HeLa	ARF1	Q71L	NP_001121598.1	AP4S1	11154	AP4S1_HUMAN	Q9Y587	AP-4 complex subunit sigma-1 (AP-4 adaptor complex subunit sigma-1) (Adaptor-related protein complex 4 subunit sigma-1) (Sigma-1 subunit of AP-4) (Sigma-4-adaptin, Sigma4-adaptin)	AP4S1		Component of the adaptor protein complex 4 (AP-4). Adaptor protein complexes are vesicle coat components involved both in vesicle formation and cargo selection. They control the vesicular transport of proteins in different trafficking pathways (PubMed:10066790, PubMed:10436028). AP-4 forms a non clathrin-associated coat on vesicles departing the trans-Golgi network (TGN) and may be involved in th…		Golgi apparatus, trans-Golgi network membrane {ECO:0000305|PubMed:10436028}; Peripheral membrane protein {ECO:0000305}.	Adaptor protein complex 4 (AP-4) is a heterotetramer composed of two large adaptins (epsilon-type subunit AP4E1 and beta-type subunit AP4B1), a medium adaptin (mu-type subunit AP4M1) and a small adaptin (sigma-type AP4S1). {ECO:0000269|PubMed:10066790, ECO:0000269|PubMed:10436028}.	5|4	15.7135	9	4.5	0.03125	2	0|0|0|0	1	1	1	1	1	6.62	45	0	2|2	4	2	144	0.00107498633953397|0.00103049475503124	0.00105274	2.98842		3.61033	8.07775	30.7591	0.992774	0.736485	0.955395	0	5.5
ARF1_Q71L	Hek	ARF1	Q71L	NP_057260.2	SDF4	51150	CAB45_HUMAN	Q9BRK5	45 kDa calcium-binding protein, Cab45 (Stromal cell-derived factor 4, SDF-4)	SDF4		May regulate calcium-dependent activities in the endoplasmic reticulum lumen or post-ER compartment. {ECO:0000250}.; Isoform 5 may be involved in the exocytosis of zymogens by pancreatic acini.		[Isoform 1]: Golgi apparatus lumen {ECO:0000250|UniProtKB:Q61112}.; [Isoform 5]: Cytoplasm {ECO:0000269|PubMed:17442889}. Cell membrane {ECO:0000269|PubMed:17442889}. Cell projection, bleb. Note=Isoform 5 colocalizes with STX3 and STXBP1 isoform 2 at the plasma membrane and cell surface blebs. {ECO:0000269|PubMed:17442889}.	Isoform 5 interacts with STXBP1; the interaction is enhanced in presence of calcium. Isoform 5 interacts with STX3. {ECO:0000269|PubMed:17442889}.	5|4	15.7135	9	4.5	0.0124309	2	0|0|0|0	1	1	1	1	1	6.62	45	0	3|3	6	3	362	0.00141223600128898|0.0013606840448725	0.00138646	2.6292		1.50825	5.71183	15.3796	0.992774	0.36075	0.933452	0	5.5
ARL14_Q68L	HeLa	ARL14	Q68L	NP_001245308.1	SLC4A7	9497	S4A7_HUMAN	Q9Y6M7	Sodium bicarbonate cotransporter 3 (Electroneutral Na/HCO(3) cotransporter) (Sodium bicarbonate cotransporter 2) (Sodium bicarbonate cotransporter 2b, Bicarbonate transporter) (Solute carrier family 4 member 7)	SLC4A7		Electroneutral sodium- and bicarbonate-dependent cotransporter with a Na(+):HCO3(-) 1:1 stoichiometry. Regulates intracellular pH and may play a role in bicarbonate salvage in secretory epithelia. May also have an associated sodium channel activity. {ECO:0000269|PubMed:10347222, ECO:0000269|PubMed:12403779}.		Basolateral cell membrane; Multi-pass membrane protein. Apical cell membrane {ECO:0000250}; Multi-pass membrane protein {ECO:0000250}. Cell projection, stereocilium {ECO:0000250}. Note=Also described at the apical cell membrane. Localizes to the stereocilia of cochlear outer hair cells and to the lateral membrane of cochlear inner hair cells (By similarity). {ECO:0000250}.	Interacts with CFTR through SLC9A3R1/EBP50. Interacts with USH1C. Forms a complex with ATP6V1B1 and SLC9A3R1/EBP50. Interacts in a pH dependent-manner with CA2/carbonic anhydrase 2. {ECO:0000269|PubMed:12403779, ECO:0000269|PubMed:12444018, ECO:0000269|PubMed:14736710, ECO:0000269|PubMed:16301216}.	140|102	22.2067	242	121	0.106985	2	4|3|0|0	1	1	1	1	1	119.84	34.57	0	36|29	65	32.5	1131	0.00540182583964193|0.00490440540868252	0.00515312	6.82557		1.63876	12.3517	13.8696	0.982287	0.100665	0.152815	147	0.824324
ARF1_Q71L	Hek	ARF1	Q71L	NP_001172056.1	VAMP4	8674	VAMP4_HUMAN	O75379	Vesicle-associated membrane protein 4, VAMP-4	VAMP4		Involved in the pathway that functions to remove an inhibitor (probably synaptotagmin-4) of calcium-triggered exocytosis during the maturation of secretory granules. May be a marker for this sorting pathway that is critical for remodeling the secretory response of granule.		Golgi apparatus, trans-Golgi network membrane {ECO:0000305}; Single-pass type IV membrane protein {ECO:0000305}. Note=Associated with trans Golgi network (TGN) and newly formed immature secretory granules (ISG). Not found on the mature secretory organelles.	Identified in a complex containing STX6, STX12, VAMP4 and VTI1A (By similarity). Interacts with BAIAP3; this interaction is increased in the presence of calcium (PubMed:28626000). {ECO:0000250|UniProtKB:O70480, ECO:0000269|PubMed:28626000}.	6|3	47.1405	9	4.5	0.0321429	2	0|0|0|0	1	1	1	1	1	4.88	45	0	5|2	7	3.5	140	0.00148259412413426|0.00129078330392464	0.00138669	9.78091		4.25759	5.10882	12.3037	0.934068	0.211478	0.592834	0	5.5
ARF1_Q71L	HeLa	ARF1	Q71L	NP_006773.2	ZFPL1	7542	ZFPL1_HUMAN	O95159	Zinc finger protein-like 1 (Zinc finger protein MCG4)	ZFPL1		Required for cis-Golgi integrity and efficient ER to Golgi transport. Involved in the maintenance of the integrity of the cis-Golgi, possibly via its interaction with GOLGA2/GM130. {ECO:0000269|PubMed:18323775}.		Golgi apparatus, cis-Golgi network membrane {ECO:0000269|PubMed:18323775}; Single-pass membrane protein {ECO:0000269|PubMed:18323775}.	Interacts with GOLGA2/GM130. {ECO:0000269|PubMed:18323775}.	4|5	15.7135	9	4.5	0.0145161	2	0|0|0|0	1	1	1	1	1	6.62	45	0	2|3	5	2.5	310	0.00104760633241517|0.00105749113751599	0.00105255	0.664065		3.16038	5.10882	12.3037	0.992774	0.207442	0.207442	0	5.5
ARF4_Q71L	HeLa	ARF4	Q71L	NP_001677.2	ATP5F1B	506	ATPB_HUMAN	P06576	ATP synthase subunit beta, mitochondrial, EC 7.1.2.2 (ATP synthase F1 subunit beta)	ATP5F1B		Mitochondrial membrane ATP synthase (F(1)F(0) ATP synthase or Complex V) produces ATP from ADP in the presence of a proton gradient across the membrane which is generated by electron transport complexes of the respiratory chain. F-type ATPases consist of two structural domains, F(1) - containing the extramembraneous catalytic core, and F(0) - containing the membrane proton channel, linked togethe…		Mitochondrion inner membrane {ECO:0000250|UniProtKB:P00829}; Peripheral membrane protein {ECO:0000250|UniProtKB:P00829}; Matrix side {ECO:0000250|UniProtKB:P00829, ECO:0000269|PubMed:25168243}.	F-type ATPases have 2 components, CF(1) - the catalytic core - and CF(0) - the membrane proton channel. CF(1) has five subunits: alpha(3), beta(3), gamma(1), delta(1), epsilon(1). CF(0) has three main subunits: a, b and c. Component of an ATP synthase complex composed of ATP5PB, ATP5MC1, ATP5F1E, ATP5PD, ATP5ME, ATP5PF, ATP5MF, MT-ATP6, MT-ATP8, ATP5F1A, ATP5F1B, ATP5F1D, ATP5F1C, ATP5PO, ATP5MG,…	175|183	3.16025	358	179	0.338374	2	55|59|17|54	1	1	1	1	1	35.72	3.14	0	25|27	52	26	529	0.00501305076236841|0.005274218234273	0.00514363	3.59033		1.15688	13.3791	13.3791	0.999642	0.0439182	0.0535927	72	2.46575
SAR1B_H79G	Hek	SAR1B	H79G	NP_000850.1	HMGCR	3156	HMDH_HUMAN	P04035	3-hydroxy-3-methylglutaryl-coenzyme A reductase, HMG-CoA reductase, EC 1.1.1.34	HMGCR		Catalyzes the conversion of (3S)-hydroxy-3-methylglutaryl-CoA (HMG-CoA) to mevalonic acid, the rate-limiting step in the synthesis of cholesterol and other isoprenoids, thus plays a critical role in cellular cholesterol homeostasis (PubMed:2991281, PubMed:21357570, PubMed:6995544). HMGCR is the main target of statins, a class of cholesterol-lowering drugs (PubMed:11349148, PubMed:18540668). {ECO:…		Endoplasmic reticulum membrane {ECO:0000269|PubMed:17180682, ECO:0000305|PubMed:2991281}; Multi-pass membrane protein {ECO:0000250|UniProtKB:P00347}. Peroxisome membrane {ECO:0000269|PubMed:17180682}; Multi-pass membrane protein {ECO:0000250|UniProtKB:P00347}.	Homotetramer (PubMed:10698924). Homodimer (PubMed:10698924). Interacts (via its SSD) with INSIG1; the interaction, accelerated by sterols, leads to the recruitment of HMGCR to AMFR/gp78 for its ubiquitination by the sterol-mediated ERAD pathway (PubMed:12535518, PubMed:19458199). Interacts with UBIAD1 (PubMed:23169578). {ECO:0000269|PubMed:10698924, ECO:0000269|PubMed:11349148, ECO:0000269|PubMed…	4|3	20.2031	7	3.5	0.00394144	2	0|0|0|0	1	1	1	1	1	4.88	35	0	3|3	6	3	888	0.0014963142481706|0.00143528038061303	0.0014658	2.9443	1.35221	5.19947	10.0747	54.254	0.988699	1.87083	5.61249	0	4.5
SAR1B_H79G	HeLa	SAR1B	H79G	NP_006355.2	SEC23A	10484	SC23A_HUMAN	Q15436	Protein transport protein Sec23A, hSec23A (SEC23-related protein A)	SEC23A		Component of the coat protein complex II (COPII) which promotes the formation of transport vesicles from the endoplasmic reticulum (ER). The coat has two main functions, the physical deformation of the endoplasmic reticulum membrane into vesicles and the selection of cargo molecules for their transport to the Golgi complex. Required for the translocation of insulin-induced glucose transporter SLC…		Cytoplasmic vesicle, COPII-coated vesicle membrane {ECO:0000305|PubMed:8898360}; Peripheral membrane protein {ECO:0000269|PubMed:8898360}; Cytoplasmic side {ECO:0000269|PubMed:8898360}. Endoplasmic reticulum membrane {ECO:0000269|PubMed:8898360}; Peripheral membrane protein {ECO:0000269|PubMed:8898360}; Cytoplasmic side {ECO:0000269|PubMed:8898360}. Cytoplasm, cytosol {ECO:0000269|PubMed:8898360}…	COPII is composed of at least five proteins: the Sec23/24 complex, the Sec13/31 complex and Sar1 (PubMed:17499046). Interacts with SEC23IP. Interacts with HTR4 (By similarity). Interacts with SEC16A (PubMed:17192411). Interacts with SLC6A4 (By similarity). Interacts (as part of the Sec23/24 complex) with SEC22B; recruits SEC22B into COPII-coated vesicles and allows the transport of this cargo fro…	183|182	0.387456	365	182.5	0.238562	2	11|11|0|15	1	1	1	1	1	176.82	14.04	0	30|31	61	30.5	765	0.00516190031984585|0.00509222568887782	0.00512706	0.960928	0.0418481	4.73614	13.7484	13.9917	0.999995	0.142694	0.245956	12.5	13.5926
ARF1_Q71L	Hek	ARF1	Q71L	NP_001186211.2	LRBA	987	LRBA_HUMAN	P50851	Lipopolysaccharide-responsive and beige-like anchor protein (Beige-like protein) (CDC4-like protein)	LRBA		Involved in coupling signal transduction and vesicle trafficking to enable polarized secretion and/or membrane deposition of immune effector molecules (By similarity). Involved in phagophore growth during mitophagy by regulating ATG9A trafficking to mitochondria (PubMed:33773106). {ECO:0000250|UniProtKB:Q9ESE1, ECO:0000269|PubMed:33773106}.		Cell membrane {ECO:0000250|UniProtKB:Q9ESE1}; Single-pass membrane protein {ECO:0000255}. Endoplasmic reticulum membrane {ECO:0000250|UniProtKB:Q9ESE1}; Single-pass membrane protein {ECO:0000255}. Golgi apparatus, trans-Golgi network membrane {ECO:0000250|UniProtKB:Q9ESE1}; Single-pass membrane protein {ECO:0000255}. Lysosome membrane {ECO:0000250|UniProtKB:Q9ESE1}; Single-pass membrane protein {…		47|68	25.8248	115	57.5	0.0201684	2	13|7|0|3	1	1	1	1	1	13.6	5.75	0	29|37	66	33	2851	0.00436727716079084|0.00583433146553516	0.0051008	20.3373		1.90777	8.51469	9.56102	0.976228	0.0640665	0.261284	12.5	4.33333
ARF1_Q71L	Hek	ARF1	Q71L	NP_001107803.1	CLCN7	1186	CLCN7_HUMAN	P51798	H(+)/Cl(-) exchange transporter 7 (Chloride channel 7 alpha subunit) (Chloride channel protein 7, ClC-7)	CLCN7		Slowly voltage-gated channel mediating the exchange of chloride ions against protons (PubMed:18449189, PubMed:21527911). Functions as antiporter and contributes to the acidification of the lysosome lumen and may be involved in maintaining lysosomal pH (PubMed:18449189, PubMed:21527911, PubMed:31155284). The CLC channel family contains both chloride channels and proton-coupled anion transporters t…		Lysosome membrane {ECO:0000269|PubMed:17897319, ECO:0000269|PubMed:18449189, ECO:0000269|PubMed:21527911}; Multi-pass membrane protein {ECO:0000269|PubMed:17897319, ECO:0000269|PubMed:18449189, ECO:0000269|PubMed:21527911}.	Chloride channel 7 are heteromers of alpha (CLCN7) and beta (OSTM1) subunits. {ECO:0000269|PubMed:21527911}.	4|5	15.7135	9	4.5	0.00576184	2	0|0|0|0	1	1	1	1	1	6.62	45	0	3|4	7	3.5	781	0.0013418778784437|0.00143058478582035	0.00138623	4.52488		0.459652	3.29773	5.12652	0.992774	0.06564	0.169931	0	5.5
ARF5_Q71L	HeLa	ARF5	Q71L	NP_002385.3	SLC3A2	6520	4F2_HUMAN	P08195	4F2 cell-surface antigen heavy chain, 4F2hc (4F2 heavy chain antigen) (Lymphocyte activation antigen 4F2 large subunit) (Solute carrier family 3 member 2) (CD antigen CD98)	SLC3A2		Component of several heterodimeric complexes involved in amino acid transport (PubMed:11557028, PubMed:9829974, PubMed:9751058, PubMed:10391915, PubMed:10574970, PubMed:11311135, PubMed:30341327). The precise substrate specificity depends on the other subunit in the heterodimer (PubMed:9829974, PubMed:9751058, PubMed:10391915, PubMed:10574970, PubMed:30867591, PubMed:10903140). The complexes func…	Arginine uptake is inhibited by increasing concentrations of leucine in the presence of Na(+).	Apical cell membrane {ECO:0000269|PubMed:11742812}. Cell membrane {ECO:0000269|PubMed:10391915, ECO:0000269|PubMed:10574970, ECO:0000269|PubMed:11311135, ECO:0000269|PubMed:11389679, ECO:0000269|PubMed:11557028, ECO:0000269|PubMed:11564694, ECO:0000269|PubMed:12117417, ECO:0000269|PubMed:12225859, ECO:0000269|PubMed:15769744, ECO:0000269|PubMed:16496379, ECO:0000269|PubMed:25998567, ECO:0000269|P…	Disulfide-linked heterodimer with a non-glycosylated light chain (SLC7A5/LAT1, SLC7A6, SLCA7A7, SLC7A8/LAT2, SLC7A10 or SLCA7A11) (PubMed:11557028, PubMed:9829974, PubMed:9751058, PubMed:10391915, PubMed:10574970, PubMed:10903140,PubMed:11311135, PubMed:30867591). Interacts with TLCD3A/CT120 (PubMed:12270127). Interacts with ICAM1 (PubMed:12716892). Constitutively and specifically associates with…	138|191	22.7822	329	164.5	0.261111	2	26|21|0|9	1	1	1	1	1	85.8	7	0	22|26	48	24	630	0.00447343987510784|0.00569591536807299	0.00508468	17.0005		-0.0793276	12.8258	12.8258	0.981313	0.0924013	0.153187	341	0.483918
ARL13B_G75L	HeLa	ARL13B	G75L	NP_002221.1	JUP	3728	PLAK_HUMAN	P14923	Junction plakoglobin (Catenin gamma) (Desmoplakin III) (Desmoplakin-3)	JUP		Common junctional plaque protein. The membrane-associated plaques are architectural elements in an important strategic position to influence the arrangement and function of both the cytoskeleton and the cells within the tissue. The presence of plakoglobin in both the desmosomes and in the intermediate junctions suggests that it plays a central role in the structure and function of submembranous p…		Cell junction, adherens junction {ECO:0000269|PubMed:22781308}. Cell junction, desmosome {ECO:0000269|PubMed:22781308}. Cytoplasm, cytoskeleton {ECO:0000269|PubMed:22781308}. Membrane {ECO:0000269|PubMed:22781308}; Peripheral membrane protein {ECO:0000269|PubMed:22781308}. Note=Cytoplasmic in a soluble and membrane-associated form.	Homodimer. Component of an E-cadherin/catenin adhesion complex composed of at least E-cadherin/CDH1 and gamma-catenin/JUP, and possibly alpha-catenin/CTNNA1; the complex is located to adherens junctions. The stable association of CTNNA1 is controversial as CTNNA1 was shown not to bind to F-actin when assembled in the complex. Interacts with MUC1. Interacts with CAV1 (By similarity). Interacts wit…	126|125	0.563432	251	125.5	0.168456	2	17|17|0|0	1	1	1	1	1	90.25	7.38	0	26|26	52	26	745	0.00521919401459355|0.00490973668735958	0.00506447	4.32068		3.12427	11.2027	11.2027	0.999989	0.0702509	0.0978217	96.5	1.29744
ARF1_Q71L	HeLa	ARF1	Q71L	NP_001106818.1	ECE1	1889	ECE1_HUMAN	P42892	Endothelin-converting enzyme 1, ECE-1, EC 3.4.24.71	ECE1		Converts big endothelin-1 to endothelin-1. {ECO:0000269|PubMed:9396733}.		Cell membrane; Single-pass type II membrane protein.	Homodimer; disulfide-linked (PubMed:18992253). Interacts with PPP1R16B (By similarity). {ECO:0000250|UniProtKB:P42891, ECO:0000269|PubMed:18992253}.	4|5	15.7135	9	4.5	0.00593668	2	0|0|0|0	1	1	1	1	1	6.62	45	0	2|2	4	2	758	0.00104760633241517|0.00105749113751599	0.00105255	0.664065		2.18001	4.31774	8.78833	0.992774	0.117535	0.117535	0	5.5
ARF1_Q71L	HeLa	ARF1	Q71L	NP_001135753.1	ARCN1	372	COPD_HUMAN	P48444	Coatomer subunit delta (Archain) (Delta-coat protein, Delta-COP)	ARCN1		Component of the coatomer, a cytosolic protein complex that binds to dilysine motifs and reversibly associates with Golgi non-clathrin-coated vesicles, which further mediate biosynthetic protein transport from the ER, via the Golgi up to the trans Golgi network. The coatomer complex is required for budding from Golgi membranes, and is essential for the retrograde Golgi-to-ER transport of dilysine…		Cytoplasm {ECO:0000250}. Golgi apparatus membrane {ECO:0000250}; Peripheral membrane protein {ECO:0000250}; Cytoplasmic side {ECO:0000250}. Cytoplasmic vesicle, COPI-coated vesicle membrane {ECO:0000250}; Peripheral membrane protein {ECO:0000250}; Cytoplasmic side {ECO:0000250}. Note=The coatomer is cytoplasmic or polymerized on the cytoplasmic side of the Golgi, as well as on the vesicles/buds o…	Oligomeric complex that consists of at least the alpha, beta, beta', gamma, delta, epsilon and zeta subunits.	148|155	3.26716	303	151.5	0.358156	2	11|8|0|9	1	1	1	1	1	146.53	15.15	0	28|29	57	28.5	423	0.00499032735752264|0.00510694851022804	0.00504864	1.63338		3.24588	12.3085	12.3085	0.999617	0.102871	0.164265	9	15.25
ARF1_Q71L	Hek	ARF1	Q71L	NP_003752.2	VAMP8	8673	VAMP8_HUMAN	Q9BV40	Vesicle-associated membrane protein 8, VAMP-8 (Endobrevin, EDB)	VAMP8		SNAREs, soluble N-ethylmaleimide-sensitive factor-attachment protein receptors, are essential proteins for fusion of cellular membranes. SNAREs localized on opposing membranes assemble to form a trans-SNARE complex, an extended, parallel four alpha-helical bundle that drives membrane fusion. VAMP8 is a SNARE involved in autophagy through the direct control of autophagosome membrane fusion with th…		Lysosome membrane {ECO:0000269|PubMed:25686604}; Single-pass type IV membrane protein {ECO:0000305}. Early endosome membrane {ECO:0000269|PubMed:25648148, ECO:0000269|PubMed:9614193}; Single-pass type IV membrane protein {ECO:0000305}. Late endosome membrane {ECO:0000269|PubMed:25648148}; Single-pass type IV membrane protein {ECO:0000305}. Cell membrane {ECO:0000250|UniProtKB:O70404}; Single-pass…	Forms a SNARE complex composed of VAMP8, SNAP29 and STX17 involved in fusion of autophagosome with lysosome (PubMed:25686604). Found in a number of SNARE complexes with NAPA, SNAP23, SNAP25, STX1A, STX4, STX7, STX8 and VTI1B (PubMed:12130530). Interacts with PICALM (By similarity). SNARE complex formation and binding by PICALM are mutually exclusive processes for VAMP8 (By similarity). Interacts …	4|5	15.7135	9	4.5	0.045	2	0|0|0|0	1	1	1	1	1	6.62	45	0	2|5	7	3.5	100	0.0013418778784437|0.00143058478582035	0.00138623	4.52488		1.78988	4.31774	8.78833	0.992774	0.105325	0.105325	0	5.5
ARF3_Q71L	Hek	ARF3	Q71L	NP_001027454.1	TMPO	7112	LAP2B_HUMAN	P42167	Lamina-associated polypeptide 2, isoforms beta/gamma (Thymopoietin, isoforms beta/gamma, TP beta/gamma) (Thymopoietin-related peptide isoforms beta/gamma, TPRP isoforms beta/gamma) [Cleaved into: Thymopoietin, TP (Splenin); Thymopentin (TP5) ]	TMPO		May help direct the assembly of the nuclear lamina and thereby help maintain the structural organization of the nuclear envelope. Possible receptor for attachment of lamin filaments to the inner nuclear membrane. May be involved in the control of initiation of DNA replication through its interaction with NAKAP95.; Thymopoietin (TP) and Thymopentin (TP5) may play a role in T-cell development and f…	[Isoform Zeta]: Inhibits LAP2beta-mediated repression. {ECO:0000305}.	Nucleus inner membrane; Single-pass type II membrane protein. Note=Tightly associated with the nuclear lamina.; [Isoform Zeta]: Cytoplasm {ECO:0000269|PubMed:18403046}.	Interacts with LMNB1, LMNB2, BANF1, AKAP8L, GMCL and chromosomes (By similarity). Isoform Zeta interacts with BANF1/BAF and may sequester it in the cytoplasm. {ECO:0000250, ECO:0000269|PubMed:12538639, ECO:0000269|PubMed:9490046}.	53|62	11.0678	115	57.5	0.126652	2	17|11|6|13	1	1	1	1	1	16.86	3.83	0	24|26	50	25	454	0.00488851737835168|0.0051797456782214	0.00503413	4.09067		-0.0965531	8.00841	8.45782	0.995653	0.0614083	0.146337	26.5	2.12727
ARF1_Q71L	HeLa	ARF1	Q71L	NP_005561.1	LMAN1	3998	LMAN1_HUMAN	P49257	Protein ERGIC-53 (ER-Golgi intermediate compartment 53 kDa protein) (Gp58) (Intracellular mannose-specific lectin MR60) (Lectin mannose-binding 1)	LMAN1		Mannose-specific lectin. May recognize sugar residues of glycoproteins, glycolipids, or glycosylphosphatidyl inositol anchors and may be involved in the sorting or recycling of proteins, lipids, or both. The LMAN1-MCFD2 complex forms a specific cargo receptor for the ER-to-Golgi transport of selected proteins. {ECO:0000269|PubMed:12717434, ECO:0000269|PubMed:13130098}.		Endoplasmic reticulum-Golgi intermediate compartment membrane; Single-pass type I membrane protein. Golgi apparatus membrane; Single-pass membrane protein. Endoplasmic reticulum membrane; Single-pass type I membrane protein.	Exists both as a covalent disulfide-linked homohexamer, and a complex of three disulfide-linked dimers non-covalently kept together. Interacts with MCFD2. May interact with TMEM115. Interacts with RAB3GAP1 and RAB3GAP2 (PubMed:22337587). Interacts with UBXN6 (PubMed:22337587). Interacts with SERPINA1/alpha1-antitrypsin (PubMed:31142615). {ECO:0000269|PubMed:12717434, ECO:0000269|PubMed:13130098, …	157|144	6.1079	301	150.5	0.295098	2	4|3|0|0	1	1	1	1	1	178.16	43	0	20|16	36	18	510	0.00523674742159185|0.00480998830289583	0.00502337	6.00721		2.26566	12.485	12.706	0.998663	0.0954091	0.184592	14	10.1
ARF1_Q71L	Hek	ARF1	Q71L	NP_001229831.1	AKAP1	8165	AKAP1_HUMAN	Q92667	A-kinase anchor protein 1, mitochondrial (A-kinase anchor protein 149 kDa, AKAP 149) (Dual specificity A-kinase-anchoring protein 1, D-AKAP-1) (Protein kinase A-anchoring protein 1, PRKA1) (Spermatid A-kinase anchor protein 84, S-AKAP84)	AKAP1		Binds to type I and II regulatory subunits of protein kinase A and anchors them to the cytoplasmic face of the mitochondrial outer membrane (By similarity). Involved in mitochondrial-mediated antiviral innate immunity (PubMed:31522117). Promotes translocation of NDUFS1 into mitochondria to regulate mitochondrial membrane respiratory chain NADH dehydrogenase (Complex I) activity (By similarity). {…	[Isoform 2]: May be produced at very low levels due to a premature stop codon in the mRNA, leading to nonsense-mediated mRNA decay. {ECO:0000305}.	Mitochondrion outer membrane {ECO:0000250|UniProtKB:O08715}. Mitochondrion {ECO:0000250|UniProtKB:O08715}.	Interacts with SLC8A3 (By similarity). Interacts with CFAP91 (PubMed:12223483). Interacts with CLPB (PubMed:31522117). Interacts with NDUFS1 (By similarity). {ECO:0000250|UniProtKB:O08715, ECO:0000269|PubMed:12223483, ECO:0000269|PubMed:31522117}.	4|5	15.7135	9	4.5	0.00498339	2	0|0|0|0	1	1	1	1	1	6.62	45	0	2|3	5	2.5	903	0.0013418778784437|0.00143058478582035	0.00138623	4.52488		-0.0253302	2.85591	3.84489	0.992774	0.0528239	0.08862	0	5.5
ARL14_Q68L	HeLa	ARL14	Q68L	NP_001229862.1	SNX1	6642	SNX1_HUMAN	Q13596	Sorting nexin-1	SNX1		Involved in several stages of intracellular trafficking. Interacts with membranes containing phosphatidylinositol 3-phosphate (PtdIns(3P)) or phosphatidylinositol 3,5-bisphosphate (PtdIns(3,5)P2) (PubMed:12198132). Acts in part as component of the retromer membrane-deforming SNX-BAR subcomplex. The SNX-BAR retromer mediates retrograde transport of cargo proteins from endosomes to the trans-Golgi …	Binds phosphatidylinositol 3-phosphate (PtdIns-(3)P) and phosphatidylinositol 3,5-bisphosphate (PtdIns-(3,5)P2) in liposome-based assays. Can bind PtdIns(3,4,5)P3 in protein:lipid overlay assays, but not in liposome-based assays.	Endosome membrane {ECO:0000269|PubMed:15498486, ECO:0000269|PubMed:18088323, ECO:0000269|PubMed:22431521}; Peripheral membrane protein; Cytoplasmic side. Golgi apparatus, trans-Golgi network membrane {ECO:0000305}; Peripheral membrane protein {ECO:0000305}; Cytoplasmic side {ECO:0000305}. Early endosome membrane; Peripheral membrane protein; Cytoplasmic side. Cell projection, lamellipodium {ECO:0…	Predominantly forms heterodimers with BAR domain-containing sorting nexins SNX5, SNX6 and SNX32; can self-associate to form homodimers (PubMed:23085988). The heterodimers are proposed to self-assemble into helical arrays on the membrane to stabilize and expand local membrane curvature underlying endosomal tubule formation. Thought to be a component of the originally described retromer complex (al…	113|117	2.4595	230	115	0.206463	2	7|4|0|0	1	1	1	1	1	123.04	20.91	0	31|28	59	29.5	557	0.00455426180147016|0.00546544670132166	0.00500985	12.8608		5.01709	14.9108	20.7327	0.999784	0.352284	0.493276	12.5	8.59259
ARL3_Q71L	HeLa	ARL3	Q71L	NP_001677.2	ATP5F1B	506	ATPB_HUMAN	P06576	ATP synthase subunit beta, mitochondrial, EC 7.1.2.2 (ATP synthase F1 subunit beta)	ATP5F1B		Mitochondrial membrane ATP synthase (F(1)F(0) ATP synthase or Complex V) produces ATP from ADP in the presence of a proton gradient across the membrane which is generated by electron transport complexes of the respiratory chain. F-type ATPases consist of two structural domains, F(1) - containing the extramembraneous catalytic core, and F(0) - containing the membrane proton channel, linked togethe…		Mitochondrion inner membrane {ECO:0000250|UniProtKB:P00829}; Peripheral membrane protein {ECO:0000250|UniProtKB:P00829}; Matrix side {ECO:0000250|UniProtKB:P00829, ECO:0000269|PubMed:25168243}.	F-type ATPases have 2 components, CF(1) - the catalytic core - and CF(0) - the membrane proton channel. CF(1) has five subunits: alpha(3), beta(3), gamma(1), delta(1), epsilon(1). CF(0) has three main subunits: a, b and c. Component of an ATP synthase complex composed of ATP5PB, ATP5MC1, ATP5F1E, ATP5PD, ATP5ME, ATP5PF, ATP5MF, MT-ATP6, MT-ATP8, ATP5F1A, ATP5F1B, ATP5F1D, ATP5F1C, ATP5PO, ATP5MG,…	170|177	2.85288	347	173.5	0.327977	2	55|59|17|54	1	1	1	1	1	29.73	3.04	0	24|23	47	23.5	529	0.00478247898794835|0.00521816053031626	0.00500032	6.16107		1.06139	13.1719	13.1719	0.999708	0.0432382	0.0527132	72	2.39041
ARL13B_G75L	HeLa	ARL13B	G75L	NP_001139317.1	ROBO1	6091	ROBO1_HUMAN	Q9Y6N7	Roundabout homolog 1 (Deleted in U twenty twenty) (H-Robo-1)	ROBO1		Receptor for SLIT1 and SLIT2 that mediates cellular responses to molecular guidance cues in cellular migration, including axonal navigation at the ventral midline of the neural tube and projection of axons to different regions during neuronal development (PubMed:10102268, PubMed:24560577). Interaction with the intracellular domain of FLRT3 mediates axon attraction towards cells expressing NTN1 (P…	Maps within a region of overlapping homozygous deletions characterized in both small cell lung cancer cell lines (SCLC) and in a breast cancer cell line. The promoter region of ROBO1 shows complete hypermethylation of CpG sites in the BT-20 breast tumor cell lines, some primary invasive breast carcinomasa and some primary clear cell renal cell carcinomas (CC-RCC).; [Isoform 2]: Incomplete. {ECO:0…	Cell membrane {ECO:0000269|PubMed:24560577}; Single-pass type I membrane protein {ECO:0000305}. Cell projection, axon {ECO:0000250|UniProtKB:O89026}. Endoplasmic reticulum-Golgi intermediate compartment membrane {ECO:0000250|UniProtKB:O55005}; Single-pass membrane protein {ECO:0000250|UniProtKB:O55005}. Note=Detected at growth cones in thalamus neurons. Detected at growth cones in thalamus neuron…	Homodimer. Dimerization is mediated by the extracellular domain and is independent of SLIT liganding (PubMed:24673457). Interacts with SLIT1 (By similarity). Interacts with SLIT2 (PubMed:10102268, PubMed:11404413, PubMed:17848514). Interacts with FLRT3 (PubMed:24560577). Interacts with MYO9B (via Rho-GAP domain) (PubMed:26529257). {ECO:0000250|UniProtKB:O89026, ECO:0000269|PubMed:10102268, ECO:00…	117|128	6.34953	245	122.5	0.0789813	2	0|0|0|0	1	1	1	1	1	169.87	1225	0	37|40	77	38.5	1551	0.00493490568305018|0.00500039029990604	0.00496765	0.932124		3.06191	14.4558	18.8807	0.998557	0.205527	0.652655	178	0.689944
ARL10_S132L	HeLa	ARL10	S132L	NP_060587.8	WDR11	55717	WDR11_HUMAN	Q9BZH6	WD repeat-containing protein 11 (Bromodomain and WD repeat-containing protein 2) (WD repeat-containing protein 15)	WDR11		Involved in the Hedgehog (Hh) signaling pathway, is essential for normal ciliogenesis (PubMed:29263200). Regulates the proteolytic processing of GLI3 and cooperates with the transcription factor EMX1 in the induction of downstream Hh pathway gene expression and gonadotropin-releasing hormone production (PubMed:29263200). WDR11 complex facilitates the tethering of Adaptor protein-1 complex (AP-1)-…		Cytoplasm, cytoskeleton, cilium basal body {ECO:0000269|PubMed:29263200}. Cytoplasm {ECO:0000269|PubMed:20887964}. Nucleus {ECO:0000269|PubMed:20887964, ECO:0000269|PubMed:29263200}. Cytoplasm, cytoskeleton, cilium axoneme {ECO:0000269|PubMed:29263200}. Cytoplasmic vesicle {ECO:0000269|PubMed:29426865}. Golgi apparatus, trans-Golgi network {ECO:0000269|PubMed:29426865}. Note=Shuttles from the cil…	Component of the complex WDR11 composed of C17orf75, FAM91A1 and WDR11; FAM91A1 and WDR11 are required for proper location of the complex (PubMed:29426865). Interacts (via the N-terminal and the central portion of the protein) with EMX1 (PubMed:20887964). Interacts with GLI3; the interaction associateS EMX1 with GLI3 (PubMed:29263200). Interacts with TBC1D23; this interaction may be indirect and …	148|153	2.34919	301	150.5	0.122958	2	14|15|0|3	1	1	1	1	1	126.93	10.38	0	35|36	71	35.5	1224	0.00489872741012284|0.00502135746426735	0.00496004	1.74822		4.41076	14.4164	16.9413	0.999802	0.151377	0.204581	31	4.73438
ARF1_Q71L	Hek	ARF1	Q71L	NP_000156.1	GJA1	2697	CXA1_HUMAN	P17302	Gap junction alpha-1 protein (Connexin-43, Cx43) (Gap junction 43 kDa heart protein)	GJA1		Gap junction protein that acts as a regulator of bladder capacity. A gap junction consists of a cluster of closely packed pairs of transmembrane channels, the connexons, through which materials of low MW diffuse from one cell to a neighboring cell. May play a critical role in the physiology of hearing by participating in the recycling of potassium to the cochlear endolymph. Negative regulator of …		Cell membrane {ECO:0000269|PubMed:22411987, ECO:0000269|PubMed:25398053}; Multi-pass membrane protein {ECO:0000255}. Cell junction, gap junction {ECO:0000269|PubMed:22411987, ECO:0000269|PubMed:25398053}. Endoplasmic reticulum {ECO:0000250|UniProtKB:P23242}. Note=Localizes at the intercalated disk (ICD) in cardiomyocytes and the proper localization at ICD is dependent on TMEM65. {ECO:0000250|UniP…	A connexon is composed of a hexamer of connexins. Interacts (via C-terminus) with TJP1 (By similarity). Interacts (via C-terminus) with SRC (via SH3 domain) (By similarity). Interacts (not ubiquitinated) with UBQLN4 (via UBA domain) (By similarity). Interacts with SGSM3 and CNST (By similarity). Interacts with RIC1/CIP150. Interacts with CSNK1D. Interacts with NOV (PubMed:15181016, PubMed:1521323…	4|5	15.7135	9	4.5	0.0117801	2	0|0|0|0	1	1	1	1	1	6.62	45	0	2|2	4	2	382	0.0013418778784437|0.00143058478582035	0.00138623	4.52488		0.556554	3.0531	4.39416	0.992774	0.0486553	0.0486553	0	5.5
ARF1_Q71L	Hek	ARF1	Q71L	NP_001308896.1	ATAD1	84896	ATAD1_HUMAN	Q8NBU5	Outer mitochondrial transmembrane helix translocase, EC 7.4.2.- (ATPase family AAA domain-containing protein 1, hATAD1) (Thorase)	ATAD1		Outer mitochondrial translocase required to remove mislocalized tail-anchored transmembrane proteins on mitochondria (PubMed:24843043). Specifically recognizes and binds tail-anchored transmembrane proteins: acts as a dislocase that mediates the ATP-dependent extraction of mistargeted tail-anchored transmembrane proteins from the mitochondrion outer membrane (By similarity). Also plays a critical…		Mitochondrion outer membrane {ECO:0000269|PubMed:24843043}; Single-pass membrane protein {ECO:0000255}. Peroxisome membrane {ECO:0000269|PubMed:24843043}; Single-pass membrane protein {ECO:0000255}. Cell junction, synapse, postsynaptic cell membrane {ECO:0000250|UniProtKB:Q9D5T0}; Single-pass membrane protein {ECO:0000255}.	Interacts with GRIA2 and GRIP1 in an ATP-dependent manner (By similarity). ATAD1-catalyzed ATP hydrolysis disrupts not only its binding to GRIA2 and GRIP1, but also interaction between GRIP1 and GRIA2, leading to AMPAR complex disassembly (By similarity). {ECO:0000250|UniProtKB:Q9D5T0}.	5|4	15.7135	9	4.5	0.0124654	2	0|0|0|0	1	1	1	1	1	6.62	45	0	2|2	4	2	361	0.00141223600128898|0.0013606840448725	0.00138646	2.6292		1.47179	2.62077	3.2378	0.992774	0.0199561	0.0199561	0	5.5
ARF1_Q71L	HeLa	ARF1	Q71L	NP_003279.2	TPD52L2	7165	TPD54_HUMAN	O43399	Tumor protein D54, hD54 (Tumor protein D52-like 2)	TPD52L2					Forms a homodimer or heterodimer with other members of the family (By similarity). Interacts with MAL2. {ECO:0000250, ECO:0000269|PubMed:11549320}.	32|39	13.943	71	35.5	0.17233	2	2|0|0|0	1	1	1	1	1	17.36	35.5	0	10|10	20	10	206	0.00181424653174162|0.00197536814199739	0.00189481	6.01276		2.25615	8.02146	10.7992	0.993171	0.0838835	0.128996	5.5	5.61538
ARF1_Q71L	HeLa	ARF1	Q71L	NP_004857.4	SCAMP1	9522	SCAM1_HUMAN	O15126	Secretory carrier-associated membrane protein 1, Secretory carrier membrane protein 1	SCAMP1		Functions in post-Golgi recycling pathways. Acts as a recycling carrier to the cell surface.	[Isoform 2]: May be produced at very low levels due to a premature stop codon in the mRNA, leading to nonsense-mediated mRNA decay. {ECO:0000305}.	Golgi apparatus, trans-Golgi network membrane {ECO:0000269|PubMed:15840657}; Multi-pass membrane protein {ECO:0000269|PubMed:15840657}. Recycling endosome membrane {ECO:0000269|PubMed:15840657}; Multi-pass membrane protein {ECO:0000269|PubMed:15840657}.	Interacts with SYNRG and ITSN1 (By similarity). Interacts with SLC9A7. {ECO:0000250, ECO:0000269|PubMed:15840657}.	24|20	12.8565	44	22	0.0650888	2	0|0|0|0	1	1	1	1	1	31.23	220	0	8|9	17	8.5	338	0.00159520647479121|0.00146243687478719	0.00152882	6.14083		2.00731	5.95352	7.55678	0.994293	0.0579188	0.0966238	3	5.75
ARL9_S151L	HeLa	ARL9	S151L	NP_001084.3	ACACB	32	ACACB_HUMAN	O00763	Acetyl-CoA carboxylase 2, EC 6.4.1.2 (ACC-beta)	ACACB	contaminant	Mitochondrial enzyme that catalyzes the carboxylation of acetyl-CoA to malonyl-CoA and plays a central role in fatty acid metabolism (PubMed:16854592, PubMed:19236960, PubMed:20457939, PubMed:20952656, PubMed:19900410, PubMed:26976583). Catalyzes a 2 steps reaction starting with the ATP-dependent carboxylation of the biotin carried by the biotin carboxyl carrier (BCC) domain followed by the trans…		Mitochondrion {ECO:0000269|PubMed:10677481}.	Monomer, homodimer, and homotetramer (PubMed:20952656, PubMed:18772397). Forms filamentous polymers (PubMed:20457939, PubMed:20952656, PubMed:19900410). Interacts with MID1IP1; interaction with MID1IP1 promotes oligomerization and increases its activity in a citrate-dependent manner (PubMed:20952656, PubMed:20457939). {ECO:0000269|PubMed:18772397, ECO:0000269|PubMed:19900410, ECO:0000269|PubMed:2…	115|139	13.3626	254	127	0.051668	2	41|0|0|41	1	1	1	1	1	12.3	3.1	0	28|33	61	30.5	2458	0.00470637038359886|0.00508292605211085	0.00489465	5.43992		2.2177	16.8317	25.1395	0.993601	0.218155	0.294893	68	1.85507
SAR1B_H79G	Hek	SAR1B	H79G	NP_006311.2	PGRMC2	10424	PGRC2_HUMAN	O15173	Membrane-associated progesterone receptor component 2 (Progesterone membrane-binding protein) (Steroid receptor protein DG6)	PGRMC2		Required for the maintenance of uterine histoarchitecture and normal female reproductive lifespan (By similarity). May serve as a universal non-classical progesterone receptor in the uterus (Probable). Intracellular heme chaperone required for delivery of labile, or signaling heme, to the nucleus (By similarity). Plays a role in adipocyte function and systemic glucose homeostasis (PubMed:28111073…	Non-classical progesterone receptors involved in extranuclear signaling are classified in 2 groups: the class II progestin and adipoQ receptor (PAQR) family (also called mPRs) (PAQR5, PAQR6, PAQR7, PAQR8 and PAQR9) and the b5-like heme/steroid-binding protein family (also called MAPRs) (PGRMC1, PGRMC2, NENF and CYB5D2). {ECO:0000303|PubMed:28396637}.	Membrane {ECO:0000305|PubMed:23793472}; Single-pass membrane protein {ECO:0000305}. Nucleus envelope {ECO:0000269|PubMed:27754849, ECO:0000269|PubMed:28111073}. Endoplasmic reticulum {ECO:0000269|PubMed:27754849}.	Interacts with PGRMC1 (By similarity). Interacts with AAAS (PubMed:27754849). {ECO:0000250|UniProtKB:Q80UU9, ECO:0000269|PubMed:27754849}.	46|49	4.46594	95	47.5	0.192308	2	0|0|0|0	1	1	1	1	1	68.91	475	0	13|13	26	13	247	0.00473730506536328|0.00499124822229515	0.00486428	3.6915	0.124292	3.66697	8.51469	10.5194	0.999295	0.0812505	0.206826	2	16.1667
ARF1_Q71L	HeLa	ARF1	Q71L	NP_001229528.1	RBM39	9584	RBM39_HUMAN	Q14498	RNA-binding protein 39 (CAPER alpha, CAPERalpha) (Hepatocellular carcinoma protein 1) (RNA-binding motif protein 39) (RNA-binding region-containing protein 2) (Splicing factor HCC1)	RBM39		RNA-binding protein that acts as a pre-mRNA splicing factor (PubMed:15694343, PubMed:31271494, PubMed:28437394, PubMed:28302793, PubMed:24795046). Acts by promoting exon inclusion via regulation of exon cassette splicing (PubMed:31271494). Also acts as a transcriptional coactivator for steroid nuclear receptors ESR1/ER-alpha and ESR2/ER-beta, and JUN/AP-1, independently of the pre-mRNA splicing f…	Antibodies against RBM39 are present in sera from a patient with hepatocellular carcinoma who developed several autoantibodies. {ECO:0000269|PubMed:8227358}.	Nucleus speckle {ECO:0000269|PubMed:8227358}. Note=Concentrated in nuclear speckles (PubMed:8227358). Colocalizes with the core spliceosomal snRNP proteins (PubMed:8227358). {ECO:0000269|PubMed:8227358}.	Interacts with NCOA6 and JUN. Interacts with ESR1 and ESR2, in the presence of estradiol (E2) (By similarity). Interacts with RSRC1 (via Arg/Ser-rich domain) (PubMed:15798186). Interacts with SF3B1 (PubMed:24795046). Interacts with ZNF106 (via N-terminus) (By similarity). {ECO:0000250|UniProtKB:Q8VH51, ECO:0000269|PubMed:15798186, ECO:0000269|PubMed:24795046}.	21|23	6.42824	44	22	0.0433071	2	7|4|0|0	1	1	1	1	1	7.41	4	0	8|8	16	8	508	0.0015130664534348|0.00154342602224143	0.00152825	1.40471		0.282584	4.69042	4.69042	0.998575	0.0118504	0.0204222	3	5.75
ARF1_Q71L	HeLa	ARF1	Q71L	NP_002584.2	PCOLCE	5118	PCOC1_HUMAN	Q15113	Procollagen C-endopeptidase enhancer 1 (Procollagen COOH-terminal proteinase enhancer 1, PCPE-1, Procollagen C-proteinase enhancer 1) (Type 1 procollagen C-proteinase enhancer protein) (Type I procollagen COOH-terminal proteinase enhancer)	PCOLCE		Binds to the C-terminal propeptide of type I procollagen and enhances procollagen C-proteinase activity.; C-terminal processed part of PCPE (CT-PCPE) may have an metalloproteinase inhibitory activity.		Secreted.	Interacts with EFEMP2. {ECO:0000250|UniProtKB:Q61398}.	23|22	3.1427	45	22.5	0.0501114	2	0|0|0|0	1	1	1	1	1	34.17	225	0	8|8	16	8	449	0.00156782646767241|0.00151642963975669	0.00154213	2.35668		1.74759	5.86021	7.23995	0.999659	0.0729509	0.0729509	3	5.875
ARL4C_Q72L	HeLa	ARL4C	Q72L	NP_000692.2	ATP1A1	476	AT1A1_HUMAN	P05023	Sodium/potassium-transporting ATPase subunit alpha-1, Na(+)/K(+) ATPase alpha-1 subunit, EC 7.2.2.13 (Sodium pump subunit alpha-1)	ATP1A1		This is the catalytic component of the active enzyme, which catalyzes the hydrolysis of ATP coupled with the exchange of sodium and potassium ions across the plasma membrane. This action creates the electrochemical gradient of sodium and potassium ions, providing the energy for active transport of various nutrients. {ECO:0000269|PubMed:29499166, ECO:0000269|PubMed:30388404}.	[Isoform 2]: May be produced at very low levels due to a premature stop codon in the mRNA, leading to nonsense-mediated mRNA decay. {ECO:0000305}.	Basolateral cell membrane {ECO:0000250|UniProtKB:P06685}; Multi-pass membrane protein {ECO:0000255}. Cell membrane, sarcolemma {ECO:0000269|PubMed:7711835}; Multi-pass membrane protein {ECO:0000255}. Cell projection, axon {ECO:0000250|UniProtKB:P06685}. Melanosome {ECO:0000269|PubMed:17081065}. Note=Identified by mass spectrometry in melanosome fractions from stage I to stage IV. {ECO:0000269|Pub…	The sodium/potassium-transporting ATPase is composed of a catalytic alpha subunit, an auxiliary non-catalytic beta subunit and an additional regulatory subunit. Interacts with regulatory subunit FXYD1 (By similarity). Interacts with regulatory subunit FXYD3 (PubMed:21454534). Interacts with SIK1 (By similarity). Binds the HLA class II histocompatibility antigen DR1 (PubMed:1380674). Interacts wit…	153|159	2.71964	312	156	0.152493	2	0|0|0|0	1	1	1	1	1	220.77	1560	0	32|35	67	33.5	1023	0.00470116721351431|0.00484184010571523	0.0047715	2.08468		4.23614	13.1909	13.9311	0.999735	0.108557	0.171762	61.5	2.512
SAR1B_H79G	HeLa	SAR1B	H79G	NP_068817.1	SEC24A	10802	SC24A_HUMAN	O95486	Protein transport protein Sec24A (SEC24-related protein A)	SEC24A		Component of the coat protein complex II (COPII) which promotes the formation of transport vesicles from the endoplasmic reticulum (ER). The coat has two main functions, the physical deformation of the endoplasmic reticulum membrane into vesicles and the selection of cargo molecules for their transport to the Golgi complex (PubMed:20427317, PubMed:17499046, PubMed:18843296). Plays a central role …		Cytoplasmic vesicle, COPII-coated vesicle membrane {ECO:0000305|PubMed:17499046}; Peripheral membrane protein {ECO:0000305|PubMed:17499046}; Cytoplasmic side {ECO:0000305|PubMed:17499046}. Endoplasmic reticulum membrane {ECO:0000305|PubMed:17499046}; Peripheral membrane protein {ECO:0000305|PubMed:17499046}; Cytoplasmic side {ECO:0000305|PubMed:17499046}. Cytoplasm, cytosol {ECO:0000305|PubMed:17…	COPII is composed of at least five proteins: the Sec23/24 complex, the Sec13/31 complex and Sar1 (PubMed:17499046). Interacts with TMED2 (PubMed:20427317). Interacts (as part of the Sec23/24 complex) with SEC22B; recruits SEC22B into COPII-coated vesicles for its transport from the endoplasmic reticulum to the Golgi (PubMed:17499046). Interacts with STING1; promoting STING1 translocation to COPII…	167|168	0.422153	335	167.5	0.153248	2	9|13|0|21	1	1	1	1	1	68.86	9.85	0	29|28	57	28.5	1093	0.00477878607996845|0.00476042495891622	0.00476961	0.272209	0.0586978	4.67661	14.2266	15.6385	0.999994	0.207183	0.542118	11.5	13.48
ARF1_Q71L	HeLa	ARF1	Q71L	NP_002067.1	GNS	2799	GNS_HUMAN	P15586	N-acetylglucosamine-6-sulfatase, EC 3.1.6.14 (Glucosamine-6-sulfatase, G6S)	GNS				Lysosome.		5|5	0	10	5	0.00905797	2	0|0|0|0	1	1	1	1	1	8.3	50	0	2|3	5	2.5	552	0.00107498633953397|0.00105749113751599	0.00106624	1.16024		5.19947	12.0416	64.846	1	2.23607	2.23607	0	6
ARF5_Q71L	HeLa	ARF5	Q71L	NP_001182484.1	CLINT1	9685	EPN4_HUMAN	Q14677	Clathrin interactor 1 (Clathrin-interacting protein localized in the trans-Golgi region, Clint) (Enthoprotin) (Epsin-4) (Epsin-related protein, EpsinR)	CLINT1		Binds to membranes enriched in phosphatidylinositol 4,5-bisphosphate (PtdIns(4,5)P2). May have a role in transport via clathrin-coated vesicles from the trans-Golgi network to endosomes. Stimulates clathrin assembly. {ECO:0000269|PubMed:12429846, ECO:0000269|PubMed:12538641}.		Cytoplasm. Cytoplasm, perinuclear region. Membrane; Peripheral membrane protein. Cytoplasmic vesicle, clathrin-coated vesicle. Note=Found throughout the cell, with the exception of the cell surface. Concentrated in the perinuclear region and associated with clathrin-coated vesicles close to the trans-Golgi network.	Binds clathrin heavy chain and AP-2 (PubMed:12213833, PubMed:12429846, PubMed:12538641). Interacts with VTI1B (PubMed:18033301). Interacts with GGA2 (via GAE domain) (PubMed:12213833, PubMed:14665628). Interacts with AP1G1 (via GAE domain) (PubMed:12213833, PubMed:12429846, PubMed:12538641, PubMed:14665628). Interacts with AP1G2 (via GAE domain) (PubMed:14665628). {ECO:0000269|PubMed:12213833, EC…	151|151	0	302	151	0.234837	2	26|17|5|16	1	1	1	1	1	53.9	7.02	0	25|25	50	25	643	0.00481667419854019|0.00467221674494764	0.00474445	2.15298		1.62853	12.2882	12.2882	1	0.0980031	0.171089	27	5.42857
ARF1_Q71L	HeLa	ARF1	Q71L	NP_689891.1	DENND6A	201627	DEN6A_HUMAN	Q8IWF6	Protein DENND6A (DENN domain-containing protein 6A)	DENND6A		Guanine nucleotide exchange factor (GEF) for RAB14. Component of an endocytic recycling pathway that is required for the control of ADAM10 transport, shedding of N-cadherin/CDH2 by ADAM9 or ADAM10 and regulation of cell-cell junctions. Required for RAB14 recruitment to recycling endosomes. {ECO:0000269|PubMed:22595670}.		Recycling endosome {ECO:0000269|PubMed:22595670}. Cytoplasm {ECO:0000269|PubMed:22595670}.		5|5	0	10	5	0.00822368	2	0|0|0|0	1	1	1	1	1	8.3	50	0	2|2	4	2	608	0.00107498633953397|0.00105749113751599	0.00106624	1.16024		2.11153	6.95222	21.6153	1	0.434694	0.567462	0	6
ARF1_Q71L	Hek	ARF1	Q71L	NP_001123553.1	PLD1	5337	Q59EA4_HUMAN	Q59EA4	Phospholipase D, EC 3.1.4.4							5|5	0	10	5	0.00482625	2	0|0|0|0	1	1	1	1	1	8.3	50	0	5|4	9	4.5	1036	0.00141223600128898|0.00143058478582035	0.00142141	0.912794		0.0761424	4.25735	8.10575	1	0.155974	0.334704	0	6
ARF1_Q71L	HeLa	ARF1	Q71L	NP_004844.1	STX8	9482	STX8_HUMAN	Q9UNK0	Syntaxin-8	STX8		Vesicle trafficking protein that functions in the early secretory pathway, possibly by mediating retrograde transport from cis-Golgi membranes to the ER.		Membrane {ECO:0000250}; Single-pass type IV membrane protein {ECO:0000250}. Note=Preferentially associated with the early endosome. To a lesser extent, also present in late endosome, the plasma membrane and coated pits (By similarity). {ECO:0000250}.	Forms a SNARE complex with STX7, VTI1B and VAMP8 which functions in the homotypic fusion of late endosomes. Part of the SNARE core complex containing STX7, VAMP8 and VTI1B. Interacts with VAMP8 (By similarity). Interacts with HECTD3 (By similarity). Interacts with TPC1 (By similarity). {ECO:0000250, ECO:0000250|UniProtKB:O88983}.	6|4	28.2843	10	5	0.0211864	2	0|0|0|0	1	1	1	1	1	6.62	50	0	4|3	7	3.5	236	0.00110236634665277|0.00103049475503124	0.00106643	4.76551		1.7552	5.38516	12.9692	0.976021	0.221726	0.316267	0	6
ARF1_Q71L	HeLa	ARF1	Q71L	NP_000228.1	LPL	4023	LIPL_HUMAN	P06858	Lipoprotein lipase, LPL, EC 3.1.1.34 (Phospholipase A1, EC 3.1.1.32)	LPL		Key enzyme in triglyceride metabolism. Catalyzes the hydrolysis of triglycerides from circulating chylomicrons and very low density lipoproteins (VLDL), and thereby plays an important role in lipid clearance from the blood stream, lipid utilization and storage (PubMed:8675619, PubMed:11342582, PubMed:27578112). Although it has both phospholipase and triglyceride lipase activities it is primarily …		Cell membrane {ECO:0000250|UniProtKB:P11151}; Peripheral membrane protein {ECO:0000250|UniProtKB:P11151}; Extracellular side {ECO:0000250|UniProtKB:P11151}. Secreted {ECO:0000269|PubMed:11342582, ECO:0000269|PubMed:11893776, ECO:0000269|PubMed:12641539, ECO:0000269|PubMed:1371284, ECO:0000269|PubMed:2340307, ECO:0000269|PubMed:27578112, ECO:0000269|PubMed:30559189}. Secreted, extracellular space,…	Homodimer (PubMed:16179346, PubMed:26725083, PubMed:11893776) (Probable). Interacts with GPIHBP1 with 1:1 stoichiometry (PubMed:17997385, PubMed:27929370, PubMed:26725083, PubMed:27811232, PubMed:29899144, PubMed:30559189). Interacts with APOC2; the interaction activates LPL activity in the presence of lipids (By similarity). Interaction with heparan sulfate proteoglycans is required to protect L…	5|5	0	10	5	0.0105263	2	0|0|0|0	1	1	1	1	1	8.3	50	0	3|2	5	2.5	475	0.00107498633953397|0.00105749113751599	0.00106624	1.16024		3.49463	6.0208	16.2115	1	0.31487	0.31487	0	6
ARF1_Q71L	Hek	ARF1	Q71L	NP_001244927.1	VPS50	55610	VPS50_HUMAN	Q96JG6	Syndetin (Coiled-coil domain-containing protein 132) (EARP/GARPII complex subunit VPS50)	VPS50		Acts as component of the EARP complex that is involved in endocytic recycling. The EARP complex associates with Rab4-positive endosomes and promotes recycling of internalized transferrin receptor (TFRC) to the plasma membrane. Within the EARP complex, required to tether the complex to recycling endosomes. Not involved in retrograde transport from early and late endosomes to the trans-Golgi networ…	Was named 'syndetin' after the Greek 'syndeo', which means 'connect' or 'tether'. {ECO:0000303|PubMed:25799061}.	Recycling endosome {ECO:0000269|PubMed:25799061}. Membrane {ECO:0000250|UniProtKB:F1LSG8}. Note=Associates with membranes in an EIPR1-dependent manner. {ECO:0000250|UniProtKB:F1LSG8}.	Component of the endosome-associated retrograde protein (EARP) complex, composed of VPS51, VPS52, VPS53 and VPS50/Syndetin (PubMed:25799061, PubMed:27440922). The EARP complex interacts with EIPR1 (PubMed:27440922). Interacts with VPS51 and VPS53 in an EIPR1-independent manner (PubMed:31721635). {ECO:0000269|PubMed:25799061, ECO:0000269|PubMed:27440922, ECO:0000269|PubMed:31721635}.	5|5	0	10	5	0.00535332	2	0|0|0|0	1	1	1	1	1	8.3	50	0	4|3	7	3.5	934	0.00141223600128898|0.00143058478582035	0.00142141	0.912794		4.74605	5.38516	12.9692	1	0.249574	0.249574	0	6
ARL10_S132L	HeLa	ARL10	S132L	NP_001122098.1	SPIRE1	56907	SPIR1_HUMAN	Q08AE8	Protein spire homolog 1, Spir-1	SPIRE1		Acts as an actin nucleation factor, remains associated with the slow-growing pointed end of the new filament (PubMed:11747823, PubMed:21620703). Involved in intracellular vesicle transport along actin fibers, providing a novel link between actin cytoskeleton dynamics and intracellular transport (PubMed:11747823). Required for asymmetric spindle positioning and asymmetric cell division during meio…		Cytoplasm, cytoskeleton {ECO:0000269|PubMed:11747823}. Cytoplasm, perinuclear region {ECO:0000269|PubMed:11747823}. Cell membrane {ECO:0000269|PubMed:11747823}; Peripheral membrane protein {ECO:0000269|PubMed:11747823}; Cytoplasmic side {ECO:0000269|PubMed:11747823}. Cytoplasmic vesicle membrane {ECO:0000250|UniProtKB:Q52KF3}; Peripheral membrane protein {ECO:0000250|UniProtKB:Q52KF3}; Cytoplasmi…	Interacts with FMN2. {ECO:0000269|PubMed:21705804, ECO:0000269|PubMed:21730168}.	3|6	47.1405	9	4.5	0.00595238	2	0|0|0|0	1	1	1	1	1	4.88	45	0	2|3	5	2.5	756	0.00101923254710914|0.00105706308169946	0.00103815	2.57673		3.43359	6.59545	20.5061	0.934068	0.415445	2.41544	5	0.916667
ARF1_Q71L	Hek	ARF1	Q71L	NP_009045.2	TMF1	7110	TMF1_HUMAN	P82094	TATA element modulatory factor, TMF (Androgen receptor coactivator 160 kDa protein) (Androgen receptor-associated protein of 160 kDa)	TMF1		Potential coactivator of the androgen receptor. Mediates STAT3 degradation. May play critical roles in two RAB6-dependent retrograde transport processes: one from endosomes to the Golgi and the other from the Golgi to the ER. This protein binds the HIV-1 TATA element and inhibits transcriptional activation by the TATA-binding protein (TBP). {ECO:0000269|PubMed:10428808, ECO:0000269|PubMed:1409643…		Cytoplasm. Nucleus. Golgi apparatus membrane. Note=Concentrated at the budding structures localized at the tips of cisternae.	Interacts with TRNP1; may regulate TRNP1 proteasomal degradation (By similarity). Component of the SNF/SWI transcription factor complexes. Interacts with RAB6A. Interacts with STAT3 and FER. Interacts with TCEB1. {ECO:0000250, ECO:0000269|PubMed:12044884, ECO:0000269|PubMed:15467733, ECO:0000269|PubMed:17698061}.	6|4	28.2843	10	5	0.00457457	2	0|0|0|0	1	1	1	1	1	6.62	50	0	5|2	7	3.5	1093	0.00148259412413426|0.0013606840448725	0.00142164	6.06367		3.80991	4.55129	9.26371	0.976021	0.13008	0.217081	0	6
ARL4C_Q72L	HeLa	ARL4C	Q72L	NP_008877.1	SPTBN2	6712	SPTN2_HUMAN	O15020	Spectrin beta chain, non-erythrocytic 2 (Beta-III spectrin) (Spinocerebellar ataxia 5 protein)	SPTBN2		Probably plays an important role in neuronal membrane skeleton.		Cytoplasm, cytoskeleton. Cytoplasm, cell cortex.		154|148	2.8097	302	151	0.0631799	2	0|0|0|0	1	1	1	1	1	213.7	1510	0	62|58	120	60	2390	0.00472671065012827|0.00456230464282992	0.00464451	2.50301		4.99521	20.9261	35.6358	0.999717	0.770797	1.13133	70	2.14085
ARL14_Q68L	HeLa	ARL14	Q68L	NP_008877.1	SPTBN2	6712	SPTN2_HUMAN	O15020	Spectrin beta chain, non-erythrocytic 2 (Beta-III spectrin) (Spinocerebellar ataxia 5 protein)	SPTBN2		Probably plays an important role in neuronal membrane skeleton.		Cytoplasm, cytoskeleton. Cytoplasm, cell cortex.		10|7	24.9567	17	8.5	0.00355649	2	0|0|0|0	1	1	1	1	1	11.54	85	0	5|4	9	4.5	2390	0.00132096195214821|0.00135114388863465	0.00133605	1.59738		0.00181249	4.96488	8.45488	0.979869	0.182878	0.245958	70	0.133803
ARF1_Q71L	HeLa	ARF1	Q71L	NP_037451.1	UBIAD1	29914	UBIA1_HUMAN	Q9Y5Z9	UbiA prenyltransferase domain-containing protein 1, EC 2.5.1.- (Transitional epithelial response protein 1)	UBIAD1		Prenyltransferase that mediates the formation of menaquinone-4 (MK-4) and coenzyme Q10. MK-4 is a vitamin K2 isoform present at high concentrations in the brain, kidney and pancreas, and is required for endothelial cell development. Mediates the conversion of phylloquinone (PK) into MK-4, probably by cleaving the side chain of phylloquinone (PK) to release 2-methyl-1,4-naphthoquinone (menadione; …	Strongly down-regulated in transitional cell carcinoma of the bladder and in prostate carcinoma (at protein level) (PubMed:11314041, PubMed:12497587). {ECO:0000305|PubMed:11314041, ECO:0000305|PubMed:12497587}.	Endoplasmic reticulum membrane; Multi-pass membrane protein. Golgi apparatus membrane; Multi-pass membrane protein. Mitochondrion membrane. Cytoplasm. Nucleus.	Interacts with HMGCR and SOAT1. {ECO:0000269|PubMed:23169578}.	5|5	0	10	5	0.0147929	2	0|0|0|0	1	1	1	1	1	8.3	50	0	2|2	4	2	338	0.00107498633953397|0.00105749113751599	0.00106624	1.16024		0.375042	4.01386	7.20511	1	0.104212	0.171124	0	6
ARL8B_Q75L	HeLa	ARL8B	Q75L	NP_001934.2	DSG2	1829	DSG2_HUMAN	Q14126	Desmoglein-2 (Cadherin family member 5) (HDGC)	DSG2		Component of intercellular desmosome junctions. Involved in the interaction of plaque proteins and intermediate filaments mediating cell-cell adhesion.		Cell membrane {ECO:0000269|PubMed:31402609}; Single-pass type I membrane protein. Cell junction, desmosome.		117|127	5.79596	244	122	0.109123	2	32|33|11|11	1	1	1	1	1	40.05	3.75	0	34|38	72	36	1118	0.00431313056901845|0.00493069023207448	0.00462191	9.44805		0.407613	11.8962	12.8126	0.998798	0.092622	0.136449	290	0.42268
ARL15_A86L	Hek	ARL15	A86L	NP_064569.3	CNNM4	26504	CNNM4_HUMAN	Q6P4Q7	Metal transporter CNNM4 (Ancient conserved domain-containing protein 4) (Cyclin-M4)	CNNM4		Probable metal transporter. The interaction with the metal ion chaperone COX11 suggests that it may play a role in sensory neuron functions (By similarity). May play a role in biomineralization and retinal function. {ECO:0000250, ECO:0000269|PubMed:19200525, ECO:0000269|PubMed:19200527}.	Shares weak sequence similarity with the cyclin family, explaining its name. However, it has no cyclin-like function in vivo.	Cell membrane {ECO:0000269|PubMed:22399287}; Multi-pass membrane protein {ECO:0000269|PubMed:22399287}.	Interacts with COX11. {ECO:0000269|PubMed:15840172}.	4|3	20.2031	7	3.5	0.00451613	2	0|0|0|0	1	1	1	1	1	4.88	35	0	2|2	4	2	775	0.00135486007110236|0.00130404465171102	0.00132945	2.70276		5.19947	10.0747	54.254	0.988699	1.87083	5.26199	0	4.5
ARF1_Q71L	HeLa	ARF1	Q71L	NP_001545.2	CCN1	3491	CYR61_HUMAN									5|5	0	10	5	0.0131234	2	0|0|0|0	1	1	1	1	1	8.3	50	0	3|3	6	3	381	0.00107498633953397|0.00105749113751599	0.00106624	1.16024		1.06205	4.55129	9.26371	1	0.124117	0.124117	0	6
ARF1_Q71L	Hek	ARF1	Q71L	NP_001272389.1	IQGAP2	10788	IQGA2_HUMAN	Q13576	Ras GTPase-activating-like protein IQGAP2	IQGAP2		Binds to activated CDC42 and RAC1 but does not seem to stimulate their GTPase activity. Associates with calmodulin.				6|4	28.2843	10	5	0.00327869	2	0|0|0|0	1	1	1	1	1	6.62	50	0	3|3	6	3	1525	0.00148259412413426|0.0013606840448725	0.00142164	6.06367		1.36379	4.01386	7.20511	0.976021	0.0987458	0.0987458	0	6
ARF1_Q71L	Hek	ARF1	Q71L	NP_065073.3	ARFGEF3	57221	BIG3_HUMAN	Q5TH69	Brefeldin A-inhibited guanine nucleotide-exchange protein 3 (ARFGEF family member 3)	ARFGEF3		Participates in the regulation of systemic glucose homeostasis, where it negatively regulates insulin granule biogenesis in pancreatic islet beta cells (By similarity). Also regulates glucagon granule production in pancreatic alpha cells (By similarity). Inhibits nuclear translocation of the transcriptional coregulator PHB2 and may enhance estrogen receptor alpha (ESR1) transcriptional activity i…		Cytoplasm {ECO:0000269|PubMed:19496786}. Cytoplasmic vesicle, secretory vesicle {ECO:0000250|UniProtKB:Q3UGY8}. Cytoplasmic vesicle, secretory vesicle membrane {ECO:0000305}; Single-pass membrane protein {ECO:0000305}.	Interacts with PHB2. {ECO:0000269|PubMed:19496786}.	5|5	0	10	5	0.00229674	2	0|0|0|0	1	1	1	1	1	8.3	50	0	4|5	9	4.5	2177	0.00141223600128898|0.00143058478582035	0.00142141	0.912794		0.507184	3.63068	5.89509	1	0.0831186	0.0831186	0	6
ARF1_Q71L	Hek	ARF1	Q71L	NP_001317088.1	DHRS7B	25979	DRS7B_HUMAN	Q6IAN0	Dehydrogenase/reductase SDR family member 7B, EC 1.1.-.- (Short-chain dehydrogenase/reductase family 32C member 1, Protein SDR32C1)	DHRS7B		Putative oxidoreductase. {ECO:0000305}.		Endoplasmic reticulum membrane {ECO:0000250|UniProtKB:Q5RJY4}; Single-pass type II membrane protein {ECO:0000250|UniProtKB:Q5RJY4}.		5|5	0	10	5	0.016129	2	0|0|0|0	1	1	1	1	1	8.3	50	0	4|3	7	3.5	310	0.00141223600128898|0.00143058478582035	0.00142141	0.912794		2.72662	3.33974	4.98815	1	0.0458646	0.0458646	0	6
ARL8A_Q75L	Hek	ARL8A	Q75L	NP_005723.2	RAD50	10111	RAD50_HUMAN	Q92878	DNA repair protein RAD50, hRAD50, EC 3.6.-.-	RAD50		Component of the MRN complex, which plays a central role in double-strand break (DSB) repair, DNA recombination, maintenance of telomere integrity and meiosis. The complex possesses single-strand endonuclease activity and double-strand-specific 3'-5' exonuclease activity, which are provided by MRE11. RAD50 may be required to bind DNA ends and hold them in close proximity. This could facilitate se…	In case of infection by adenovirus E4, the MRN complex is inactivated and degraded by viral oncoproteins, thereby preventing concatenation of viral genomes in infected cells.	Nucleus {ECO:0000269|PubMed:10783165, ECO:0000269|PubMed:15916964, ECO:0000269|PubMed:26215093}. Chromosome, telomere {ECO:0000269|PubMed:10888888}. Chromosome {ECO:0000269|PubMed:26215093}. Note=Localizes to discrete nuclear foci after treatment with genotoxic agents. {ECO:0000269|PubMed:10783165, ECO:0000269|PubMed:15916964, ECO:0000269|PubMed:26215093}.	Component of the MRN complex composed of two heterodimers RAD50/MRE11 associated with a single NBN (PubMed:8756642, PubMed:9590181, PubMed:9705271, PubMed:10839544, PubMed:26215093). As part of the MRN complex, interacts with MCM8 and MCM9; the interaction recruits the complex to DNA repair sites (PubMed:26215093). Component of the BASC complex, at least composed of BRCA1, MSH2, MSH6, MLH1, ATM, …	56|49	9.42809	105	52.5	0.0400152	2	8|0|5|13	1	1	1	1	1	26.12	5	0	32|33	65	32.5	1312	0.00479141869034556|0.00434893411460859	0.00457018	6.84621		2.64829	7.24569	7.24569	0.996852	0.0357737	0.0447098	6.5	7.13333
ARF1_Q71L	HeLa	ARF1	Q71L	NP_057651.1	BCCIP	56647	BCCIP_HUMAN	Q9P287	BRCA2 and CDKN1A-interacting protein (P21- and CDK-associated protein 1) (Protein TOK-1)	BCCIP		During interphase, required for microtubule organizing and anchoring activities. During mitosis, required for the organization and stabilization of the spindle pole (PubMed:28394342). Isoform 2/alpha is particularly important for the regulation of microtubule anchoring, microtubule stability, spindle architecture and spindle orientation, compared to isoform 1/beta (PubMed:28394342). May promote c…	HT1080 cells that constitutively express low levels of BCCIP display increased levels of spontaneous single-stranded DNA and double-strand breaks.	Nucleus {ECO:0000269|PubMed:10878006, ECO:0000269|PubMed:11313963, ECO:0000269|PubMed:15713648}. Cytoplasm, cytoskeleton, microtubule organizing center, centrosome, centriole {ECO:0000269|PubMed:28394342}. Cytoplasm, cytoskeleton, spindle pole {ECO:0000269|PubMed:28394342}. Note=Colocalizes with BRCA2 in discrete nuclear foci (PubMed:15713648). In interphase, preferential localizes to the mother …	Interacts with BRCA2, CDKN1A and MTDH/LYRIC (PubMed:10878006, PubMed:11313963, PubMed:14726710, PubMed:15713648, PubMed:18440304). Isoform 2/alpha, but not isoform 1/beta, interacts with DCTN1/p150-glued and ACTR1A/ARP1 (PubMed:28394342). Both isoform 1 and isoform 2 interact with alpha-, beta- and gamma-tubulins (PubMed:28394342). Interacts with TENT5C; the interaction has no effect on TENT5C po…	5|5	0	10	5	0.015528	2	0|0|0|0	1	1	1	1	1	8.3	50	0	3|2	5	2.5	322	0.00107498633953397|0.00105749113751599	0.00106624	1.16024		0.779877	2.76253	3.41295	1	0.0203496	0.0325311	0	6
ARF1_Q71L	HeLa	ARF1	Q71L	NP_001034679.2	USP9X	8239	USP9X_HUMAN	Q93008	Probable ubiquitin carboxyl-terminal hydrolase FAF-X, EC 3.4.19.12 (Deubiquitinating enzyme FAF-X) (Fat facets in mammals, hFAM) (Fat facets protein-related, X-linked) (Ubiquitin thioesterase FAF-X) (Ubiquitin-specific protease 9, X chromosome) (Ubiquitin-specific-processing protease FAF-X)	USP9X		Deubiquitinase involved both in the processing of ubiquitin precursors and of ubiquitinated proteins (PubMed:19135894, PubMed:25944111, PubMed:18254724, PubMed:29626158). May therefore play an important regulatory role at the level of protein turnover by preventing degradation of proteins through the removal of conjugated ubiquitin (PubMed:19135894, PubMed:25944111, PubMed:18254724, PubMed:296261…	Escapes X-inactivation. {ECO:0000269|PubMed:8922996}.	Cytoplasm {ECO:0000269|PubMed:19135894, ECO:0000269|PubMed:26833328}. Cell projection, growth cone {ECO:0000269|PubMed:24607389}. Cytoplasm, cytoskeleton, cilium axoneme {ECO:0000269|PubMed:26833328}.	Interacts with SMAD4, MARK4, NUAK1 and BIRC5/survivin. Interacts with DCX. Interacts with OTUD4 and USP7; the interaction is direct (PubMed:25944111). Interacts with ARNTL/BMAL1 (PubMed:29626158). Interacts with RICTOR; the interaction results in deubiquitination of RICTOR and protection from proteasomal degradation (PubMed:33378666). {ECO:0000269|PubMed:16322459, ECO:0000269|PubMed:18254724, ECO…	12|23	44.4467	35	17.5	0.00680934	2	3|3|0|3	0.99	1	0.99	1	0.99	4.26	5.83	0	3|4	7	3.5	2570	0.00126664638936558|0.00154342602224143	0.00140504	13.9294		0.94511	4.50555	4.85263	0.931563	0.033334	0.04624	2	6.16667
ARF1_Q71L	Hek	ARF1	Q71L	NP_001017408.1	GOPC	57120	GOPC_HUMAN	Q9HD26	Golgi-associated PDZ and coiled-coil motif-containing protein (CFTR-associated ligand) (Fused in glioblastoma) (PDZ protein interacting specifically with TC10, PIST)	GOPC		Plays a role in intracellular protein trafficking and degradation (PubMed:11707463, PubMed:14570915, PubMed:15358775). May regulate CFTR chloride currents and acid-induced ASIC3 currents by modulating cell surface expression of both channels (By similarity). May also regulate the intracellular trafficking of the ADR1B receptor (PubMed:15358775). May play a role in autophagy (By similarity). Toget…		Cytoplasm. Golgi apparatus membrane {ECO:0000269|PubMed:23818989}; Peripheral membrane protein. Golgi apparatus, trans-Golgi network membrane; Peripheral membrane protein. Cell junction, synapse {ECO:0000250}. Cell junction, synapse, postsynaptic density {ECO:0000250}. Cell projection, dendrite {ECO:0000250}. Note=Enriched in synaptosomal and postsynaptic densities (PSD) fractions. Expressed in c…	Homooligomer (By similarity). Interacts with FZD5 (By similarity). Interacts with FZD8 (PubMed:16882988). Interacts with GRID2 and BECN1 (By similarity). Interacts with CSPG5 (By similarity). Interacts with CLCN3 (By similarity). Interacts with STX6 (PubMed:11384996). Interacts with CFTR (PubMed:11707463). Interacts with ASIC3 (PubMed:15317815). Interacts with GOLGA3 (PubMed:15951434). Interacts …	6|5	12.8565	11	5.5	0.0121145	2	0|0|0|0	1	1	1	1	1	8.3	55	0	4|5	9	4.5	454	0.00148259412413426|0.00143058478582035	0.00145659	2.52481		1.10995	5.64801	13.6022	0.994985	0.300805	0.907052	0	6.5
ARF1_Q71L	Hek	ARF1	Q71L	NP_689891.1	DENND6A	201627	DEN6A_HUMAN	Q8IWF6	Protein DENND6A (DENN domain-containing protein 6A)	DENND6A		Guanine nucleotide exchange factor (GEF) for RAB14. Component of an endocytic recycling pathway that is required for the control of ADAM10 transport, shedding of N-cadherin/CDH2 by ADAM9 or ADAM10 and regulation of cell-cell junctions. Required for RAB14 recruitment to recycling endosomes. {ECO:0000269|PubMed:22595670}.		Recycling endosome {ECO:0000269|PubMed:22595670}. Cytoplasm {ECO:0000269|PubMed:22595670}.		5|6	12.8565	11	5.5	0.00904605	2	0|0|0|0	1	1	1	1	1	8.3	55	0	3|3	6	3	608	0.00141223600128898|0.00150048552676821	0.00145636	4.28478		2.02274	4.77344	9.71586	0.994985	0.132768	0.567462	0	6.5
ARF1_Q71L	Hek	ARF1	Q71L	NP_075053.2	SLC30A5	64924	ZNT5_HUMAN	Q8TAD4	Zinc transporter 5, ZnT-5 (Solute carrier family 30 member 5) (ZnT-like transporter 1, hZTL1)	SLC30A5		Functions as a zinc transporter. May be a transporter of zinc into beta cells in order to form insulin crystals. Partly regulates cellular zinc homeostasis. Required with ZNT7 for the activation of zinc-requiring enzymes, alkaline phosphatases (ALPs). Transports zinc into the lumens of the Golgi apparatus and vesicular compartments where ALPs locate, thus, converting apoALPs to holoALPs. Required…	The histidine-rich loop is essential for ZNT5 and ZNT6 heterooligomeric complexes to activate TNAP.	Golgi apparatus, trans-Golgi network membrane {ECO:0000269|PubMed:11904301, ECO:0000269|PubMed:11937503, ECO:0000269|PubMed:15525635}; Multi-pass membrane protein {ECO:0000269|PubMed:11904301, ECO:0000269|PubMed:11937503, ECO:0000269|PubMed:15525635}. Note=Perimeter of granules, localizes to the brush border membrane of the enterocyte. Concentrated in early compartments of the secretory pathway s…	Heterooligomer. Interacts with ZNT6. {ECO:0000269|PubMed:15994300}.	5|6	12.8565	11	5.5	0.00718954	2	0|0|0|0	1	1	1	1	1	8.3	55	0	3|4	7	3.5	765	0.00141223600128898|0.00150048552676821	0.00145636	4.28478		2.25232	3.99375	6.8011	0.994985	0.0770393	0.16471	0	6.5
ARF1_Q71L	Hek	ARF1	Q71L	NP_073572.2	ACBD3	64746	GCP60_HUMAN	Q9H3P7	Golgi resident protein GCP60 (Acyl-CoA-binding domain-containing protein 3) (Golgi complex-associated protein 1, GOCAP1) (Golgi phosphoprotein 1, GOLPH1) (PBR- and PKA-associated protein 7) (Peripheral benzodiazepine receptor-associated protein PAP7) [Cleaved into: Golgi resident protein GCP60, N-terminally processed ]	ACBD3		Involved in the maintenance of Golgi structure by interacting with giantin, affecting protein transport between the endoplasmic reticulum and Golgi (PubMed:11590181). Involved in hormone-induced steroid biosynthesis in testicular Leydig cells (By similarity). Recruits PI4KB to the Golgi apparatus membrane; enhances the enzyme activity of PI4KB activity via its membrane recruitment thereby increas…		Golgi apparatus membrane {ECO:0000269|PubMed:22124328, ECO:0000269|PubMed:27009356, ECO:0000269|PubMed:30755512, ECO:0000269|PubMed:31381608}; Peripheral membrane protein {ECO:0000305|PubMed:31381608}; Cytoplasmic side {ECO:0000250}. Mitochondrion {ECO:0000250}. Note=Also mitochondrial (via its interaction with PBR). {ECO:0000250}.	Homodimer (PubMed:23572552). Interacts with the C-terminal cytoplasmic domain of giantin/GOLGB1 (PubMed:11590181). Interacts with PBR and PKA regulatory subunit RI-alpha. Does not interact with PKA regulatory subunit RI-beta nor PKA regulatory subunit RII-alpha (By similarity). Interacts (via Q domain) with PI4KB (via N-terminus) (PubMed:23572552, PubMed:27009356, PubMed:27989622, PubMed:22124328…	4|7	38.5695	11	5.5	0.0104167	2	0|0|0|0	1	1	1	1	1	6.62	55	0	4|4	8	4	528	0.0013418778784437|0.00157038626771606	0.00145613	11.0965		1.70041	4.77344	9.71586	0.954434	0.121134	0.121134	0	6.5
ARF1_Q71L	Hek	ARF1	Q71L	NP_000966.2	RPL11	6135	RL11_HUMAN	P62913	60S ribosomal protein L11 (CLL-associated antigen KW-12) (Large ribosomal subunit protein uL5)	RPL11	contaminant	Component of the ribosome, a large ribonucleoprotein complex responsible for the synthesis of proteins in the cell. The small ribosomal subunit (SSU) binds messenger RNAs (mRNAs) and translates the encoded message by selecting cognate aminoacyl-transfer RNA (tRNA) molecules. The large subunit (LSU) contains the ribosomal catalytic site termed the peptidyl transferase center (PTC), which catalyzes…		Nucleus, nucleolus {ECO:0000269|PubMed:27829214}. Cytoplasm {ECO:0000250|UniProtKB:Q9CXW4}.	Component of the large ribosomal subunit (LSU). Part of a LSU subcomplex, the 5S RNP which is composed of the 5S RNA, RPL5 and RPL11 (PubMed:24120868). Interacts with PML (By similarity). Interacts with MDM2; negatively regulates MDM2-mediated TP53 ubiquitination and degradation (PubMed:24120868). Interacts with NOP53; retains RPL11 into the nucleolus (PubMed:24556985, PubMed:27829214). {ECO:0000…	47|51	5.7723	98	49	0.275281	2	11|10|14|17	1	1	1	1	1	8.34	3.16	0	10|8	18	9	178	0.00436727716079084|0.00464601886942164	0.00450665	4.37354		2.19049	7	7	0.998822	0.022204	0.0297763	15	3.125
ARF1_Q71L	Hek	ARF1	Q71L	NP_116126.3	LMNB2	84823	LMNB2_HUMAN	Q03252	Lamin-B2	LMNB2		Lamins are components of the nuclear lamina, a fibrous layer on the nucleoplasmic side of the inner nuclear membrane, which is thought to provide a framework for the nuclear envelope and may also interact with chromatin. {ECO:0000269|PubMed:33033404}.	The structural integrity of the lamina is strictly controlled by the cell cycle, as seen by the disintegration and formation of the nuclear envelope in prophase and telophase, respectively.	Nucleus lamina {ECO:0000305|PubMed:33033404}.	Interacts with TMEM43. {ECO:0000250}.	5|6	12.8565	11	5.5	0.00887097	2	0|0|0|0	1	1	1	1	1	8.3	55	0	3|5	8	4	620	0.00141223600128898|0.00150048552676821	0.00145636	4.28478		1.75978	3.80789	6.18282	0.994985	0.0719321	0.0970957	0	6.5
ARF1_Q71L	Hek	ARF1	Q71L	NP_004272.2	BAG3	9531	BAG3_HUMAN	O95817	BAG family molecular chaperone regulator 3, BAG-3 (Bcl-2-associated athanogene 3) (Bcl-2-binding protein Bis) (Docking protein CAIR-1)	BAG3		Co-chaperone for HSP70 and HSC70 chaperone proteins. Acts as a nucleotide-exchange factor (NEF) promoting the release of ADP from the HSP70 and HSC70 proteins thereby triggering client/substrate protein release. Nucleotide release is mediated via its binding to the nucleotide-binding domain (NBD) of HSPA8/HSC70 where as the substrate release is mediated via its binding to the substrate-binding do…		Nucleus {ECO:0000269|PubMed:26159920}. Cytoplasm {ECO:0000269|PubMed:26159920}. Note=Colocalizes with HSF1 to the nucleus upon heat stress (PubMed:26159920). {ECO:0000269|PubMed:26159920}.	Binds to the ATPase domain of HSP70/HSC70 chaperones (PubMed:9873016). Interacts with BCL2 (PubMed:10597216). Interacts with phospholipase C-gamma proteins (PubMed:10980614). Interacts with DNAJB6 (PubMed:22366786). Interacts (via BAG domain) with HSF1; this interaction occurs in normal and heat-shocked cells promoting HSF1 nucleocytoplasmic shuttling (PubMed:26159920). Interacts with HSPA8 (via …	5|6	12.8565	11	5.5	0.00956522	2	0|0|0|0	1	1	1	1	1	8.3	55	0	4|4	8	4	575	0.00141223600128898|0.00150048552676821	0.00145636	4.28478		0.705465	3.50275	5.23162	0.994985	0.047189	0.0762073	0	6.5
ARF1_Q71L	HeLa	ARF1	Q71L	NP_001248755.1	AP3D1	8943	AP3D1_HUMAN	O14617	AP-3 complex subunit delta-1 (AP-3 complex subunit delta) (Adaptor-related protein complex 3 subunit delta-1) (Delta-adaptin)	AP3D1		Part of the AP-3 complex, an adaptor-related complex which is not clathrin-associated. The complex is associated with the Golgi region as well as more peripheral structures. It facilitates the budding of vesicles from the Golgi membrane and may be directly involved in trafficking to lysosomes. Involved in process of CD8+ T-cell and NK cell degranulation (PubMed:26744459). In concert with the BLOC…		Cytoplasm {ECO:0000250}. Golgi apparatus membrane {ECO:0000250}; Peripheral membrane protein {ECO:0000250}; Cytoplasmic side {ECO:0000250}.	AP-3 associates with the BLOC-1 complex (By similarity). Adaptor protein complex 3 (AP-3) is a heterotetramer composed of two large adaptins (delta-type subunit AP3D1 and beta-type subunit AP3B1 or AP3B2), a medium adaptin (mu-type subunit AP3M1 or AP3M2) and a small adaptin (sigma-type subunit APS1 or AP3S2) (By similarity). Interacts with SLC30A2 (PubMed:25808614). Interacts with CLN3 (via dile…	125|136	5.96029	261	130.5	0.107407	2	9|8|0|14	1	1	1	1	1	146.57	11.35	0	34|38	72	36	1215	0.00436058719379019|0.00459401724301785	0.0044773	3.68659		3.41466	12.0647	12.7418	0.998728	0.144184	0.219965	9	13.15
ARF1_Q71L	HeLa	ARF1	Q71L	NP_057050.1	ERGIC3	51614	ERGI3_HUMAN	Q9Y282	Endoplasmic reticulum-Golgi intermediate compartment protein 3 (Serologically defined breast cancer antigen NY-BR-84)	ERGIC3		Possible role in transport between endoplasmic reticulum and Golgi. Positively regulates trafficking of the secretory proteins SERPINA1/alpha1-antitrypsin and HP/haptoglobin (PubMed:31142615). {ECO:0000269|PubMed:31142615}.		Endoplasmic reticulum-Golgi intermediate compartment membrane {ECO:0000269|PubMed:15308636}; Multi-pass membrane protein {ECO:0000269|PubMed:15308636}. Golgi apparatus, cis-Golgi network membrane {ECO:0000269|PubMed:15308636}; Multi-pass membrane protein {ECO:0000269|PubMed:15308636}. Endoplasmic reticulum membrane {ECO:0000269|PubMed:15308636}; Multi-pass membrane protein {ECO:0000269|PubMed:153…	Forms homodimers (PubMed:31142615). May form a heteromeric complex composed of ERGIC1, ERGIC2 and ERGIC3 (PubMed:31142615). Within the complex, the interaction with ERGIC1 is direct (PubMed:31142615). Interacts with ERGIC1/ERGIC32 (PubMed:15308636, PubMed:31142615). Interacts with ERGIC2, the interaction is required for the stable expression of both proteins (PubMed:31142615). Interacts with MARC…	5|6	12.8565	11	5.5	0.0143603	2	0|0|0|0	1	1	1	1	1	8.3	55	0	2|2	4	2	383	0.00107498633953397|0.00108448752000073	0.00107974	0.622221		1.86095	3.99375	6.8011	0.994985	0.0665399	0.0665399	0	6.5
SAR1B_H79G	HeLa	SAR1B	H79G	NP_002385.3	SLC3A2	6520	4F2_HUMAN	P08195	4F2 cell-surface antigen heavy chain, 4F2hc (4F2 heavy chain antigen) (Lymphocyte activation antigen 4F2 large subunit) (Solute carrier family 3 member 2) (CD antigen CD98)	SLC3A2		Component of several heterodimeric complexes involved in amino acid transport (PubMed:11557028, PubMed:9829974, PubMed:9751058, PubMed:10391915, PubMed:10574970, PubMed:11311135, PubMed:30341327). The precise substrate specificity depends on the other subunit in the heterodimer (PubMed:9829974, PubMed:9751058, PubMed:10391915, PubMed:10574970, PubMed:30867591, PubMed:10903140). The complexes func…	Arginine uptake is inhibited by increasing concentrations of leucine in the presence of Na(+).	Apical cell membrane {ECO:0000269|PubMed:11742812}. Cell membrane {ECO:0000269|PubMed:10391915, ECO:0000269|PubMed:10574970, ECO:0000269|PubMed:11311135, ECO:0000269|PubMed:11389679, ECO:0000269|PubMed:11557028, ECO:0000269|PubMed:11564694, ECO:0000269|PubMed:12117417, ECO:0000269|PubMed:12225859, ECO:0000269|PubMed:15769744, ECO:0000269|PubMed:16496379, ECO:0000269|PubMed:25998567, ECO:0000269|P…	Disulfide-linked heterodimer with a non-glycosylated light chain (SLC7A5/LAT1, SLC7A6, SLCA7A7, SLC7A8/LAT2, SLC7A10 or SLCA7A11) (PubMed:11557028, PubMed:9829974, PubMed:9751058, PubMed:10391915, PubMed:10574970, PubMed:10903140,PubMed:11311135, PubMed:30867591). Interacts with TLCD3A/CT120 (PubMed:12270127). Interacts with ICAM1 (PubMed:12716892). Constitutively and specifically associates with…	150|159	4.11907	309	154.5	0.245238	2	26|21|0|9	1	1	1	1	1	99	6.57	0	28|31	59	29.5	630	0.00437172720009871|0.00454712448965519	0.00445943	2.78118	0.0385246	-0.128536	12.4298	12.4298	0.999392	0.0895487	0.13452	341	0.454678
ARF1_Q71L	Hek	ARF1	Q71L	NP_002860.2	RAB6A	5870	RAB6A_HUMAN	P20340	Ras-related protein Rab-6A, Rab-6	RAB6A		Protein transport. Regulator of membrane traffic from the Golgi apparatus towards the endoplasmic reticulum (ER). Has a low GTPase activity. Involved in COPI-independent retrograde transport from the Golgi to the ER (PubMed:25962623). {ECO:0000269|PubMed:25962623}.		Golgi apparatus membrane {ECO:0000269|PubMed:23091056, ECO:0000269|PubMed:25962623}; Lipid-anchor {ECO:0000269|PubMed:25962623}. Note=BICD2 facilitates its targeting to Golgi apparatus membrane. {ECO:0000269|PubMed:25962623}.; [Isoform 1]: Golgi apparatus membrane {ECO:0000269|PubMed:11071909}; Lipid-anchor {ECO:0000305}.; [Isoform 2]: Golgi apparatus membrane {ECO:0000269|PubMed:11071909}; Lipid…	Interacts with BICDL1; leads to its accumulation in the pericentrosomal region (By similarity). Interacts with SCYL1BP1. Interacts with VSP52 and RABGAP1. Interacts with GCC2 (via its GRIP domain). Interacts with RAB6IP1 (via its RUN 1 domain). Isoform 1 interacts with RAB6KIFL. Isoform 2 does not interact with RAB6KIFL. Isoform 1 interacts with BICD1. Isoform 2 interacts with BICD1. Isoform 1 in…	8|3	64.2824	11	5.5	0.0264423	2	0|0|0|0	1	1	1	1	1	4.88	55	0	7|3	10	5	208	0.00162331036982483|0.00129078330392464	0.00145705	16.1376		1.54032	3.06306	4.00065	0.870864	0.0272147	0.0404283	0	6.5
ARF1_Q71L	Hek	ARF1	Q71L	NP_056480.1	AAAS	8086	AAAS_HUMAN	Q9NRG9	Aladin (Adracalin)	AAAS		Plays a role in the normal development of the peripheral and central nervous system (PubMed:11062474, PubMed:11159947, PubMed:16022285). Required for the correct localization of aurora kinase AURKA and the microtubule minus end-binding protein NUMA1 as well as a subset of AURKA targets which ensures proper spindle formation and timely chromosome alignment (PubMed:26246606). {ECO:0000269|PubMed:11…	[Isoform 2]: Ubiquitously expressed. {ECO:0000305}.	Nucleus, nuclear pore complex {ECO:0000269|PubMed:19782045}. Cytoplasm, cytoskeleton, spindle pole {ECO:0000269|PubMed:26246606}. Nucleus envelope {ECO:0000269|PubMed:27754849}. Note=In metaphase cells localizes within the spindle with some accumulation around spindle poles, with the highest concentration between the centrosome and metaphase plate (PubMed:26246606). The localization to the spindl…	Interacts with NDC1, the interaction is required for nuclear pore localization (PubMed:19782045). Interacts with the inactive form aurora kinase AURKA (PubMed:26246606). Interacts with PGRMC2 (PubMed:27754849). {ECO:0000269|PubMed:19782045, ECO:0000269|PubMed:26246606, ECO:0000269|PubMed:27754849}.	6|5	12.8565	11	5.5	0.0100733	2	0|0|0|0	1	1	1	1	1	8.3	55	0	6|4	10	5	546	0.00148259412413426|0.00143058478582035	0.00145659	2.52481		1.31028	2.824	3.40055	0.994985	0.0226502	0.0371768	0	6.5
ARF4_Q71L	HeLa	ARF4	Q71L	NP_001182484.1	CLINT1	9685	EPN4_HUMAN	Q14677	Clathrin interactor 1 (Clathrin-interacting protein localized in the trans-Golgi region, Clint) (Enthoprotin) (Epsin-4) (Epsin-related protein, EpsinR)	CLINT1		Binds to membranes enriched in phosphatidylinositol 4,5-bisphosphate (PtdIns(4,5)P2). May have a role in transport via clathrin-coated vesicles from the trans-Golgi network to endosomes. Stimulates clathrin assembly. {ECO:0000269|PubMed:12429846, ECO:0000269|PubMed:12538641}.		Cytoplasm. Cytoplasm, perinuclear region. Membrane; Peripheral membrane protein. Cytoplasmic vesicle, clathrin-coated vesicle. Note=Found throughout the cell, with the exception of the cell surface. Concentrated in the perinuclear region and associated with clathrin-coated vesicles close to the trans-Golgi network.	Binds clathrin heavy chain and AP-2 (PubMed:12213833, PubMed:12429846, PubMed:12538641). Interacts with VTI1B (PubMed:18033301). Interacts with GGA2 (via GAE domain) (PubMed:12213833, PubMed:14665628). Interacts with AP1G1 (via GAE domain) (PubMed:12213833, PubMed:12429846, PubMed:12538641, PubMed:14665628). Interacts with AP1G2 (via GAE domain) (PubMed:14665628). {ECO:0000269|PubMed:12213833, EC…	150|148	0.949137	298	149	0.231726	2	26|17|5|16	1	1	1	1	1	52.29	6.93	0	26|26	52	26	643	0.00441100380270556|0.00441849343536833	0.00441475	0.119961		1.59632	12.2066	12.2066	0.999968	0.0973519	0.172659	27	5.35714
ARF1_Q71L	Hek	ARF1	Q71L	NP_001180384.1	NSUN2	54888	NSUN2_HUMAN	Q08J23	RNA cytosine C(5)-methyltransferase NSUN2, EC 2.1.1.- (Myc-induced SUN domain-containing protein, Misu) (NOL1/NOP2/Sun domain family member 2) (Substrate of AIM1/Aurora kinase B) (mRNA cytosine C(5)-methyltransferase, EC 2.1.1.-) (tRNA cytosine C(5)-methyltransferase, EC 2.1.1.-, EC 2.1.1.203) (tRNA methyltransferase 4 homolog, hTrm4)	NSUN2		RNA cytosine C(5)-methyltransferase that methylates cytosine to 5-methylcytosine (m5C) in various RNAs, such as tRNAs, mRNAs and some long non-coding RNAs (lncRNAs) (PubMed:17071714, PubMed:22995836, PubMed:31358969, PubMed:31199786). Involved in various processes, such as epidermal stem cell differentiation, testis differentiation and maternal to zygotic transition during early development: acts…		Nucleus, nucleolus {ECO:0000269|PubMed:17071714, ECO:0000269|PubMed:17215513, ECO:0000269|PubMed:31276587}. Cytoplasm {ECO:0000269|PubMed:17071714, ECO:0000269|PubMed:31276587}. Mitochondrion {ECO:0000269|PubMed:31276587, ECO:0000269|PubMed:31287866}. Cytoplasm, cytoskeleton, spindle {ECO:0000269|PubMed:19596847}. Secreted, extracellular exosome {ECO:0000250|UniProtKB:Q1HFZ0}. Note=Concentrated i…	Interacts with NPM1 and NCL during interphase; interaction is disrupted following phosphorylation at Ser-139. {ECO:0000269|PubMed:17215513}.	38|38	0	76	38	0.0519126	2	4|6|8|12	1	1	1	1	1	13.98	3.8	0	16|16	32	16	732	0.0037340540551833|0.00373730923709953	0.00373568	0.0616156		2.76089	6.16441	6.16441	1	0.0215921	0.0460775	5	6.5
ARF1_Q71L	HeLa	ARF1	Q71L	NP_060377.1	LAMTOR1	55004	LTOR1_HUMAN	Q6IAA8	Ragulator complex protein LAMTOR1 (Late endosomal/lysosomal adaptor and MAPK and MTOR activator 1) (Lipid raft adaptor protein p18) (Protein associated with DRMs and endosomes) (p27Kip1-releasing factor from RhoA, p27RF-Rho)	LAMTOR1		As part of the Ragulator complex it is involved in amino acid sensing and activation of mTORC1, a signaling complex promoting cell growth in response to growth factors, energy levels, and amino acids. Activated by amino acids through a mechanism involving the lysosomal V-ATPase, the Ragulator functions as a guanine nucleotide exchange factor activating the small GTPases Rag. Activated Ragulator a…		Late endosome membrane; Lipid-anchor; Cytoplasmic side. Lysosome membrane {ECO:0000269|PubMed:20544018}; Lipid-anchor; Cytoplasmic side. Cell membrane.	Part of the Ragulator complex composed of LAMTOR1, LAMTOR2, LAMTOR3, LAMTOR4 and LAMTOR5 (PubMed:20381137, PubMed:22980980). LAMTOR4 and LAMTOR5 form a heterodimer that interacts, through LAMTOR1, with a LAMTOR2, LAMTOR3 heterodimer (PubMed:20381137, PubMed:22980980). Interacts with LAMTOR2 and LAMTOR3; the interaction is direct (PubMed:20381137, PubMed:22980980). The Ragulator complex interacts …	35|36	1.99185	71	35.5	0.220497	2	0|0|0|0	1	1	1	1	1	53.08	355	0	7|8	15	7.5	161	0.00189638655309803|0.00189437899454314	0.00189538	0.0748956		1.80141	7.78195	10.164	0.999861	0.0870321	0.229037	4.5	6.63636
ARL15_A86L	HeLa	ARL15	A86L	NP_006422.1	CCT2	10576	TCPB_HUMAN	P78371	T-complex protein 1 subunit beta, TCP-1-beta (CCT-beta)	CCT2		Component of the chaperonin-containing T-complex (TRiC), a molecular chaperone complex that assists the folding of proteins upon ATP hydrolysis (PubMed:25467444). The TRiC complex mediates the folding of WRAP53/TCAB1, thereby regulating telomere maintenance (PubMed:25467444). As part of the TRiC complex may play a role in the assembly of BBSome, a complex involved in ciliogenesis regulating trans…		Cytoplasm {ECO:0000269|PubMed:20080638}.	Component of the chaperonin-containing T-complex (TRiC), a heterooligomeric complex of about 850 to 900 kDa that forms two stacked rings, 12 to 16 nm in diameter (PubMed:20080638, PubMed:25467444). Interacts with PACRG (PubMed:14532270). Interacts with FLCN (PubMed:27353360). Interacts with DLEC1 (PubMed:33144677). {ECO:0000269|PubMed:14532270, ECO:0000269|PubMed:20080638, ECO:0000269|PubMed:2546…	148|144	1.93728	292	146	0.272897	2	13|13|3|10	1	1	1	1	1	127.98	11.23	0	36|35	71	35.5	535	0.00456629423812|0.00421966395001188	0.00439298	5.57946		2.00755	12.083	12.083	0.999866	0.0734949	0.128112	5	24.5
ARF1_Q71L	Hek	ARF1	Q71L	NP_001007026.1	GOSR1	9527	GOSR1_HUMAN	O95249	Golgi SNAP receptor complex member 1 (28 kDa Golgi SNARE protein) (28 kDa cis-Golgi SNARE p28, GOS-28)	GOSR1		Involved in transport from the ER to the Golgi apparatus as well as in intra-Golgi transport. It belongs to a super-family of proteins called t-SNAREs or soluble NSF (N-ethylmaleimide-sensitive factor) attachment protein receptor. May play a protective role against hydrogen peroxide induced cytotoxicity under glutathione depleted conditions in neuronal cells by regulating the intracellular ROS le…		Golgi apparatus membrane {ECO:0000269|PubMed:15215310, ECO:0000269|PubMed:15728195, ECO:0000269|PubMed:17274796, ECO:0000269|PubMed:17337506, ECO:0000269|PubMed:21669198}; Single-pass type IV membrane protein {ECO:0000269|PubMed:15215310, ECO:0000269|PubMed:15728195, ECO:0000269|PubMed:17274796, ECO:0000269|PubMed:17337506, ECO:0000269|PubMed:21669198}. Note=Localizes throughout the Golgi apparat…	Component of several multiprotein Golgi SNARE complexes. Identified in a SNARE complex with BET1, STX5 and YKT6, in a SNARE complex with BET1L, STX5 and YKT6, in a SNARE complex with STX5, GOSR2, SEC22B and BET1, and in complex with STX5 and COG3. Interacts with GABARAPL2 (By similarity). {ECO:0000250}.	7|5	23.5702	12	6	0.0241935	2	0|0|0|0	1	1	1	1	1	8.3	60	0	6|3	9	4.5	248	0.00155295224697954|0.00143058478582035	0.00149177	5.80029		3.45755	6.59545	17.7588	0.982859	0.336315	0.511476	0	7
ARF1_Q71L	HeLa	ARF1	Q71L	NP_065875.3	ARHGAP21	57584	RHG21_HUMAN	Q5T5U3	Rho GTPase-activating protein 21 (Rho GTPase-activating protein 10) (Rho-type GTPase-activating protein 21)	ARHGAP21		Functions as a GTPase-activating protein (GAP) for RHOA and CDC42. Downstream partner of ARF1 which may control Golgi apparatus structure and function. Also required for CTNNA1 recruitment to adherens junctions. {ECO:0000269|PubMed:15793564, ECO:0000269|PubMed:16184169}.	Depletion of ARHGAP21 induces cell spreading and accumulation of F-actin stress fibers.; Required for In1A-dependent entry of Listeria monocytogenes into cells.	Golgi apparatus membrane; Peripheral membrane protein. Cell junction. Cytoplasmic vesicle membrane; Peripheral membrane protein. Cytoplasm, cytoskeleton. Note=Localization to the Golgi is dependent on interaction with GTP-bound ARF1.	Interacts with GTP-bound ARF1 and ARF6. Interacts with CTNNA1. {ECO:0000269|PubMed:15793564, ECO:0000269|PubMed:16184169, ECO:0000269|PubMed:16527809, ECO:0000269|PubMed:17347647}.	5|11	53.033	16	8	0.0040858	2	0|0|0|0	1	1	1	1	1	8.3	80	0	3|5	8	4	1958	0.00107498633953397|0.00121946943242447	0.00114723	8.90538		0.481358	4.22447	6.30957	0.908178	0.085393	0.131089	36.5	0.24
ARL4C_Q72L	HeLa	ARL4C	Q72L	NP_001006600.1	ERBIN	55914	ERBIN_HUMAN	Q96RT1	Erbin (Densin-180-like protein) (Erbb2-interacting protein) (Protein LAP2)	ERBIN		Acts as an adapter for the receptor ERBB2, in epithelia. By binding the unphosphorylated 'Tyr-1248' of receptor ERBB2, it may contribute to stabilize this unphosphorylated state (PubMed:16203728). Inhibits NOD2-dependent NF-kappa-B signaling and pro-inflammatory cytokine secretion (PubMed:16203728). {ECO:0000269|PubMed:10878805, ECO:0000269|PubMed:16203728}.		Cell junction, hemidesmosome {ECO:0000269|PubMed:10878805, ECO:0000269|PubMed:11375975}. Nucleus membrane {ECO:0000250}. Basolateral cell membrane {ECO:0000269|PubMed:16203728}. Note=Found in hemidesmosomes, which are cell-substrate adhesion complexes in stratified epithelia. In transfected cells, either diffusely distributed over the cytoplasm or concentrated at the basolateral membrane. Colocal…	Interacts with ERBB2, BPAG1 and ITGB4 (PubMed:10878805, PubMed:11375975, PubMed:12444095). May favor the localization of ERBB2, by restricting its presence to the basolateral membrane of epithelial cells. Also found to interact with ARVCF and delta catenin (PubMed:11821434). Interacts (via C-terminus) with DST Isoform 3 (via N-terminus) (PubMed:11375975). Interacts with NOD2 (via CARD domain) (Pu…	137|144	3.52295	281	140.5	0.107911	2	30|35|8|16	1	1	1	1	1	62.28	4.32	0	41|47	88	44	1302	0.00429247222769091|0.00446065538359889	0.00437656	2.71728		1.57475	11.8533	11.8533	0.999555	0.13594	0.181603	229	0.615217
ARF1_Q71L	Hek	ARF1	Q71L	NP_079150.3	KIAA0319L	79932	K319L_HUMAN	Q8IZA0	Dyslexia-associated protein KIAA0319-like protein (Adeno-associated virus receptor, AAVR)	KIAA0319L		Possible role in axon guidance through interaction with RTN4R. {ECO:0000269|PubMed:20697954}.; (Microbial infection) Acts as a receptor for adeno-associated virus and is involved in adeno-associated virus infection through endocytosis system. {ECO:0000269|PubMed:26814968}.		Cytoplasmic granule membrane {ECO:0000305}; Multi-pass membrane protein {ECO:0000305}. Golgi apparatus membrane {ECO:0000269|PubMed:26814968}; Multi-pass membrane protein {ECO:0000305}. Golgi apparatus, trans-Golgi network membrane {ECO:0000269|PubMed:26814968}; Multi-pass membrane protein {ECO:0000305}. Cell membrane {ECO:0000269|PubMed:26814968}; Multi-pass membrane protein {ECO:0000305}. Note=…	Interacts with RTN4R. {ECO:0000269|PubMed:20697954}.; (Microbial infection) Interacts with AAV-2 VP1. {ECO:0000269|PubMed:26814968}.	6|6	0	12	6	0.00571973	2	0|0|0|0	1	1	1	1	1	9.94	60	0	4|5	9	4.5	1049	0.00148259412413426|0.00150048552676821	0.00149154	0.848193		2.49095	5.38516	11.8392	1	0.177234	0.381618	0	7
ARF1_Q71L	HeLa	ARF1	Q71L	NP_001174.2	ATP6AP1	537	VAS1_HUMAN	Q15904	V-type proton ATPase subunit S1, V-ATPase subunit S1 (Protein XAP-3) (V-ATPase Ac45 subunit) (V-ATPase S1 accessory protein) (Vacuolar proton pump subunit S1)	ATP6AP1		Accessory subunit of the proton-transporting vacuolar (V)-ATPase protein pump, which is required for luminal acidification of secretory vesicles (PubMed:33065002). Guides the V-type ATPase into specialized subcellular compartments, such as neuroendocrine regulated secretory vesicles or the ruffled border of the osteoclast, thereby regulating its activity (PubMed:27231034). Involved in membrane tr…		Endoplasmic reticulum membrane {ECO:0000269|PubMed:27231034}; Single-pass type I membrane protein {ECO:0000305}. Endoplasmic reticulum-Golgi intermediate compartment membrane {ECO:0000269|PubMed:27231034}. Cytoplasmic vesicle, secretory vesicle, synaptic vesicle membrane {ECO:0000250|UniProtKB:O54715}; Single-pass type I membrane protein {ECO:0000305}. Cytoplasmic vesicle, clathrin-coated vesicle…	Accessory component of the multisubunit proton-transporting vacuolar (V)-ATPase protein pump (PubMed:33065002). Interacts (via N-terminus) with ATP6AP2 (via N-terminus) (PubMed:33065002, PubMed:29127204). Interacts with RNASEK (PubMed:26212330). {ECO:0000269|PubMed:26212330, ECO:0000269|PubMed:29127204, ECO:0000269|PubMed:33065002}.	7|5	23.5702	12	6	0.012766	2	0|0|0|0	1	1	1	1	1	8.3	60	0	4|2	6	3	470	0.00112974635377158|0.00105749113751599	0.00109362	4.67184		0.847958	5.38516	11.8392	0.982859	0.241578	0.31004	0	7
ARF1_Q71L	HeLa	ARF1	Q71L	NP_006393.2	LAMTOR5	10542	LTOR5_HUMAN	O43504	Ragulator complex protein LAMTOR5 (Hepatitis B virus X-interacting protein, HBV X-interacting protein, HBX-interacting protein) (Late endosomal/lysosomal adaptor and MAPK and MTOR activator 5)	LAMTOR5		As part of the Ragulator complex it is involved in amino acid sensing and activation of mTORC1, a signaling complex promoting cell growth in response to growth factors, energy levels, and amino acids. Activated by amino acids through a mechanism involving the lysosomal V-ATPase, the Ragulator functions as a guanine nucleotide exchange factor activating the small GTPases Rag. Activated Ragulator a…	Suppression of caspase activation by the BIRC5/HBXIP complex is increased in the presence of HBX.	Lysosome {ECO:0000269|PubMed:22980980}. Cytoplasm, cytosol {ECO:0000269|PubMed:12773388}.	Homodimer (PubMed:21059355). Part of the Ragulator complex composed of LAMTOR1, LAMTOR2, LAMTOR3, LAMTOR4 and LAMTOR5. LAMTOR4 and LAMTOR5 form a heterodimer that interacts, through LAMTOR1, with a LAMTOR2, LAMTOR3 heterodimer (PubMed:22980980). The Ragulator complex interacts with both the mTORC1 complex and heterodimers constituted of the Rag GTPases RRAGA, RRAGB, RRAGC and RRAGD; regulated by …	6|6	0	12	6	0.0346821	2	0|0|0|0	1	1	1	1	1	9.93	60	0	2|2	4	2	173	0.00110236634665277|0.00108448752000073	0.00109343	1.1562		2.34867	5.89915	14.207	1	0.248058	0.248058	0	7
ARL8B_Q75L	HeLa	ARL8B	Q75L	NP_001121620.1	TFRC	7037	TFR1_HUMAN	P02786	Transferrin receptor protein 1, TR, TfR, TfR1, Trfr (T9) (p90) (CD antigen CD71) [Cleaved into: Transferrin receptor protein 1, serum form, sTfR ]	TFRC		Cellular uptake of iron occurs via receptor-mediated endocytosis of ligand-occupied transferrin receptor into specialized endosomes (PubMed:26214738). Endosomal acidification leads to iron release. The apotransferrin-receptor complex is then recycled to the cell surface with a return to neutral pH and the concomitant loss of affinity of apotransferrin for its receptor. Transferrin receptor is nec…	Serum transferrin receptor (sTfR) is used as a means of detecting erythropoietin (EPO) misuse by athletes and as a diagnostic test for anemia resulting from a number of conditions including rheumatoid arthritis, pregnancy, irritable bowel syndrome and in HIV patients.; Canine and feline parvoviruses bind human and feline transferrin receptors and use these receptors to enter and infect cells.	Cell membrane {ECO:0000269|PubMed:17081065}; Single-pass type II membrane protein {ECO:0000269|PubMed:17081065}. Melanosome {ECO:0000269|PubMed:17081065}. Note=Identified by mass spectrometry in melanosome fractions from stage I to stage IV. {ECO:0000269|PubMed:17081065}.; [Transferrin receptor protein 1, serum form]: Secreted {ECO:0000269|PubMed:17081065}.	Homodimer; disulfide-linked. Binds one transferrin or HFE molecule per subunit. Binds the HLA class II histocompatibility antigen, DR1. Interacts with SH3BP3. Interacts with STEAP3; facilitates TFRC endocytosis in erythroid precursor cells (PubMed:26642240). {ECO:0000269|PubMed:16325581, ECO:0000269|PubMed:26642240}.; (Microbial infection) Interacts with Guanarito, Junin and Machupo arenavirus gl…	112|114	1.25152	226	113	0.148684	2	9|15|0|26	1	1	1	1	1	19.41	5.51	0	31|33	64	32	760	0.00416978194516523|0.00453361029682905	0.0043517	5.91184		0.986585	10.6301	10.6301	0.999944	0.0461831	0.0817544	68	1.65217
SAR1B_H79G	Hek	SAR1B	H79G	NP_001138356.1	SLC30A7	148867	ZNT7_HUMAN	Q8NEW0	Zinc transporter 7, ZnT-7 (Solute carrier family 30 member 7) (Znt-like transporter 2)	SLC30A7		Seems to facilitate zinc transport from the cytoplasm into the Golgi apparatus. Partly regulates cellular zinc homeostasis. Required with ZNT5 for the activation of zinc-requiring enzymes, alkaline phosphatases (ALPs). Transports zinc into the lumens of the Golgi apparatus and the vesicular compartments where ALPs locate, thus, converting apoALPs to holoALPs. Required with ZNT5 and ZNT6 for the a…		Golgi apparatus, trans-Golgi network membrane {ECO:0000269|PubMed:12446736}; Multi-pass membrane protein {ECO:0000269|PubMed:12446736}.	Homooligomer.	4|3	20.2031	7	3.5	0.00930851	2	0|0|0|0	1	1	1	1	1	4.88	35	0	3|2	5	2.5	376	0.0014963142481706|0.00143528038061303	0.0014658	2.9443	1.35221	5.19947	10.0747	54.254	0.988699	1.87083	4.87083	0	4.5
ARF1_Q71L	HeLa	ARF1	Q71L	NP_001034437.1	EFEMP1	2202	FBLN3_HUMAN	Q12805	EGF-containing fibulin-like extracellular matrix protein 1 (Extracellular protein S1-5) (Fibrillin-like protein) (Fibulin-3, FIBL-3)	EFEMP1		Binds EGFR, the EGF receptor, inducing EGFR autophosphorylation and the activation of downstream signaling pathways. May play a role in cell adhesion and migration. May function as a negative regulator of chondrocyte differentiation. In the olfactory epithelium, it may regulate glial cell migration, differentiation and the ability of glial cells to support neuronal neurite outgrowth. {ECO:0000269…	Up-regulated in malignant gliomas. May increase glioma cell adhesiveness and invasive properties.	Secreted, extracellular space {ECO:0000250}. Secreted, extracellular space, extracellular matrix {ECO:0000250}. Note=Localizes to the lamina propria underneath the olfactory epithelium. {ECO:0000250}.	Interacts with ECM1. Interacts with TIMP3. {ECO:0000269|PubMed:15123717, ECO:0000269|PubMed:19275936}.	5|7	23.5702	12	6	0.0121704	2	0|0|0|0	1	1	1	1	1	8.3	60	0	2|2	4	2	493	0.00107498633953397|0.00111148390248548	0.00109324	2.36067		1.5127	5.89915	14.207	0.982859	0.211657	0.211657	0	7
ARF1_Q71L	Hek	ARF1	Q71L	NP_004299.1	ARHGAP1	392	RHG01_HUMAN	Q07960	Rho GTPase-activating protein 1 (CDC42 GTPase-activating protein) (GTPase-activating protein rhoGAP) (Rho-related small GTPase protein activator) (Rho-type GTPase-activating protein 1) (p50-RhoGAP)	ARHGAP1		GTPase activator for the Rho, Rac and Cdc42 proteins, converting them to the putatively inactive GDP-bound state. Cdc42 seems to be the preferred substrate.		Cytoplasm.	Found in a complex with XPO7, EIF4A1, ARHGAP1, VPS26A, VPS29, VPS35 and SFN. Interacts with BNIPL. {ECO:0000269|PubMed:12901880, ECO:0000269|PubMed:15282546, ECO:0000269|PubMed:9262406}.	5|7	23.5702	12	6	0.0136674	2	0|0|0|0	1	1	1	1	1	8.3	60	0	3|5	8	4	439	0.00141223600128898|0.00157038626771606	0.00149131	7.49871		1.21428	3.52542	5.07394	0.982859	0.0465605	0.169308	0	7
ARL8B_Q75L	HeLa	ARL8B	Q75L	NP_002849.1	ABCD3	5825	ABCD3_HUMAN	P28288	ATP-binding cassette sub-family D member 3, EC 3.1.2.-, EC 7.6.2.- (70 kDa peroxisomal membrane protein, PMP70)	ABCD3		Broad substrate specificity ATP-dependent transporter of the ATP-binding cassette (ABC) family that catalyzes the transport of long-chain fatty acids (LCFA)-CoA, dicarboxylic acids-CoA, long-branched-chain fatty acids-CoA and bile acids from the cytosol to the peroxisome lumen for beta-oxydation (PubMed:11248239, PubMed:25168382, PubMed:24333844, PubMed:29397936). Has fatty acyl-CoA thioesterase …		Peroxisome membrane {ECO:0000269|PubMed:10704444, ECO:0000269|PubMed:16344115, ECO:0000269|PubMed:17761678, ECO:0000269|PubMed:24333844, ECO:0000269|PubMed:29397936}; Multi-pass membrane protein {ECO:0000255}.	Homodimers (PubMed:17609205). Can form heterodimers with ABCD1 and ABCD2 (PubMed:10777694, PubMed:10551832, PubMed:17609205). Dimerization is necessary to form an active transporter (PubMed:17609205). Interacts with PEX19; mediates the targeting of ABCD3 to peroxisomes (PubMed:10704444, PubMed:16344115, PubMed:17761678). {ECO:0000269|PubMed:10551832, ECO:0000269|PubMed:10704444, ECO:0000269|PubMe…	108|117	5.65685	225	112.5	0.170713	2	30|33|13|21	1	1	1	1	1	32.59	3.57	0	30|31	61	30.5	659	0.00405510304608267|0.00462524412803954	0.00434017	9.28881		0.887892	10.6066	10.6066	0.998856	0.0641822	0.0964523	51	2.18269
ARF1_Q71L	HeLa	ARF1	Q71L	NP_001230127.1	HIP1	3092	HIP1_HUMAN	O00291	Huntingtin-interacting protein 1, HIP-1 (Huntingtin-interacting protein I, HIP-I)	HIP1		Plays a role in clathrin-mediated endocytosis and trafficking (PubMed:11532990, PubMed:11577110, PubMed:11889126). Involved in regulating AMPA receptor trafficking in the central nervous system in an NMDA-dependent manner (By similarity). Regulates presynaptic nerve terminal activity (By similarity). Enhances androgen receptor (AR)-mediated transcription (PubMed:16027218). May act as a proapoptot…	The affinity of the huntingtin protein-HIP1 interaction is inversely correlated to the length of the polyglutamine tract added to the huntingtin protein in Huntington disease.	Cytoplasm. Nucleus. Endomembrane system. Cytoplasmic vesicle, clathrin-coated vesicle membrane. Note=Shuttles between cytoplasm and nucleus. Nuclear translocation can be induced by AR.	Homodimer. Binds actin. Binds HTT (via N-terminus). This interaction is restricted to the brain. Binds to IFT57. In normal conditions, it poorly interacts with IFT57, HIP1 being strongly associated with HTT. However, in mutant HTT proteins with a long poly-Gln region, interaction between HTT and HIP1 is inhibited, promoting the interaction between HIP1 and IFT57. Interacts with CLTB (via N-termin…	4|8	47.1405	12	6	0.00608519	2	0|0|0|0	1	1	1	1	1	6.62	60	0	2|5	7	3.5	986	0.00104760633241517|0.00113848028497023	0.00109304	5.87878		2.48544	5.38516	11.8392	0.930586	0.16249	0.16249	0	7
ARF1_Q71L	Hek	ARF1	Q71L	NP_055018.2	AP2A1	160	AP2A1_HUMAN	O95782	AP-2 complex subunit alpha-1 (100 kDa coated vesicle protein A) (Adaptor protein complex AP-2 subunit alpha-1) (Adaptor-related protein complex 2 subunit alpha-1) (Alpha-adaptin A) (Alpha1-adaptin) (Clathrin assembly protein complex 2 alpha-A large chain) (Plasma membrane adaptor HA2/AP2 adaptin alpha A subunit)	AP2A1		Component of the adaptor protein complex 2 (AP-2). Adaptor protein complexes function in protein transport via transport vesicles in different membrane traffic pathways. Adaptor protein complexes are vesicle coat components and appear to be involved in cargo selection and vesicle formation. AP-2 is involved in clathrin-dependent endocytosis in which cargo proteins are incorporated into vesicles s…		Cell membrane {ECO:0000269|PubMed:16262731}. Membrane, coated pit {ECO:0000250}; Peripheral membrane protein {ECO:0000250}; Cytoplasmic side {ECO:0000250}. Note=AP-2 appears to be excluded from internalizing CCVs and to disengage from sites of endocytosis seconds before internalization of the nascent CCV. {ECO:0000250}.	Adaptor protein complex 2 (AP-2) is a heterotetramer composed of two large adaptins (alpha-type subunit AP2A1 or AP2A2 and beta-type subunit AP2B1), a medium adaptin (mu-type subunit AP2M1) and a small adaptin (sigma-type subunit AP2S1). Interacts with SGIP1 (By similarity). Interacts with HIP1 and RAB11FIP2 (PubMed:11532990, PubMed:12364336). Interacts with SLC12A5 (By similarity). Interacts wit…	6|6	0	12	6	0.00614125	2	0|0|0|0	1	1	1	1	1	9.94	60	0	3|5	8	4	977	0.00148259412413426|0.00150048552676821	0.00149154	0.848193		1.58922	4.17133	7.10352	1	0.0858647	0.124502	0	7
ARF1_Q71L	Hek	ARF1	Q71L	NP_001229971.1	HLA-C	3107	O19617_HUMAN	O19617	HLA class I antigen (HLA class I histocompatibility antigen) (HLA class I histocompatibility antigen, C alpha chain) (HLA-C protein) (MHC class I antigen) (MHC class I histocompatibility antigen) (MHC class I protein) (Major histocompatibility complex, class I, C)	HLA-C						6|6	0	12	6	0.0163934	2	0|0|0|0	1	1	1	1	1	9.94	60	0	4|4	8	4	366	0.00148259412413426|0.00150048552676821	0.00149154	0.848193		1.26744	4.17133	7.10352	1	0.079751	0.107574	0	7
ARL4A_Q79L	HeLa	ARL4A	Q79L	NP_002147.2	HSPD1	3329	CH60_HUMAN	P10809	60 kDa heat shock protein, mitochondrial, EC 5.6.1.7 (60 kDa chaperonin) (Chaperonin 60, CPN60) (Heat shock protein 60, HSP-60, Hsp60) (HuCHA60) (Mitochondrial matrix protein P1) (P60 lymphocyte protein)	HSPD1		Chaperonin implicated in mitochondrial protein import and macromolecular assembly. Together with Hsp10, facilitates the correct folding of imported proteins. May also prevent misfolding and promote the refolding and proper assembly of unfolded polypeptides generated under stress conditions in the mitochondrial matrix (PubMed:1346131, PubMed:11422376). The functional units of these chaperonins con…		Mitochondrion matrix.	Homoheptamer arranged in a ring structure (PubMed:1346131, PubMed:11422376, PubMed:25918392). The functional units of these chaperonins consist of heptameric rings of the large subunit Hsp60, which function as a back-to-back double ring. Interacts with 2 heptameric Hsp10 rings to form the symmetrical football complex (PubMed:25918392). Interacts with HRAS (By similarity). Interacts with ATAD3A (P…	103|128	15.3053	231	115.5	0.201571	2	27|24|7|22	1	1	1	1	1	43.78	4.53	0	26|28	54	27	573	0.00402107232454297|0.00459329494967862	0.00430718	9.39413		1.73575	10.7471	10.7471	0.991607	0.0281066	0.0360355	37	3.06579
ARF1_Q71L	HeLa	ARF1	Q71L	NP_000267.2	OCRL	4952	OCRL_HUMAN	Q01968	Inositol polyphosphate 5-phosphatase OCRL, EC 3.1.3.36, EC 3.1.3.56 (Inositol polyphosphate 5-phosphatase OCRL-1, OCRL-1) (Lowe oculocerebrorenal syndrome protein) (Phosphatidylinositol 3,4,5-triphosphate 5-phosphatase, EC 3.1.3.86)	OCRL		Catalyzes the hydrolysis of the 5-position phosphate of phosphatidylinositol 4,5-bisphosphate (PtdIns(4,5)P2) and phosphatidylinositol-3,4,5-bisphosphate (PtdIns(3,4,5)P3), with the greatest catalytic activity towards PtdIns(4,5)P2 (PubMed:7761412, PubMed:15474001, PubMed:9430698, PubMed:10764818). Able also to hydrolyze the 5-phosphate of inositol 1,4,5-trisphosphate and of inositol 1,3,4,5-tetr…		Cytoplasmic vesicle, phagosome membrane {ECO:0000250|UniProtKB:D3ZGS3}. Early endosome membrane {ECO:0000269|PubMed:21971085, ECO:0000269|PubMed:25869668}. Membrane, clathrin-coated pit {ECO:0000269|PubMed:25869668}. Cell projection, cilium, photoreceptor outer segment {ECO:0000269|PubMed:22543976}. Cell projection, cilium {ECO:0000269|PubMed:22543976}. Cytoplasmic vesicle {ECO:0000250|UniProtKB:…	Interacts with APPL1, FAM109A/SES1 and FAM109B/SES2; APPL1-binding and FAM109A-binding are mutually exclusive. Interacts with clathrin heavy chain. Interacts with several Rab GTPases, at least RAB1B, RAB5A, RAB6A, RAB8A and RAB31; these interactions may play a dual role in targeting OCRL to the specific membranes and stimulating the phosphatase activity. Interaction with RAB8A modulates OCRL recr…	7|6	10.8786	13	6.5	0.00721421	2	0|0|0|0	1	1	1	1	1	9.93	65	0	4|5	9	4.5	901	0.00112974635377158|0.00108448752000073	0.00110712	2.89065		5.01183	7.92675	24.6453	0.996317	0.628003	0.869969	0	7.5
SAR1B_H79G	HeLa	SAR1B	H79G	NP_006816.2	CKAP4	10970	CKAP4_HUMAN	Q07065	Cytoskeleton-associated protein 4 (63-kDa cytoskeleton-linking membrane protein, Climp-63, p63)	CKAP4		Mediates the anchoring of the endoplasmic reticulum to microtubules. {ECO:0000269|PubMed:15703217}.; High-affinity epithelial cell surface receptor for the FZD8-related low molecular weight sialoglycopeptide APF/antiproliferative factor. Mediates the APF antiproliferative signaling within cells. {ECO:0000269|PubMed:17030514, ECO:0000269|PubMed:19144824}.		Endoplasmic reticulum membrane {ECO:0000269|PubMed:18296695, ECO:0000269|PubMed:19144824}; Single-pass type II membrane protein. Cell membrane {ECO:0000269|PubMed:18296695, ECO:0000269|PubMed:19144824}; Single-pass type II membrane protein. Cytoplasm, cytoskeleton. Cytoplasm, perinuclear region. Note=Translocates to the perinuclear region upon APF-stimulation.	Interacts with REEP5. {ECO:0000269|PubMed:32075961}.	147|148	0.479394	295	147.5	0.245017	2	0|0|0|0	1	1	1	1	1	212.29	1475	0	40|37	77	38.5	602	0.00429989328012169|0.00428642391611392	0.00429316	0.221848	0.149497	5.0218	17.4796	25.1574	0.999992	0.50183	0.799706	4	29.7
ARF1_Q71L	HeLa	ARF1	Q71L	NP_001287857.1	SNX3	8724	SNX3_HUMAN	O60493	Sorting nexin-3 (Protein SDP3)	SNX3		Phosphoinositide-binding protein required for multivesicular body formation. Specifically binds phosphatidylinositol 3-phosphate (PtdIns(P3)). Also can bind phosphatidylinositol 4-phosphate (PtdIns(P4)), phosphatidylinositol 5-phosphate (PtdIns(P5)) and phosphatidylinositol 3,5-biphosphate (PtdIns(3,5)P2) (By similarity). Plays a role in protein transport between cellular compartments. Together w…		Early endosome {ECO:0000269|PubMed:11433298, ECO:0000269|PubMed:21725319, ECO:0000269|PubMed:30213940}. Cytoplasmic vesicle, phagosome {ECO:0000269|PubMed:23237080}. Note=Colocalizes to clathrin-coated endosomal vesicles morphologically distinct from retromer-decorated non-branched endosomal tubule structures (PubMed:21725319) Colocalizes with EEA1 on nascent phagosomes in dendritic cells but com…	Interacts with VPS26A, VPS29 and VPS35; the interaction with VPS35 is direct. The association with the retromer CSC subcomplex subunits is proposed to represent a functional distinct retromer variant described as SNX3-retromer complex (PubMed:21725319, PubMed:24344282, PubMed:30213940). Interacts with USP10 and SCNN1A (By similarity). Interacts with TRFC (By similarity). Interacts with SNX8; 2 mo…	7|6	10.8786	13	6.5	0.0619048	2	0|0|0|0	1	1	1	1	1	9.93	65	0	2|2	4	2	105	0.00112974635377158|0.00108448752000073	0.00110712	2.89065		4.94427	7.92675	24.6453	0.996317	0.601401	0.727939	0	7.5
ARL13A_D75L	HeLa	ARL13A	D75L	NP_001077007.1	POTEE	445582	POTEE_HUMAN	Q6S8J3	POTE ankyrin domain family member E (ANKRD26-like family C member 1A) (Prostate, ovary, testis-expressed protein on chromosome 2, POTE-2)	POTEE						93|100	5.12927	193	96.5	0.0897674	2	0|0|0|0	1	1	1	1	1	135.87	965	0	8|8	16	8	1075	0.00428697944522849|0.00427125387630917	0.00427912	0.259859		2.37347	15.2712	23.74	0.999061	0.199148	0.199148	73	1.31757
ARF1_Q71L	Hek	ARF1	Q71L	NP_001180442.1	SLC30A6	55676	ZNT6_HUMAN	Q6NXT4	Zinc transporter 6, ZnT-6 (Solute carrier family 30 member 6)	SLC30A6		Zinc-efflux transporter which allocates the cytoplasmic zinc to the trans-Golgi network (TGN) as well as the vesicular compartment. {ECO:0000250}.	Seems to have lost most of the histidine residues in the loop between the fourth and fifth transmembrane regions and appears to exert transport function by forming complexes with ZNT5. {ECO:0000250}.	Golgi apparatus, trans-Golgi network membrane; Multi-pass membrane protein. Note=Found in vesicles. {ECO:0000250}.	Heterooligomer. Interacts with ZNT5 (By similarity). {ECO:0000250}.	7|6	10.8786	13	6.5	0.0129741	2	0|0|0|0	1	1	1	1	1	9.94	65	0	4|4	8	4	501	0.00155295224697954|0.00150048552676821	0.00152672	2.43002		2.87087	5.60506	12.3226	0.996317	0.175688	0.382355	0	7.5
ARF1_Q71L	Hek	ARF1	Q71L	NP_776186.2	RABL3	285282	RABL3_HUMAN	Q5HYI8	Rab-like protein 3	RABL3		Required for KRAS signaling regulation and modulation of cell proliferation (PubMed:31406347). Regulator of KRAS prenylation, and probably prenylation of other small GTPases (PubMed:31406347). Required for lymphocyte development and function (By similarity). Not required for myeloid cell development (By similarity). {ECO:0000250|UniProtKB:Q9D4V7, ECO:0000269|PubMed:31406347}.			Homodimer (By similarity). Interacts with GPR89; the interaction stabilizes GPR89 (By similarity). Interacts with RAP1GDS1 (PubMed:31406347). {ECO:0000250|UniProtKB:Q9D4V7, ECO:0000269|PubMed:31406347}.	8|5	32.6357	13	6.5	0.0275424	2	0|0|0|0	1	1	1	1	1	8.3	65	0	7|5	12	6	236	0.00162331036982483|0.00143058478582035	0.00152695	8.92484		0.924623	3.66937	5.28113	0.966619	0.0464878	0.108848	0	7.5
TRIM23_K458I	HeLa	TRIM23	K458I	NP_002147.2	HSPD1	3329	CH60_HUMAN	P10809	60 kDa heat shock protein, mitochondrial, EC 5.6.1.7 (60 kDa chaperonin) (Chaperonin 60, CPN60) (Heat shock protein 60, HSP-60, Hsp60) (HuCHA60) (Mitochondrial matrix protein P1) (P60 lymphocyte protein)	HSPD1		Chaperonin implicated in mitochondrial protein import and macromolecular assembly. Together with Hsp10, facilitates the correct folding of imported proteins. May also prevent misfolding and promote the refolding and proper assembly of unfolded polypeptides generated under stress conditions in the mitochondrial matrix (PubMed:1346131, PubMed:11422376). The functional units of these chaperonins con…		Mitochondrion matrix.	Homoheptamer arranged in a ring structure (PubMed:1346131, PubMed:11422376, PubMed:25918392). The functional units of these chaperonins consist of heptameric rings of the large subunit Hsp60, which function as a back-to-back double ring. Interacts with 2 heptameric Hsp10 rings to form the symmetrical football complex (PubMed:25918392). Interacts with HRAS (By similarity). Interacts with ATAD3A (P…	119|125	3.47757	244	122	0.212914	2	27|24|7|22	1	1	1	1	1	60.93	4.78	0	28|29	57	28.5	573	0.00420916650130956|0.00429664883978504	0.00425291	1.45452	0.0526634	1.97123	11.0454	11.0454	0.999567	0.0288867	0.0391228	37	3.23684
ARL10_S132L	HeLa	ARL10	S132L	NP_064504.2	ZC3HAV1	56829	ZCCHV_HUMAN	Q7Z2W4	Zinc finger CCCH-type antiviral protein 1 (ADP-ribosyltransferase diphtheria toxin-like 13, ARTD13) (Inactive Poly [ADP-ribose] polymerase 13, PARP13) (Zinc finger CCCH domain-containing protein 2) (Zinc finger antiviral protein, ZAP)	ZC3HAV1		Antiviral protein which inhibits the replication of viruses by recruiting the cellular RNA degradation machineries to degrade the viral mRNAs. Binds to a ZAP-responsive element (ZRE) present in the target viral mRNA, recruits cellular poly(A)-specific ribonuclease PARN to remove the poly(A) tail, and the 3'-5' exoribonuclease complex exosome to degrade the RNA body from the 3'-end. It also recrui…		[Isoform 1]: Cytoplasm {ECO:0000250|UniProtKB:Q8K3Y6}. Nucleus {ECO:0000250|UniProtKB:Q8K3Y6}. Note=Localizes in the cytoplasm at steady state, but shuttles between nucleus and cytoplasm in a XPO1-dependent manner. {ECO:0000250|UniProtKB:Q8K3Y6}.; [Isoform 2]: Cytoplasm {ECO:0000269|PubMed:21102435}.	Homodimer or homooligomer. Homooligomerization is essential for its antiviral activity. Interacts with EXOSC5 (By similarity). Interacts (via N-terminal domain) with DDX17 in an RNA-independent manner (By similarity). Interacts with EXOSC3, EXOSC7, DCP2 and DCP1A. Interacts with PARN in an RNA-independent manner. Interacts with XRN1 in an RNA-dependent manner. Isoform 2 interacts (via zinc-finger…	116|131	8.58834	247	123.5	0.136918	2	18|17|4|2	1	1	1	1	1	78.4	7.06	0	33|31	64	32	902	0.00404256302656119|0.00442806170633202	0.00423531	6.4361		3.21749	11.9691	12.8911	0.997359	0.0865359	0.128217	68.5	1.79137
ARF1_Q71L	Hek	ARF1	Q71L	NP_064583.2	CCDC47	57003	CCD47_HUMAN	Q96A33	PAT complex subunit CCDC47 (Calumin) (Coiled-coil domain-containing protein 47)	CCDC47		Component of the PAT complex, an endoplasmic reticulum (ER)-resident membrane multiprotein complex that facilitates multi-pass membrane proteins insertion into membranes (PubMed:32814900). The PAT complex acts as an intramembrane chaperone by directly interacting with nascent transmembrane domains (TMDs), releasing its substrates upon correct folding, and is needed for optimal biogenesis of multi…		Endoplasmic reticulum membrane {ECO:0000269|PubMed:25009997, ECO:0000269|PubMed:30401460, ECO:0000269|PubMed:32814900}; Single-pass membrane protein {ECO:0000305}. Rough endoplasmic reticulum membrane {ECO:0000250|UniProtKB:Q9D024}.	The PAT complex includes WDR83OS/Asterix and CCDC47 (PubMed:32814900). The ribosome-associated ER translocon complex includes SEC61A1, SEC61B, SEC61G, TMCO1, CCDC47, NCLN/Nicalin, NOMO and TMEM147; in the absence of ribosomes, only the complex forms with NCLN/Nicalin, NOMO and TMEM147 remains intact (PubMed:32820719). Interacts with VCP, HSPA5, DERL1, DERL2 and SELENOS (By similarity). {ECO:00002…	5|8	32.6357	13	6.5	0.0134576	2	0|0|0|0	1	1	1	1	1	8.3	65	0	3|3	6	3	483	0.00141223600128898|0.00164028700866391	0.00152626	10.5655		0.600433	3.07002	3.69679	0.966619	0.030684	0.0702596	0	7.5
ARF1_Q71L	HeLa	ARF1	Q71L	NP_000867.2	IGF2R	3482	MPRI_HUMAN	P11717	Cation-independent mannose-6-phosphate receptor, CI Man-6-P receptor, CI-MPR, M6PR (300 kDa mannose 6-phosphate receptor, MPR 300) (Insulin-like growth factor 2 receptor) (Insulin-like growth factor II receptor, IGF-II receptor) (M6P/IGF2 receptor, M6P/IGF2R) (CD antigen CD222)	IGF2R		Mediates the transport of phosphorylated lysosomal enzymes from the Golgi complex and the cell surface to lysosomes (PubMed:2963003, PubMed:18817523). Lysosomal enzymes bearing phosphomannosyl residues bind specifically to mannose-6-phosphate receptors in the Golgi apparatus and the resulting receptor-ligand complex is transported to an acidic prelysosomal compartment where the low pH mediates th…		Golgi apparatus membrane {ECO:0000269|PubMed:18817523}; Single-pass type I membrane protein {ECO:0000269|PubMed:2957598}. Endosome membrane {ECO:0000269|PubMed:18817523}; Single-pass type I membrane protein {ECO:0000269|PubMed:2957598}. Note=Mainly localized in the Golgi at steady state and not detectable in lysosome (PubMed:18817523). Colocalized with DPP4 in internalized cytoplasmic vesicles ad…	Binds HA-I and HA-II plasma membrane adapters (By similarity). Interacts with DPP4; the interaction is direct. Binds GGA1, GGA2 and GGA3. Interacts with the heterotrimeric retromer cargo-selective complex (CSC), formed by VPS26 (VPS26A or VPS26B), VPS29 and VPS35; which is involved in retrograde trafficking of the receptor from endosomes to the Golgi apparatus (Probable). {ECO:0000250, ECO:000026…	122|120	1.16877	242	121	0.0485749	2	0|0|0|0	1	1	1	1	1	174.12	1210	0	41|44	85	42.5	2491	0.00427844717243379|0.0041620751232619	0.00422026	1.94982		2.81002	14.367	18.7647	0.999951	0.172357	0.283373	19.5	5.95122
ARF1_Q71L	Hek	ARF1	Q71L	NP_001653.1	ARF5	381	ARF5_HUMAN	P84085	ADP-ribosylation factor 5	ARF5		GTP-binding protein involved in protein trafficking; may modulate vesicle budding and uncoating within the Golgi apparatus. {ECO:0000250|UniProtKB:P84084}.; (Microbial infection) Functions as an allosteric activator of the cholera toxin catalytic subunit, an ADP-ribosyltransferase. {ECO:0000305}.		Golgi apparatus {ECO:0000269|PubMed:17555535}. Cytoplasm, perinuclear region {ECO:0000269|PubMed:17555535}. Membrane {ECO:0000305}; Lipid-anchor {ECO:0000305}. Golgi apparatus, trans-Golgi network membrane {ECO:0000250|UniProtKB:P84084}; Lipid-anchor {ECO:0000250|UniProtKB:P84084}.	Interacts (when activated) with GGA1, GGA2 and GGA3; the interaction is required for proper subcellular location of GGA1, GGA2 and GGA3 (PubMed:11950392). Binds ASAP2 (PubMed:10022920). Interacts with NCS1/FREQ at the Golgi complex (PubMed:17555535). Interacts with RAB11FIP3 and RAB11FIP4 (PubMed:17030804). {ECO:0000269|PubMed:10022920, ECO:0000269|PubMed:11950392, ECO:0000269|PubMed:17030804, EC…	36|37	1.93728	73	36.5	0.202778	2	9|13|0|10	1	1	1	1	1	7.3	3.17	0	8|7	15	7.5	180	0.00359333780949274|0.00366740849615168	0.00363037	1.44271		2.739	6.14846	6.25729	0.999868	0.0241305	0.0421462	4	7.5
[truncated: 64,656 more rows]
